# Supplementary material for: Metagenomic profiling of ticks: Identification of novel rickettsial genomes and detection of tick-borne canine parvovirus
Source: PLoS Negl Trop Dis. 2019 Jan 14;13(1):e0006805. doi: 10.1371/journal.pntd.0006805 (PMC6347332; doi:10.1371/journal.pntd.0006805)
Supplement: S2 Table — (XLSX) [file pntd.0006805.s002.xlsx]

## Sheet: Sheet1
#OTU ID	Jenin_Dog_TP1	Jenin_Dog_TP2	Jenin_Dog_TP3	Tubas_Dog_TP1	Tubas_Dog_TP2	Tubas_Dog_TP3	Tubas_Dog_TP4	Tubas_Dog_TP5	Nablus_Dog_TP1	Nablus_Dog_TP2	Nablus_Dog_TP3	Nablus_Dog_TP4	Jericho_Dog_TP1	Jericho_Dog_TP2	Hebron_Dog_TP1	Hebron_Dog_TP2	Hebron_Dog_TP3	Ramallah_Dog_TP1	Ramallah_Dog_TP2	Ramallah_Dog_TP3	Ramallah_Dog_TP4	Ramallah_Dog_TP25	Tulkarm_Dog_TP1	Tubas_Sheep_TP1	Tubas_Sheep_TP2	Tubas_Sheep_TP3	Nablus_Sheep_TP1	Nablus_Sheep_TP2	Nablus_Sheep_TP3	Nablus_Sheep_TP4	Jericho_Camel_TP1	Jericho_Camel_TP2
k__Bacteria;p__Proteobacteria;c__Gammaproteobacteria;o__Legionellales;f__Coxiellaceae	0.119323	0.115554	0.0161443	0.545131	0.138074	0.525082	0.217415	0.811931	0.217195	0.374873	0.27848	0.451095	0.133084	0.0750276	0.301824	0.155688	0.507453	0.131294	0.182441	0.807246	0.162342	0.365889	0.579145	0.699706	0.713178	0.353533	0.0750499	0.487969	0.453566	0.556423	0.000253587	5.72374e-05
k__Bacteria;p__Proteobacteria;c__Gammaproteobacteria;o__Enterobacteriales;f__Enterobacteriaceae	0.000383718	0.00263322	0.0186013	0.0576907	0.0352939	0.0418373	0.00116238	0.0242815	0.0451614	0.0587355	0.00216859	0.0064047	0.000420818	0.000712578	0	0.0267946	0.0261246	0.00304174	0.00197584	0.000637224	0.00110343	0.00070523	0.000262843	0.00139228	0.000817129	6.25698e-05	0.000446857	2.58614e-05	0.000160557	0.0012124	0.117889	0.00172666
k__Bacteria;p__Proteobacteria;c__Gammaproteobacteria;o__Aeromonadales;f__Aeromonadaceae	4.46184e-05	0.00253667	0.00482817	0.0455565	0.032035	0.0330822	5.05382e-05	0.020624	0.0422104	0.0452195	0	0.00878495	0	0	0.000656082	0.0244564	0.0243717	0.00264962	0.0010365	7.35258e-05	0.000805425	5.06519e-05	0.000715516	0.000344754	1.94554e-05	2.23464e-05	7.17178e-05	0	0.000140977	0	0	0.000510367
k__Bacteria;p__Firmicutes;c__Bacilli;o__Bacillales;f__Planococcaceae	0.0100213	0.00991846	0.0729459	0.00621612	0.0664074	0.0190206	0.0425363	0.00615661	0.0573371	0.020783	0.0309235	0.0288182	0.0100245	0.0294226	0.20601	0.0151872	0.0125546	0.0297508	0.0193535	0.00830229	0.0354387	0.00355342	0.0151427	0.0196908	0.00205255	0.0013095	0.00168813	0.000739637	0.00148026	0.076714	0.197314	0.0204528
k__Bacteria;p__Firmicutes;c__Bacilli;o__Bacillales;f__Staphylococcaceae	0.00257894	0.0291673	0.0557264	0.00529363	0.0589531	0.017043	0.208116	0.0101525	0.117702	0.0647448	0.067888	0.0235175	0.297368	0.0321809	0.0336176	0.0525001	0.00499885	0.0426909	0.0414602	0.0124014	0.0270784	0.00132474	0.00841097	0.00523762	0.0035263	0.0025743	0.00350866	0.00448437	0.00261982	0.00570226	0.0390524	0.0985772
k__Bacteria;p__Actinobacteria;c__Actinobacteria;o__Actinomycetales;f__Micrococcaceae	0.00812054	0.0477754	0.0141575	0.0169737	0.031563	0.0147772	0.0212934	0.00870125	0.0148206	0.00916369	0.0373447	0.0269603	0.0237462	0.00579257	0.0471985	0.025378	0.0206059	0.0269556	0.021224	0.00897628	0.0263535	0.00187801	0.0244444	0.00290389	0.00125974	0.00158659	0.00105922	0.000998252	0.0013197	0.00455648	0.011376	0.0173763
k__Bacteria;p__Firmicutes;c__Bacilli;o__Bacillales;f__Bacillaceae	0.00552375	0.0060564	0.0118722	0.00417246	0.0340953	0.0128493	0.00916427	0.00489405	0.0387785	0.0116393	0.0394993	0.00436279	0.00545561	0.0496046	0.0368324	0.0402986	0.0251695	0.00854825	0.0748146	0.0262548	0.0562348	0.0032651	0.0126311	0.00278456	0.00375004	0.000893855	0.00198603	0.00161893	0.0165178	0.00369048	0.00360919	0.0261146
k__Bacteria;p__Actinobacteria;c__Actinobacteria;o__Actinomycetales;f__Corynebacteriaceae	0.00248078	0.0223648	0.0482245	0.00475434	0.0577619	0.0126605	0.0415424	0.00143828	0.0155201	0.0341193	0.00982905	0.0247641	0.0174489	0.0358128	0.0137384	0.0443962	0.00661275	0.00553452	0.0343099	0.00444218	0.0131607	0.00390019	0.00506702	0.0335473	0.0157395	0.00545698	0.00639944	0.0102308	0.00619907	0.01287	0.117134	0.0970318
k__Bacteria;p__Actinobacteria;c__Actinobacteria;o__Actinomycetales;f__Nocardioidaceae	0.00364532	0.0160012	0.0163896	0.012418	0.0300647	0.0120145	0.00758073	0.00536914	0.0215861	0.00311446	0.0222914	0.0112186	0.00919789	0.0204119	0.00846346	0.0221562	0.021839	0.0318683	0.0150698	0.00352311	0.0250487	0.000802637	0.0279636	0.000676249	0.000160507	0.000236872	0.00018757	0.000460334	0.00059132	0.000639505	0.00502456	0.00590023
k__Bacteria;p__Proteobacteria;c__Alphaproteobacteria;o__Sphingomonadales;f__Sphingomonadaceae	0.00379256	0.0686392	0.00212587	0.00722375	0.00662276	0.0110407	0.00781658	0.00409356	0.0155529	0.00730699	0.0113921	0.0080133	0.00805567	0.00204579	0.00648209	0.0200845	0.00991912	0.0709292	0.0162926	0.00137248	0.0113807	0.001052	0.047706	0.00958683	0.00160507	0.00105028	0.00275286	0.00332061	0.00225563	0.0124704	0.00503636	0.00497012
k__Bacteria;p__Firmicutes;c__Clostridia;o__Clostridiales;f__Ruminococcaceae	0.000307867	0.00084263	0.044541	0.000667026	0.0225728	0.00947053	0.0221863	0.000423023	0.00792402	0.0147537	0.000633678	0.00156704	0.00058614	0.00905664	0.000209946	0.00741079	0.00165017	0.00227431	0.00566838	0.000539189	0.00978592	0.000393526	0.00055489	3.97794e-05	0.00136188	0.000665922	9.93016e-05	0.000599986	0.00234178	0.00139892	0.0291566	0.0320005
k__Bacteria;p__Proteobacteria;c__Alphaproteobacteria;o__Rhodobacterales;f__Rhodobacteraceae	0.00223538	0.0124902	0.0095664	0.00468338	0.00992666	0.00865564	0.0143697	0.00244052	0.00862352	0.0060093	0.0171797	0.0160147	0.00758976	0.00604542	0.0195775	0.00977189	0.00625008	0.0234097	0.00664011	0.00215063	0.0158427	0.00142604	0.00826495	0.00255914	0.000846312	0.000522905	0.000910264	0.000481023	0.000548243	0.00265128	0.00915862	0.0100261
k__Bacteria;p__Proteobacteria;c__Betaproteobacteria;o__Burkholderiales;f__Oxalobacteraceae	0.0063715	0.0384274	0.00121011	0.00456984	0.00346122	0.0082482	0.00744597	0.0092219	0.00652502	0.00175687	0.00664658	0.0121209	0.00330643	0.00314914	0.00460569	0.00339693	0.001221	0.0229223	0.0111748	0.000980344	0.00611318	0.00024157	0.0158728	0.0323937	0.00539889	0.00448715	0.0122637	0.0178961	0.0115562	0.048216	0.000678198	0.00186499
k__Bacteria;p__Firmicutes;c__Clostridia;o__Clostridiales;f__Lachnospiraceae	0.000638043	0.00152727	0.0301996	0.000539298	0.00780647	0.00812895	0.00446421	0.00102827	0.00451396	0.00798579	0.00359084	0.00448745	0.00252491	0.00358588	0.000393649	0.00587989	0.00260521	0.0190795	0.0480274	0.00262242	0.0106316	0.000311704	0.00217575	0.00132598	0.00109923	0.000683799	0.00100405	0.000946529	0.00194626	0.00179861	0.00903478	0.0123871
k__Bacteria;p__Actinobacteria;c__Actinobacteria;o__Actinomycetales;f__Geodermatophilaceae	0.00048634	0.00216802	0.000474232	0.00544975	0.00581365	0.00760226	0.00301545	0.00160749	0.0084705	0.00189662	0.0108993	0.00226747	0.00542555	0.00216072	0.0103399	0.00828668	0.00686662	0.012167	0.00238072	0.00079653	0.00491309	0.000323393	0.00757863	0.00144532	4.86386e-05	0.000134078	0.000617876	0.000449989	0.000532579	0.000919289	0.00110871	0.00184114
k__Bacteria;p__Bacteroidetes;c__Cytophagia;o__Cytophagales;f__Cytophagaceae	0.00531405	0.0183535	0.00123055	0.00384604	0.0148413	0.00707557	0.00651943	0.00173114	0.00913721	0.00443211	0.0102656	0.00623256	0.0114823	0.00209176	0.0153523	0.0152786	0.00825083	0.0245524	0.00468856	0.0014215	0.0132251	0.000385733	0.0140767	0.00210831	1.45916e-05	0.00036648	0.000248254	0.000532746	0.00142152	0.00399691	0.0020287	0.00391599
k__Bacteria;p__Bacteroidetes;c__Bacteroidia;o__Bacteroidales;f__Prevotellaceae	0.000646966	0.000544199	0.00619772	0	0.000749182	0.0062905	0.00178568	6.50804e-06	0.000633921	0.00143744	0.000661841	0.00248709	0.0225739	0.0010114	0.000826663	0.00214784	0.00134794	0.000380918	0.00101221	0.000624969	0.00110343	0.000222089	1.46024e-05	0.000411053	8.75495e-05	0.00012067	0.000303421	0.000320682	0.000356358	0.00139892	0.00146845	0.00267108
k__Bacteria;p__Proteobacteria;c__Alphaproteobacteria;o__Rhizobiales;f__Bradyrhizobiaceae	0.000187397	0.00129905	0.000286175	0.00818881	0.00250227	0.00620106	0.001095	0.00059874	0.00513695	0.00169698	0.00432309	0.00100908	0.00144281	0.00193086	0.00373967	0.00460033	0.0017227	0.00147326	0.00153856	0.000306358	0.00354387	0.000366252	0.00289127	0.00303649	0.000316151	0.000406704	0.000176536	0.000403439	0.000195801	0.00231821	0.000442303	0.00120676
k__Bacteria;p__Firmicutes;c__Clostridia;o__Clostridiales;f__Veillonellaceae	0.000834363	0.00418682	0.00792703	0.0012489	0.00362604	0.00613149	0.0323276	0.000123653	0.00151923	0.00429236	0.011378	0.00711699	0.046771	0.00195384	0.000446136	0.00287901	0.00278654	0.00422371	0.00985489	0.00208936	0.00252098	0.00049483	0.00214655	0.00163095	0.00061771	0.000884916	0.000154469	0.000558607	0.000998586	0.00134563	0.00451149	0.00222272
k__Bacteria;p__Acidobacteria;c__Acidobacteria-6;o__iii1-15;f__	0.000682661	0.00461691	0.00141043	0.00943771	0.00232246	0.00601224	0.00038746	0.0026683	0.0156294	0.0117391	0.0045484	0.000741972	0.000450877	0.00121828	0.00301798	0.0137477	0.0101851	0.00230231	0.000591131	0.000251213	0.00834421	0.00160917	0.00400105	0.000450833	4.86386e-05	4.02235e-05	5.51675e-05	5.17229e-06	2.34961e-05	0.000146553	0.00013564	0.000658231
k__Bacteria;p__Planctomycetes;c__Phycisphaerae;o__WD2101;f__	0.00114223	0.00484512	0.000756318	0.00935256	0.00561137	0.00598243	0.00210576	0.00286354	0.00710429	0.00255545	0.00340778	0.00103876	0.00335152	0.0030342	0.00599659	0.00802011	0.00526481	0.00551211	0.0020973	0.000894564	0.00579101	0.00045197	0.00287667	0.000464093	7.29579e-05	0.000111732	4.96508e-05	0	0.00032503	0.000239815	0.00120306	0.00370612
k__Bacteria;p__Chloroflexi;c__Thermomicrobia;o__JG30-KF-CM45;f__	0.000303405	0.00404638	0.0136587	0.00377508	0.0319526	0.00530667	0.00326814	0.000859062	0.0183946	0.00423247	0.00606923	0.0080964	0.00369719	0.00682696	0.00779425	0.0134278	0.0112308	0.00857626	0.00668869	0.00108451	0.00927045	0.000607822	0.00188371	0.000371274	7.29579e-05	4.46927e-05	4.4134e-05	4.13783e-05	0.000156641	0.000293107	0.00240613	0.00675402
k__Bacteria;p__Bacteroidetes;c__[Saprospirae];o__[Saprospirales];f__Chitinophagaceae	0.000950371	0.00607396	0.00128779	0.00632965	0.00397066	0.00522717	0.000808612	0.00123653	0.00632828	0.00321428	0.00295716	0.00144833	0.000766491	0.00241357	0.00314919	0.00515633	0.00287117	0.00617872	0.00513394	0.000453409	0.0218673	0.000187022	0.00257002	0.00133924	0.000121597	0.000326257	3.86173e-05	0.000532746	0.000297618	0.000839351	0.000188716	0.00115906
k__Bacteria;p__Proteobacteria;c__Gammaproteobacteria;o__Xanthomonadales;f__Xanthomonadaceae	0.00116008	0.00745201	0.0150242	0.00789078	0.00961949	0.00515761	0.00429575	0.00147082	0.00522439	0.00561001	0.00409778	0.00889773	0.00688339	0.0600175	0.00287364	0.0100461	0.00368114	0.0130801	0.012187	0.00213225	0.0364697	0.000218193	0.00328553	0.0106343	0.00202823	0.0010905	0.00348107	0.00671363	0.00281954	0.00806043	0.00362688	0.00203193
k__Bacteria;p__Actinobacteria;c__Actinobacteria;o__Actinomycetales;f__Streptomycetaceae	0.0017535	0.00107962	0.00521246	0.00645738	0.00835337	0.00508805	0.000892842	0.0025902	0.00883118	0.000738685	0.00660433	0.000896302	0.0022093	0.0201591	0.000603595	0.0059332	0.0107049	0.00467185	0.00119846	0.000680114	0.00527554	0.000732504	0.00162086	5.30391e-05	0	1.34078e-05	0	0	0	0.000119907	0.00107332	0.00140232
k__Bacteria;p__Firmicutes;c__Bacilli;o__Lactobacillales;f__Aerococcaceae	0.000816516	0.000895294	0.0197215	0.00153274	0.0227826	0.00487936	0.0144034	0.000273338	0.00483092	0.0218012	0.0318951	0.0156408	0.00518508	0.0170559	0.00707256	0.0473971	0.00214582	0.00405006	0.0246008	0.00645802	0.015142	0.00066237	0.00325633	0.0202212	0.00505355	0.0051352	0.000877164	0.00421024	0.00258458	0.00658158	0.0210654	0.0465674
k__Bacteria;p__Actinobacteria;c__Acidimicrobiia;o__Acidimicrobiales;f__	0.00043726	0.00224701	0.00604237	0.00495302	0.00487717	0.00477998	0.0044979	0.00190035	0.00586924	0.00259538	0.00290084	0.00226747	0.00351684	0.0018619	0.00310983	0.0054229	0.00752548	0.00301374	0.00469666	0.00152566	0.00927045	0.000697437	0.00254081	0	0	8.49162e-05	2.2067e-05	8.79289e-05	8.22365e-05	0.000239815	0.000654609	0.0030145
k__Bacteria;p__Proteobacteria;c__Betaproteobacteria;o__Burkholderiales;f__Comamonadaceae	0.00187843	0.0255861	0.00773898	0.017811	0.00328891	0.00475017	0.00444736	0.00325402	0.00583645	0.00485136	0.00605514	0.00390574	0.00512497	0.00241357	0.00700695	0.0125747	0.00304646	0.0542977	0.00481813	0.00165433	0.010543	0.000923422	0.0176981	0.00348732	0.000476658	0.000147486	0.000595809	0.000817222	0.000258458	0.00215833	0.00339689	0.00144048
k__Bacteria;p__Acidobacteria;c__[Chloracidobacteria];o__RB41;f__Ellin6075	0.000258786	0.00277366	0.000367939	0.00100764	0.00149087	0.00469054	0.000151615	0.000312386	0.00398933	0.0026952	0.00199961	0.000896302	0.000510994	0.00147113	0.00116783	0.00464603	0.00615336	0.00231912	0.00179769	0.000459536	0.00457482	0.000128578	0.000905347	0	0.00027724	0.00012067	0	7.2412e-05	1.17481e-05	0.000985904	0.000188716	0.000434051
k__Bacteria;p__Planctomycetes;c__Planctomycetia;o__Planctomycetales;f__Planctomycetaceae	0.000138317	0.0029141	0.00308251	0.000865715	0.00304168	0.00409429	0.000539074	0.000344926	0.00396747	0.00235581	0.00285859	0.000736036	0.00160813	0.00124127	0.00200761	0.00331315	0.00664297	0.00165251	0.00157905	0.000196069	0.00308478	0.000385733	0.00287667	0	0	6.25698e-05	0	0	5.09083e-05	0	0.000235895	0.00458853
Unassigned;Other;Other;Other;Other	0.00549252	0.00744323	0.0115206	0.00976413	0.00376838	0.00399491	0.00136453	0.00861014	0.00590203	0.0033141	0.00211226	0.00370986	0.00204398	0.000528687	0.00522241	0.00972619	0.00677595	0.0057978	0.00478574	0.00617617	0.00289148	0.00668215	0.00258462	0.00526413	0.0103649	0.00786145	0.00147849	0.004443	0.00540803	0.00366383	0.00826812	0.0224943
k__Bacteria;p__Cyanobacteria;c__Chloroplast;o__Streptophyta;f__	0.000530958	0.000491534	0.00198278	0.0017882	0.000157328	0.00389554	0.00254376	0.00301973	8.74374e-05	5.98934e-05	0.000366125	0.00149582	0.000826608	0	0.00072169	0.00883507	0.00194635	0.00299133	0.00172481	0.000949708	0.00392242	3.8963e-06	0.00172308	0.000344754	1.94554e-05	0.000116201	0.000148952	0.000160341	5.87404e-05	0.000319753	0.00324945	0.00236581
k__Bacteria;p__Verrucomicrobia;c__[Spartobacteria];o__[Chthoniobacterales];f__[Chthoniobacteraceae]	0.000441722	0.00219435	0.00031888	0.00131986	0.000839083	0.00381604	0.0010613	0.000410007	0.00165038	0.000299467	0.00108429	0.000504541	0.00115725	0.000597646	0.00190264	0.00178986	0.0023876	0.00378117	0.00178959	0.000159306	0.00533192	3.11704e-05	0.00086154	0.00201549	1.94554e-05	1.78771e-05	0	0	6.26564e-05	0.00013323	0.00100845	0.000787015
k__Bacteria;p__Proteobacteria;c__Gammaproteobacteria;o__Pseudomonadales;f__Moraxellaceae	0.0158395	0.152885	0.0483635	0.00309387	0.0118371	0.0038061	0.0102593	0.00177019	0.00386911	0.0120785	0.0889684	0.0193862	0.0127298	0.0285261	0.0486682	0.0214936	0.00380807	0.0511327	0.016495	0.00378658	0.0276583	0.00123513	0.00778307	0.0153681	0.00332202	0.00105475	0.00274734	0.00121032	0.00158599	0.00309094	0.0156634	0.00874779
k__Bacteria;p__Firmicutes;c__Clostridia;o__Clostridiales;f__	0.000165088	0.000649527	0.0163119	0.000340609	0.00953708	0.0038061	0.0021563	0.000143177	0.00448117	0.00934337	0.000239389	0.00211907	0.00232953	0.00294226	0.000328041	0.00720515	0.000852283	0.00276166	0.00885887	0.000471791	0.00280288	0.000335081	0.000175229	7.95587e-05	0.00061771	0.000299441	0.000446857	0.000222408	0.00117872	0.00057289	0.0146314	0.0151918
k__Bacteria;p__Proteobacteria;c__Alphaproteobacteria;o__Rhizobiales;f__Hyphomicrobiaceae	0.000861134	0.00742568	0.00208907	0.000936675	0.00236741	0.00375641	0.00475059	0.00089811	0.00213129	0.000678792	0.00274594	0.00474862	0.00308099	0.00250552	0.00177142	0.00368636	0.00204911	0.00632996	0.00346581	0.000894564	0.00691055	0.000202607	0.0024824	0.00107404	7.78218e-05	4.9162e-05	0.000104818	0.000129307	0.000152725	0.000253138	0.010456	0.0042308
k__Bacteria;p__Gemmatimonadetes;c__Gemm-3;o__;f__	0.000303405	0.00187836	0.000539643	0.00299452	0.00345373	0.00310053	0.00562659	0.000813505	0.00409863	0.00293478	0.0037739	0.00080133	0.00503479	0.00110335	0.002913	0.00594082	0.00426142	0.00080665	0.000332005	0.000147052	0.00206189	6.23407e-05	0.00105137	0.000477352	6.32302e-05	6.25698e-05	4.4134e-05	2.06892e-05	9.79006e-05	0.000452983	0.000666403	0.00252799
k__Bacteria;p__Planctomycetes;c__Planctomycetia;o__Gemmatales;f__Isosphaeraceae	0.000321252	0.00224701	0.000580525	0.00441373	0.00169315	0.00298128	0.00242584	0.000611756	0.00830656	0.00173691	0.00688597	0.00105657	0.00241971	0.00199982	0.00313607	0.00341216	0.0025508	0.00404446	0.00157095	0.000153179	0.00329419	0.000405215	0.00240939	0.00175029	6.32302e-05	0.00024581	0.000121369	2.58614e-05	0.000129229	5.32921e-05	0.000955375	0.00111613
k__Bacteria;p__Planctomycetes;c__Planctomycetia;o__Gemmatales;f__Gemmataceae	0.000116008	0.00142194	0.000494673	0.00669865	0.00114625	0.00291171	0.000252691	0.000728901	0.00332262	0.00447204	0.00152083	0.000189945	0.000180351	0.000367782	0.000196825	0.00476027	0.00334264	0.000661005	0.0014171	0.000526935	0.0048245	0.000159748	0.00319792	0	0	2.68156e-05	2.2067e-05	0	0.000172305	0	4.12816e-05	0.000238489
k__Bacteria;p__Actinobacteria;c__Actinobacteria;o__Actinomycetales;f__Intrasporangiaceae	0.00342669	0.0058633	0.0442875	0.00191593	0.0625866	0.00284215	0.00896211	0.00130812	0.0166678	0.00369343	0.0133495	0.0202469	0.0114372	0.0214463	0.0141714	0.00629118	0.00690289	0.0173542	0.0117578	0.00789177	0.0098423	0.00237284	0.00440992	0.000198897	0.00036479	0.000156425	9.93016e-05	0.000351716	0.000262374	1.3323e-05	0.00216434	0.00618641
k__Bacteria;p__Chloroflexi;c__Ellin6529;o__;f__	3.12328e-05	0.000710969	6.94995e-05	0.00193012	0.00110879	0.00279246	0	0.000950174	0.00402212	0.000618898	0.000802659	0.000100908	0	0.000367782	0.000656082	0.00453178	0.00452738	0.00067781	0.000396787	0.000238959	0.000918185	6.6237e-05	0	0	4.86386e-06	0	0	4.13783e-05	0	0	1.76921e-05	0.000252799
k__Bacteria;p__Acidobacteria;c__Acidobacteria-6;o__iii1-15;f__mb2424	4.46184e-05	0.00193103	0.00015944	0.00177401	0.0010114	0.00275271	0	0.00059874	0.000939952	0.00125776	0.000844904	0.000160266	0	0.00025285	0.00015746	0.00430329	0.00324593	0.000453741	0.000267224	6.12715e-06	0.00070072	8.96148e-05	0.000642505	0	0	7.15084e-05	0	0	0	0	0	0.000162173
k__Bacteria;p__Firmicutes;c__Clostridia;o__Clostridiales;f__Clostridiaceae	0.00151256	0.00333541	0.0420799	0.000525106	0.00491463	0.00271296	0.00298176	0.00136669	0.00491836	0.0836112	0.00580167	0.0150472	0.00145784	0.00172398	0.0097625	0.00648159	0.00336078	0.0361928	0.0815114	0.00916622	0.0159555	0.00211959	0.00938933	0.000954705	0.000131324	0.000500559	0.000904748	0.00108101	0.000818449	0.00107917	0.00757223	0.0192127
k__Bacteria;p__Firmicutes;c__Bacilli;o__Lactobacillales;f__Streptococcaceae	0.000771898	0.00272099	0.0055477	0.00166047	0.00388825	0.0024844	0.0162228	0.00352736	0.0174766	0.0146539	0.0233053	0.0240755	0.0872597	0.00140217	0.00558982	0.0112799	0.00313108	0.00298013	0.00468856	0.0031371	0.00315727	0.000338978	0.00768085	0.00605972	0.00169749	0.00128268	0.00100405	0.00116894	0.00137844	0.00243811	0.00369176	0.00177436
k__Bacteria;p__Actinobacteria;c__Thermoleophilia;o__Solirubrobacterales;f__	0.000182935	0.00111473	0.000605055	0.00207204	0.00195536	0.0024844	0.000555921	0.00108034	0.00375981	0.000399289	0.00154899	0.000130587	0.000646257	0.000206878	0.00136465	0.00813435	0.00965316	0.000823456	0.000283419	0.000294103	0.0019894	0.000338978	0.00162086	7.95587e-05	3.4047e-05	0	5.51675e-06	0	5.87404e-05	0	2.94869e-05	0.00120199
k__Bacteria;p__Actinobacteria;c__Actinobacteria;o__Actinomycetales;f__Williamsiaceae	2.6771e-05	5.26644e-05	4.08821e-05	0	0	0.00241483	0.000437998	0	0	0	0.00073225	0.000195881	0	0	0.000249311	6.09315e-05	6.04456e-06	0.00137243	0.0137094	9.19073e-05	0.00140949	0	0	0	0	0	0	0	0	0	7.07685e-05	0
k__Bacteria;p__Actinobacteria;c__Actinobacteria;o__Actinomycetales;f__Sporichthyaceae	0.000379256	0.00020188	3.67939e-05	0.00239846	0.000509443	0.00233533	0.001095	0.000670329	0.000437187	0.000878436	0.00319655	0.00111593	0.0009769	0.000114932	0.00140402	0.00201836	0.00223649	0.00233593	0.000453471	0.000104162	0.000765154	0.000253259	0.00201513	0	9.72772e-05	4.9162e-05	8.27513e-05	0.000191375	0.000129229	0.000519598	0.000619224	0.000600993
k__Bacteria;p__Bacteroidetes;c__Bacteroidia;o__Bacteroidales;f__[Paraprevotellaceae]	0.000178473	8.7774e-05	0.00661881	0	0.000899018	0.0023254	0.000960226	0.000618264	8.74374e-05	0.000479147	0.00174613	0.00147207	0.00979906	0.000160905	0	0.000655014	0.000157159	0.00109794	0.0178068	0.00111514	0.000950402	0.000288326	0	0.000145858	0	2.23464e-05	9.93016e-05	5.17229e-05	0.00034461	0.000253138	0.000796145	0.00161219
k__Bacteria;p__Bacteroidetes;c__Bacteroidia;o__Bacteroidales;f__	1.78473e-05	0.00103573	0.0135033	0.00168885	0.00727455	0.00228565	0.00121292	0.000292862	0.00236081	0.00205634	7.04087e-05	0.000540156	0.000300585	0.00211475	0	0.00622263	0.001221	0.00429653	0.000664011	0.00012867	0.00308478	5.84444e-05	5.84095e-05	0	0.000321015	3.57542e-05	0	0	0.000818449	0	0.00679377	0.00910075
k__Bacteria;p__Actinobacteria;c__Actinobacteria;o__Actinomycetales;f__Dermabacteraceae	0.00405135	0.0129291	0.0191205	0.00014192	0.0103986	0.00226577	0.0175536	0	0.00222965	0.000479147	0.00378799	0.0110405	0.00226941	0.0394676	0.0130429	0.00332838	0.00263543	0.00413968	0.0059437	0.0036334	0.00472785	0.000163644	0.00191291	7.95587e-05	0.000243193	2.23464e-05	0.000182053	6.72398e-05	0.000121397	0.000213168	0.00261254	0.00715468
k__Bacteria;p__Actinobacteria;c__Actinobacteria;o__Actinomycetales;f__Pseudonocardiaceae	0.00100391	0.000544199	0.00098117	0.0035622	0.00698986	0.00226577	0.00119607	0.000826522	0.00343192	0.000978259	0.00297125	0.000712293	0.00078152	0.000620633	0.00124656	0.00425759	0.0044488	0.000565776	0.000785476	0.00390299	0.00627426	0.000377941	0.000598697	3.97794e-05	0.00012646	0	2.2067e-05	0	6.65724e-05	0	2.35895e-05	0.00117337
k__Bacteria;p__Proteobacteria;c__Alphaproteobacteria;o__Rhodospirillales;f__Rhodospirillaceae	0.000182935	0.00220313	0.000523291	0.00134824	0.00343125	0.00215646	0.00139822	0.000318894	0.0040877	0.000838507	0.00633678	0.000943788	0.0009769	0.000229864	0.00095788	0.00200312	0.00183755	0.00103632	0.000647815	0.000624969	0.0035922	0.000374044	0.000569493	0.00100774	5.83663e-05	2.68156e-05	0.000270321	0	4.69923e-05	0	0.000454098	0.00124491
k__Bacteria;p__Actinobacteria;c__Actinobacteria;o__Actinomycetales;f__Yaniellaceae	0.000263248	0.000166771	0.0032583	0	0.00822601	0.00211671	0.0191203	8.46046e-05	0.00245918	0.000439218	0.000563269	0.00495637	0.00243474	0.00376977	0.00238814	0.0147987	0.000205515	0.00125479	0.0136203	0.00157468	0.00360831	0.000681852	0.00172308	0.000477352	0.000530161	0.000683799	0.00121369	0.00132411	0.000677472	0.000426337	0.0020228	0.0156878
k__Bacteria;p__Proteobacteria;c__Gammaproteobacteria;o__Pasteurellales;f__Pasteurellaceae	0.000281096	1.75548e-05	0.00169661	0.000922483	0.00215015	0.00210677	0.000623305	0.000481595	0.00124598	0.000798579	0.0170248	5.93577e-05	0.0184258	0.000321809	0.00288676	0.00235348	0.00371136	0.00179256	0.00136041	0.000490172	0.00252098	0.000128578	0.0024678	0.00430943	0.000505841	0.000111732	4.96508e-05	0.000212064	0.000234961	0.000559567	0.0017987	0.000634382
k__Bacteria;p__Firmicutes;c__Bacilli;o__Lactobacillales;f__Lactobacillaceae	0.000963757	0.0014746	0.00382656	0.000496722	0.00142344	0.00209683	0.00240899	0.00053366	0.0175093	0.00654834	0.00252063	0.00609011	0.00489953	0.00156307	0.000905393	0.00288663	0.00128749	0.00051536	0.00143329	0.00217514	0.00258542	0.000202607	0.000175229	0.000358014	2.43193e-05	0.00012067	1.10335e-05	0.000118963	6.26564e-05	3.99691e-05	0.000241792	0.000963497
k__Bacteria;p__Actinobacteria;c__Actinobacteria;o__Actinomycetales;f__Dietziaceae	0.00165088	0.00492412	0.019096	0.00102183	0.0148113	0.00206702	0.0190698	6.50804e-05	0.0039784	0.00221606	0.00252063	0.00941414	0.00327637	0.033836	0.00910642	0.00413572	0.00163808	0.00795447	0.0146082	0.00536126	0.00410767	0.00102862	0.00229257	0.000702769	0.000379381	0.00012514	8.27513e-05	0.000103446	0.000168389	0.000213168	0.00252997	0.00846637
k__Bacteria;p__Actinobacteria;c__Actinobacteria;o__Actinomycetales;f__Microbacteriaceae	0.000919138	0.00739935	0.00389197	0.00252618	0.00315405	0.00206702	0.00461583	0.000488103	0.00269963	0.000818543	0.00595657	0.0086603	0.00237462	0.00282733	0.00699383	0.00622263	0.00267774	0.00862108	0.00656723	0.000986471	0.00604069	0.000342874	0.0234076	0.000676249	1.45916e-05	5.81006e-05	1.65503e-05	4.65506e-05	3.91602e-05	0.000799382	0.00250638	0.00327684
k__Bacteria;p__Planctomycetes;c__Planctomycetia;o__Pirellulales;f__Pirellulaceae	0.000504187	0.00610029	0.0027718	0.00316483	0.00286187	0.00193783	0.00448106	0.000605248	0.00280893	0.00243566	0.00252063	0.00188164	0.00296076	0.00124127	0.00170581	0.00666438	0.00429164	0.00196061	0.000332005	0.00167884	0.00602458	0.000377941	0.000817733	0.000503872	7.29579e-05	2.23464e-05	0.000303421	3.6206e-05	0	0.000186522	0.00678198	0.00947757
k__Bacteria;p__Firmicutes;c__Clostridia;o__Clostridiales;Other	0.000200783	0.00123761	0.0143537	4.25761e-05	0.00447261	0.00191796	0.00264483	7.80965e-05	0.00445931	0.00561001	0.00311206	0.00616727	0.000961871	0.00232163	0.00174518	0.00151567	0.00114847	0.00263842	0.0014171	0.000545316	0.00329419	0.000148059	0.0024678	0.000835367	0.000632302	0.000469274	0.00125782	0.00159306	0.00176221	0.00378374	0.00694121	0.0168707
k__Bacteria;p__Bacteroidetes;c__Flavobacteriia;o__Flavobacteriales;f__Flavobacteriaceae	0.00164642	0.0324325	0.0256617	0.00208623	0.0112152	0.00186827	0.00458213	0.0017832	0.00442652	0.00171694	0.00363309	0.0128747	0.00816087	0.0966348	0.0057604	0.00455463	0.0015595	0.00993748	0.00780617	0.00253051	0.0230593	0.000206504	0.000598697	0.00064973	0.000175099	1.78771e-05	0	0.000108618	0.000313282	6.66152e-05	0.000843324	0.0123347
k__Bacteria;p__Proteobacteria;c__Alphaproteobacteria;o__Rhizobiales;f__Phyllobacteriaceae	0.00021863	0.00308087	0.00162711	0.000936675	0.00166318	0.00186827	0.00304914	0.000182225	0.000579273	5.98934e-05	0.000267553	0.00238025	0.0010821	0.00188488	0.00199449	0.000677863	0.00192821	0.00213426	0.00215399	0.000263467	0.00279483	0.000253259	0.00024824	5.30391e-05	6.8094e-05	1.34078e-05	4.4134e-05	0	0	0.00030643	0.00169255	0.00186022
k__Bacteria;p__Fusobacteria;c__Fusobacteriia;o__Fusobacteriales;f__Leptotrichiaceae	0.000200783	2.63322e-05	0.000449703	0.00137663	4.49509e-05	0.0017987	0.00244268	0.000390483	0.000284172	0	0.00108429	0.000237431	0.0078152	0.000344796	0.000997244	0.00396055	0.00102153	0.0061339	0.000372494	0.00025734	0.00256931	6.6237e-05	0.000146024	5.30391e-05	3.4047e-05	4.02235e-05	0.000104818	9.31012e-05	0.000180137	0.00013323	3.53842e-05	2.86187e-05
k__Bacteria;p__Chloroflexi;c__Gitt-GS-136;o__;f__	0.000464031	0.000368651	0.000343409	0.000794755	0.00103387	0.00178877	0.000134769	0.00036445	0.00322426	0.000539041	0.0024643	0.000106844	0.00222433	4.59728e-05	0.000446136	0.00570471	0.0127903	0.000201663	0.000234833	0.000153179	0.00162696	0.000112993	0.00192751	0	0	0	0	0	0	0	0	0.000171712
k__Bacteria;p__Actinobacteria;c__Rubrobacteria;o__Rubrobacterales;f__Rubrobacteraceae	4.01565e-05	0.000263322	6.54113e-05	0.00173143	0.00154331	0.00173908	0	0.000227782	0.00264498	0.00155723	0.000253471	3.56146e-05	0.000541052	0.000275837	0.00125968	0.0021783	0.000767659	0.000280087	0.000178149	8.57801e-05	0.00111954	0.0001052	0.00160626	0.000424313	3.89109e-05	0	0	0	1.95801e-05	0	0	0.000405432
k__Bacteria;p__Actinobacteria;c__Actinobacteria;o__Actinomycetales;f__Mycobacteriaceae	0.000236477	0.000746079	0.000196234	0.00584712	0.00166318	0.00173908	0.00173515	0.000214765	0.00217501	0.000219609	0.00216859	0.000368018	0.000796549	0.000919456	0.000524866	0.00168323	0.00137212	0.00255999	0.00155476	0.00137248	0.00512251	0.000148059	0.000730119	0	2.43193e-05	0	0	0.000212064	1.17481e-05	0	0.00192844	0.000457899
k__Bacteria;p__Firmicutes;c__Clostridia;o__Clostridiales;f__[Mogibacteriaceae]	8.47749e-05	0.000280877	0.0027391	0.00014192	0.00179804	0.00170927	0.00222368	1.95241e-05	0.000306031	0.000898401	4.22452e-05	7.71651e-05	0.00156304	0.000597646	0.000446136	0.00194219	0.000296183	0.000487351	0.00117417	8.57801e-05	0.000281899	0.000171437	4.38071e-05	0	0.000116733	7.59777e-05	0.000331005	0.000413783	0.000563908	0.000386368	0.00276587	0.00236104
k__Bacteria;p__Actinobacteria;c__Actinobacteria;o__Actinomycetales;f__Micromonosporaceae	6.24657e-05	0.000359873	0.000237116	0.000965059	0.000516935	0.00167945	0.000235845	0.000540168	0.00166131	0.000139751	0.00040837	0.000320532	9.01754e-05	0.000459728	0.000341163	0.00192696	0.0017227	0.000532165	0.000186247	4.28901e-05	0.00162696	3.11704e-05	0.00024824	0.000238676	0	1.34078e-05	0	0	5.48243e-05	0	0.000218203	0.000515137
k__Bacteria;p__Proteobacteria;c__Gammaproteobacteria;o__Pseudomonadales;f__Pseudomonadaceae	0.00174904	0.0127887	0.0113611	0.00787659	0.00552147	0.0015602	0.0101076	0.00183527	0.00500579	0.00201641	0.002239	0.012572	0.00749959	0.062523	0.00587849	0.0081115	0.00232716	0.014318	0.0105918	0.00139699	0.00766765	0.000888356	0.00443912	0.00289063	0.000471794	0.000263687	0.000799929	0.000713776	0.000391602	0.00269125	0.0118537	0.00482702
k__Bacteria;p__Fusobacteria;c__Fusobacteriia;o__Fusobacteriales;f__Fusobacteriaceae	0.000423874	0.000193103	0.00337686	0.00337771	0.000104885	0.00152045	0.00185307	0.00115843	0.000743218	7.98579e-05	0.00964599	0.00131774	0.00532035	6.89592e-05	0.000472379	0.00135573	0.00101549	0.0222221	0.0282124	0.00245086	0.00244044	0.000101304	0	0.000371274	0.000316151	6.70391e-05	3.31005e-05	0	0.000219297	0.000826028	7.07685e-05	5.24676e-05
k__Bacteria;p__Proteobacteria;c__Alphaproteobacteria;o__Rhizobiales;f__Rhizobiaceae	0.000472955	0.00490656	0.000870788	0.00474014	0.000943969	0.00147076	0.00138138	0.0012951	0.00172689	9.98223e-05	0.00168981	0.00165015	0.0018486	0.000689592	0.00140402	0.00229255	0.0010578	0.00271684	0.00145758	0.00034312	0.00570241	0.000132474	0.000584095	0.00202875	0.000282104	0.000107263	0.00110335	0.000506884	0.000309366	0.00169202	0.0119127	0.0017839
k__Bacteria;p__Acidobacteria;c__[Chloracidobacteria];o__RB41;f__	0.000107084	0.000368651	0.000212587	0.00261134	0.00107882	0.00142108	0	0.000149685	0.00111483	0.0015173	0	0	0	0.000298823	0	0.000456986	0.000604456	8.40261e-05	0	1.83815e-05	0.00081348	7.01333e-05	0.000452674	0	0	0	0	0	1.95801e-05	0	0	2.38489e-05
k__Bacteria;p__Proteobacteria;c__Betaproteobacteria;o__Burkholderiales;f__Burkholderiaceae	0.000138317	0.000860185	8.58524e-05	0	0.000457001	0.00141114	0.00702481	6.50804e-05	0.00119133	0.000379325	0.00119695	0.000124651	0.000480935	0.000620633	0.000170581	3.80822e-05	0.000392896	0.00042013	0.00180578	0.000122543	0.00135311	3.8963e-06	0.000788528	0.0592845	0.0106762	0.00670838	0.0236945	0.0370026	0.019631	0.0627115	4.7179e-05	9.06259e-05
k__Bacteria;p__Cyanobacteria;c__Chloroplast;o__Stramenopiles;f__	0	0.000351096	0	0.00102183	7.49182e-05	0.00141114	0	3.25402e-05	0	0	0	0	0	4.59728e-05	0	0.000335123	9.06684e-05	0.00151247	0	8.57801e-05	0.000402713	0	0	0	0	0	0	0	0	0	0.000141537	8.10864e-05
k__Bacteria;p__Firmicutes;c__Bacilli;o__Bacillales;f__Paenibacillaceae	0.000102622	0.000289654	0.000351586	0.000113536	0.000254722	0.00137139	0.00245953	0.000149685	0.000557414	0.000219609	0.00170389	0.000189945	0.0010821	0.000229864	6.56082e-05	0.000639781	0.00178315	8.40261e-05	0.000194345	0.000153179	0.0013209	0.000155852	0.00172308	0	0.000136188	0	0	0	7.83205e-06	0	0.000212305	0.000906259
k__Bacteria;p__Actinobacteria;c__Thermoleophilia;o__Gaiellales;f__Gaiellaceae	9.81604e-05	0.00023699	6.94995e-05	0.00364736	0.000876542	0.00137139	0.000488536	0.00119748	0.00225151	0.00157719	0.00032388	2.96789e-05	0.000345672	0	0	0.00232301	0.00332451	0.000397723	0.000332005	7.35258e-05	0.000781263	0.000393526	0.000350457	0	0	0	0	0	0	0	2.35895e-05	9.53957e-05
k__Bacteria;p__Proteobacteria;c__Alphaproteobacteria;o__Rhizobiales;f__Beijerinckiaceae	2.6771e-05	0.000333541	9.8117e-05	0.00069541	0.000194787	0.00133164	0.000134769	0.000156193	0.000819726	0.000778614	0.000239389	2.96789e-05	0	0	0.000551109	0.000586466	0.000217604	0.00122678	2.42931e-05	0	0.000523526	0	0.000496481	0	1.45916e-05	0	1.10335e-05	8.79289e-05	1.56641e-05	0.000119907	0.000159229	9.53957e-05
k__Bacteria;p__Actinobacteria;c__Actinobacteria;o__Actinomycetales;f__Nocardiaceae	0.000446184	0.000517866	0.000768583	0.0154409	0.00182051	0.0013217	0.000791766	0.000520644	0.00119133	9.98223e-05	0.000915312	0.00248709	0.00138269	0	0.000380527	0.00201836	0.00216395	0.00880033	0.0134017	0.00234057	0.0223103	0.000510415	0.00344616	0	0	0.000339665	0	1.55169e-05	1.56641e-05	0.000492952	0.000165126	0.00045313
k__Bacteria;p__Actinobacteria;c__Actinobacteria;o__Actinomycetales;f__Actinosynnemataceae	0.00012047	7.89966e-05	0.000118558	0.00271068	0.000621821	0.0013217	0.000134769	0.000553184	0.00157387	0.000199645	0.000802659	0	3.00585e-05	0.000229864	0.000183703	0.000868274	0.00153532	1.12035e-05	0.000113368	0.000116416	0.000781263	1.94815e-05	0	0	0	8.93855e-06	0	0	0	0	7.66659e-05	0.000290957
k__Bacteria;p__Firmicutes;c__Bacilli;o__Turicibacterales;f__Turicibacteraceae	0.000450645	0.000623195	0.0118803	0	0.00391073	0.00128195	0.0019373	6.50804e-05	0.00506044	0.00684781	0.00107021	0.00493263	0.000631228	0.000988415	0.00296549	0.00107392	0.000435208	0.000924287	0.00158715	0.00038601	0.00435735	0.00017923	0.00214655	0.00062321	0.000530161	0.00100112	0.00165503	0.000853428	0.00207158	0.00231821	0.0040456	0.00808956
k__Bacteria;p__Actinobacteria;c__Coriobacteriia;o__Coriobacteriales;f__Coriobacteriaceae	6.69275e-05	0.000307209	0.00733833	0	0.00132605	0.00128195	0.00240899	0.000390483	0.000765077	0.00183673	0.0189681	0.000943788	0.000556082	0.000390769	0.00101037	0.00118816	0.000290139	0.00317058	0.00309332	0.000153179	0.00126452	7.79259e-05	0.00140183	1.32598e-05	8.26856e-05	0.000218994	9.93016e-05	4.13783e-05	0.000238878	0.000213168	0.00289561	0.00231335
k__Bacteria;p__Gemmatimonadetes;c__Gemm-5;o__;f__	8.92367e-06	0.000614418	0.00015944	0.00069541	0.000951461	0.0012422	0.000370614	0.000338418	0.00157387	0.000878436	0.000675923	2.37431e-05	0.000826608	6.89592e-05	0.000551109	0.00191173	0.00290139	0.000156849	4.04885e-05	3.06358e-05	0.00120008	8.96148e-05	0.00055489	0.000424313	0.000107005	0	1.65503e-05	0	0	7.99382e-05	0.000106153	0.000982576
k__Bacteria;p__Firmicutes;c__Bacilli;o__Bacillales;Other	0.000646966	0.00500312	0.00272275	0.0014334	0.00178305	0.00120245	0.00426206	7.80965e-05	0.00102739	0.00205634	0.00288675	0.00181041	0.0023145	0.00105737	0.00170581	0.000434137	0.00163808	0.00035291	0.00110938	0.00163595	0.00370496	0.00142994	0.00141643	0.00156465	0.000544752	0.000621229	0.000319972	0.000175858	0.000234961	0.00113246	0.0119245	0.00285233
k__Bacteria;p__Proteobacteria;c__Deltaproteobacteria;o__Myxococcales;f__	0.000133855	0.00178181	0.00112017	0.00579036	0.00222507	0.00119251	6.73843e-05	0.000403499	0.00203292	0.000519076	0.000394288	0.000528284	0.0009769	0.000781537	0.000551109	0.00306942	0.00326406	0.000974703	0.01111	0.000428901	0.0503713	0.000163644	0.000642505	0	0	2.23464e-05	5.51675e-06	0	4.30763e-05	0.000279784	5.89737e-05	0.000710698
k__Bacteria;p__Gemmatimonadetes;c__Gemm-1;o__;f__	4.46184e-05	0.000465202	0.000171705	0.00181658	0.000794132	0.00118257	0	0.000774457	0.00113669	0.00035936	0.00180246	9.49724e-05	0.000871695	0.000551673	5.24866e-05	0.00287901	0.00217604	0.000196061	0	2.45086e-05	0.000877914	7.01333e-05	0.000233638	0	0	0	0	3.10337e-05	0	0	0	0.000114475
k__Bacteria;p__Actinobacteria;c__Actinobacteria;o__Actinomycetales;f__Cellulomonadaceae	0.000370332	0.00324764	0.00177428	0.00258295	0.00513939	0.00117264	0.00402621	0.000657312	0.00487464	0.00225598	0.00611147	0.0116757	0.0035469	0.00597646	0.00726939	0.00254389	0.00209746	0.0054841	0.00226735	0.000484045	0.0023599	0.000249363	0.00179609	0.000119338	0.000204282	2.68156e-05	0.000182053	0.000139652	0.000156641	2.66461e-05	0.00102025	0.00163604
k__Bacteria;p__Proteobacteria;c__Betaproteobacteria;o__Neisseriales;f__Neisseriaceae	0.000151702	0.0012815	0.00198687	0.00180239	0.00152084	0.0011627	0.000320075	0.000104129	0.00151923	0.00443211	0.00114062	0.000314596	0.0186062	0.000551673	0.00056423	0.00417381	0.00299206	0.00112595	0.00248599	0.000312485	0.00121619	6.6237e-05	0.00181069	0.00129946	0.000739307	0.000451397	0.000507541	0.000186202	0.000509083	0.000586213	0.00475918	0.000772705
k__Bacteria;p__Bacteroidetes;c__Cytophagia;o__Cytophagales;f__Cyclobacteriaceae	0.000307867	0.00481879	0.00482	0.000255457	0.00491463	0.00114282	0.00247637	0.000149685	0.00101646	0.000818543	0.0017743	0.00464771	0.00375731	0.00882677	0.00278179	0.000693096	6.64902e-05	0.00198302	0.00132802	0.000122543	0.00685417	4.28593e-05	4.38071e-05	0	9.72772e-06	0	1.10335e-05	0	0	0.000106584	0.000283074	0.00272832
k__Bacteria;p__TM7;c__TM7-3;o__;f__	0.000165088	0.00133416	0.0103268	0.00120632	0.00310161	0.0010832	0.0101919	0.000514135	0.00170503	0.000539041	0.00406962	0.00569241	0.00356193	0.0103669	0.00131216	0.00360257	0.00163808	0.00518161	0.00233213	0.000453409	0.00425265	3.50667e-05	0.000905347	0.00152488	7.78218e-05	4.9162e-05	6.06843e-05	8.27566e-05	0.000180137	0	0.000401021	0.00254707
k__Bacteria;p__Actinobacteria;c__Acidimicrobiia;o__Acidimicrobiales;f__Iamiaceae	0.000124931	0.000491534	9.8117e-05	1.4192e-05	0.000846575	0.0010832	5.05382e-05	9.76207e-05	0.000382539	0.000379325	0.00032388	0.00011278	0.000526023	0.000459728	0	0.000693096	0.00167434	0.000201663	8.09769e-05	3.06358e-05	0.000885968	4.67556e-05	0.000423469	0	0	0	2.75838e-05	0	0	0	5.89737e-06	0.000205101
k__Bacteria;p__Proteobacteria;c__Alphaproteobacteria;o__Rhodospirillales;f__	0.000129393	0.000895294	0.000143087	0.0010644	0.000397066	0.00107326	0.000235845	3.25402e-05	0.00175968	0.00197648	0.00163348	0.000344275	0.000495965	0.000850497	0.000774177	0.00158422	0.000870417	8.40261e-05	0.000380591	0.00105387	0.00108732	8.96148e-05	0.000233638	0.000556911	0	1.34078e-05	0.000126885	0	0	7.99382e-05	0.000206408	0.000915799
k__Bacteria;p__Proteobacteria;c__Alphaproteobacteria;o__Rhodospirillales;f__Acetobacteraceae	0.000263248	0.00653916	0.000429262	0.00221396	0.000831591	0.00105338	0.000909688	0.000110637	0.000765077	0.000519076	0.00123919	0.000528284	0.000601169	0.000206878	0.00143026	0.00129479	0.000423119	0.00984786	0.00147378	0.000226705	0.00140949	0.000222089	0.00497941	0.000769068	1.45916e-05	0.000111732	0	0	0.000278038	0.000279784	0.00106742	0.000524676
k__Bacteria;p__Gemmatimonadetes;c__Gemmatimonadetes;o__;f__	0.00031679	0.0028351	0.000208499	0.00208623	0.00157328	0.00103351	0.00126346	0.000351434	0.00450303	0.00205634	0.00225308	0.000908174	0.0042683	0.000597646	0.000866028	0.00239156	0.00404986	0.00109234	0.000647815	9.80344e-05	0.00221492	0.000237674	0.000481878	0.000344754	0	1.34078e-05	2.2067e-05	0	3.91602e-06	0	5.89737e-05	0.000543756
k__Bacteria;p__Actinobacteria;c__Actinobacteria;o__Bifidobacteriales;f__Bifidobacteriaceae	0.000401565	7.02192e-05	0.00401871	0.000312225	0.000801624	0.0010037	0.00247637	0.000514135	0.000568343	0.00035936	0.00235165	0.000741972	3.00585e-05	0.000275837	0.000183703	0.00207167	0	0.000280087	0.000299615	0.000110289	3.2217e-05	0	0.000204433	0	1.45916e-05	0.000102793	1.65503e-05	2.58614e-05	0.000332862	6.66152e-05	0.00013564	0.00170758
k__Bacteria;p__Proteobacteria;c__Betaproteobacteria;o__Burkholderiales;f__Alcaligenaceae	0.000258786	0.0019398	0.00237116	0.000766371	0.000382083	0.000983822	0.00170145	0.000240798	0.0011039	0.000199645	0.000239389	0.000931917	0.000736432	0.00340199	6.56082e-05	0.000655014	0.000852283	0.0032322	0.00425129	0.000435028	0.00273039	1.94815e-05	0.000189831	0.00255914	0.000880359	0.000277095	9.93016e-05	0.000144824	0.000415099	0.0023715	0.00633968	0.000519907
k__Bacteria;p__Verrucomicrobia;c__Verrucomicrobiae;o__Verrucomicrobiales;f__Verrucomicrobiaceae	0.000223092	0.00116739	0.0014227	0.00116375	0.00126612	0.000983822	0.00286383	0.00053366	0.000754148	0.00209627	0.000535106	0.000546091	0.00255497	0.000896469	1.31216e-05	0.000731178	0.000193426	0.00345067	0.00157095	0.000514681	0.00589571	3.8963e-06	0.000102217	0	2.43193e-05	9.8324e-05	0	4.13783e-05	3.52442e-05	0	0.0116886	0.00929154
k__Bacteria;p__Proteobacteria;c__Alphaproteobacteria;o__Rhizobiales;f__Methylobacteriaceae	0.000597886	0.00152727	4.08821e-05	4.25761e-05	0	0.000983822	0.000555921	0.00023429	9.83671e-05	0	0.000563269	0.000498605	0	0.000229864	0.00236189	0.000228493	0.000175292	0.00434695	0.000477764	0.00025734	0.000418821	0	0.00503782	0.00063647	4.37747e-05	9.38547e-05	0.000380656	0.00074481	0.000356358	0.00142556	0.00013564	0.000343425
k__Bacteria;p__Chloroflexi;c__Thermomicrobia;o__AKYG1722;f__	5.80039e-05	0.000833853	0.000118558	0	0.000734198	0.000973884	0.000218999	0.000149685	0.00106018	0.000279502	0.00101388	0.000368018	0.000150292	0	0.000459257	0.000906356	0.00192821	0.000184857	0	6.12715e-05	0.00178804	5.84444e-05	0.000408867	0.000238676	0	5.36313e-05	0	0	8.61525e-05	0	2.94869e-05	0.0010255
k__Bacteria;p__Acidobacteria;c__Sva0725;o__Sva0725;f__	1.78473e-05	0.000219435	0.000265733	0.000709602	0.000367099	0.000963946	3.36922e-05	0.00029937	0.00123505	0.000459183	0.000267553	0	0	0.000183891	0	0.00156137	0.0012754	0.000218468	6.47815e-05	0	0.000789317	7.79259e-05	0	0	0	0	0	0	0	0.000279784	0	4.76979e-06
k__Bacteria;p__Actinobacteria;c__Thermoleophilia;o__Solirubrobacterales;f__Solirubrobacteraceae	0.000129393	0.000149216	0.000241204	0.00281003	0.00194038	0.000954009	6.73843e-05	0.000253814	0.00222965	0.000878436	0.0019292	0.00030866	0.00058614	0.000137918	0.000537987	0.00336646	0.00257498	0.00048175	0.000129563	7.35258e-05	0.00124841	0.000261052	0.00143103	0	0	0	0	5.68952e-05	3.52442e-05	0	1.17947e-05	0.000267108
k__Bacteria;p__Proteobacteria;c__Deltaproteobacteria;o__Myxococcales;f__Haliangiaceae	0	0.000315986	4.90585e-05	0.000198689	0.0017381	0.000954009	0	7.80965e-05	0.000579273	5.98934e-05	0.000112654	4.74862e-05	0	0.000505701	7.87298e-05	0.000540767	0.000598411	0.000212866	0.000145758	0	0.000394658	0.000163644	4.38071e-05	0	0	0	0	0	0	0	7.66659e-05	8.10864e-05
k__Bacteria;p__Actinobacteria;c__Thermoleophilia;o__Solirubrobacterales;f__Conexibacteraceae	5.80039e-05	0.000272099	4.08821e-05	0.000808947	0.000389574	0.000874508	0.000101076	7.80965e-05	0.000863445	0.00017968	0.000295716	7.71651e-05	4.50877e-05	0	0	0.000891123	0.00125727	0.000156849	0	3.06358e-05	0.000410767	0	4.38071e-05	0	0	8.93855e-06	0	0	0	0	0	7.63166e-05
k__Bacteria;p__Actinobacteria;c__Actinobacteria;o__Actinomycetales;f__Streptosporangiaceae	0	0	2.0441e-05	0	0	0.00086457	0.000151615	0.000162701	0.000131156	0	0.000281635	0	0	0	1.31216e-05	0.000548383	0.000356629	0.000201663	0	1.22543e-05	0.00032217	0	0	0	0	0	0	0	0	0	0	0
k__Bacteria;p__Proteobacteria;c__Gammaproteobacteria;o__Thiotrichales;f__Piscirickettsiaceae	0.000116008	0.00107084	0.000224851	0.000170305	0.000202279	0.000854633	0.000151615	0	0.000601132	9.98223e-05	0.00143634	0.00011278	0.000766491	0	0.00056423	0.000776876	0.00193426	0.00029129	4.85861e-05	0.000147052	0.00116787	9.74074e-05	7.30119e-05	0	0.000209146	1.34078e-05	0	0	0	0	8.25632e-05	0.00186499
k__Bacteria;p__Firmicutes;c__Clostridia;o__Clostridiales;f__Peptostreptococcaceae	0.000651428	0.00168526	0.0196111	0.000212881	0.00293679	0.000834758	0.00180253	0.000312386	0.00301659	0.00974266	0.00659025	0.00785897	0.0018486	0.000666605	0.000747933	0.0039834	0.00034454	0.0135394	0.0162197	0.00329028	0.00591182	0.000374044	0.00296428	0.000172377	0.00064203	0.000884916	0.000998533	0.000775843	0.00142543	0.00377042	0.00934144	0.0146671
k__Bacteria;p__Gemmatimonadetes;c__Gemmatimonadetes;o__Gemmatimonadales;f__Gemmatimonadaceae	0	0.000298431	0	2.83841e-05	0	0.000834758	0	0.000175717	0.000776007	0	2.81635e-05	0	0	0	0.000118095	0.000152329	0.00019947	0.000229671	0.000113368	6.12715e-06	0.000281899	0	8.76143e-05	0	0	1.78771e-05	0	0	0	0	5.89737e-06	9.53957e-06
k__Bacteria;p__Bacteroidetes;c__Bacteroidia;o__Bacteroidales;f__Bacteroidaceae	7.13894e-05	0.0015536	0.0116146	0	0.00603091	0.00082482	0.000286383	0.000449055	0.00227337	0.00187666	0.000211226	0.00327655	0.00144281	0.00310316	6.56082e-05	0.00312274	0.000858328	0.00938851	0.023872	0.00079653	0.00281093	0.000276637	0	0.000251936	0.000184827	0.000169832	0	0	0.000493419	0.000599536	0.00801453	0.00619118
k__Bacteria;p__Acidobacteria;c__Solibacteres;o__Solibacterales;f__	0.000107084	0.00133416	5.31467e-05	0.00251199	0.00016482	0.00082482	0	0.000130161	0.000765077	0.00225598	0.000704087	0.000427376	0.000105205	9.19456e-05	0.000419892	0.000418904	0.00113033	0.000492953	0.000153856	0	0.00120814	0.000187022	0	0	0	2.68156e-05	0	0	0	0	8.25632e-05	0.000205101
k__Bacteria;p__Actinobacteria;c__Actinobacteria;o__Actinomycetales;f__Propionibacteriaceae	0.000633581	0.00131661	0.0012142	0.00251199	0.00268207	0.000814883	0.00355452	0.00036445	0.000502765	0.000958294	0.000450615	0.00130587	0.00121737	0.000298823	0.00196825	0.000814959	0.00106384	0.000280087	0.00156285	0.000821038	0.00070072	0.000167541	0.00619141	0.00558237	0.000914406	0.000880447	0.00168261	0.000801705	0.000818449	0.00265128	0.000106153	4.76979e-05
k__Bacteria;p__Armatimonadetes;c__Armatimonadia;o__Armatimonadales;f__Armatimonadaceae	2.23092e-05	0.000140438	0	0.00062445	0	0.000804945	0	6.50804e-05	0	0	0.000183062	0	0	0	0.000288676	0.000121863	0.000193426	0.000117637	0	3.06358e-05	0	3.8963e-06	0	0.000238676	0	0	0	0	2.34961e-05	0	2.94869e-05	7.63166e-05
k__Bacteria;p__BRC1;c__PRR-11;o__;f__	7.58512e-05	0.00170281	0.000425174	0.000468338	0.00150585	0.000795007	0.00212261	9.76207e-05	0.00106018	0.000459183	0.0014645	0.000195881	0.00105205	0.000988415	0.00087915	0.000594082	0.000598411	0.00130521	0.000437275	1.83815e-05	0.000579906	0.000132474	0	0	4.86386e-06	0	0	0	0	0	0.000241792	0.000758396
k__Bacteria;p__Gemmatimonadetes;c__Gemmatimonadetes;o__Gemmatimonadales;f__	0.000160626	0.000509089	0.000122646	0.000596066	2.24754e-05	0.00078507	0	7.80965e-05	0.00115855	0.000598934	0.000563269	7.71651e-05	0.000135263	0.000367782	0	0.00134811	0.000719303	0.000235273	8.09769e-05	0	0.000249682	8.57185e-05	2.92048e-05	0	9.72772e-06	2.68156e-05	0	0	0	1.3323e-05	0.00024769	0.000343425
k__Bacteria;p__Proteobacteria;c__Deltaproteobacteria;o__Syntrophobacterales;f__Syntrophobacteraceae	0.000111546	0.000166771	8.99406e-05	0.000865715	0.000509443	0.00078507	8.42304e-05	0.000149685	0.000732288	0	0.000337962	0.000178073	0.000270526	0	0.000183703	0.000479835	0.000779748	0.000375316	2.42931e-05	5.51444e-05	0.000330224	7.79259e-05	5.84095e-05	0	1.94554e-05	0	0	0	0	0	0	1.43094e-05
k__Bacteria;p__Actinobacteria;c__Actinobacteria;o__Actinomycetales;f__Bogoriellaceae	9.36985e-05	0.00107084	0.00280451	0.00014192	0.00878041	0.000765195	0.00446421	0.000208257	0.00324611	0.000299467	0.00661841	0.00605449	0.00461397	0.00988415	0.0051568	0.00287901	0.00120287	0.00208385	0.00181388	0.000496299	0.00355193	0.000151956	0.000277445	0.000159117	0.000262648	4.46927e-06	0.000143436	5.17229e-05	0	7.99382e-05	0.00350304	0.00621026
k__Bacteria;p__Proteobacteria;c__Gammaproteobacteria;o__Xanthomonadales;f__Sinobacteraceae	8.0313e-05	0.00114984	0.000543732	0.000894099	0.000389574	0.000765195	0	0.000312386	0.00109297	5.98934e-05	0.000887149	4.15504e-05	0.000556082	0.000528687	0.000328041	0.00118816	0.00104571	0.000711421	4.04885e-05	0.000367629	0.00169139	0.000155852	7.30119e-05	0.000835367	0	0	8.27513e-05	7.2412e-05	0	0	9.4358e-05	8.58562e-05
k__Bacteria;p__Proteobacteria;c__Alphaproteobacteria;o__Rickettsiales;f__Rickettsiaceae	0.744939	0.000798743	0	4.25761e-05	0	0.000755257	0.00200468	0	0.000131156	0.000678792	5.63269e-05	4.15504e-05	3.00585e-05	0.000206878	2.62433e-05	0.000182794	0.000151114	0.000173654	0.000129563	0.000594334	0.000523526	3.50667e-05	2.92048e-05	6.62989e-05	0.193655	0.510454	0.837829	0.39432	0.437831	0.122132	8.25632e-05	7.63166e-05
k__Bacteria;p__Proteobacteria;c__Gammaproteobacteria;o__Legionellales;f__Legionellaceae	0	9.65514e-05	0.000130823	9.93443e-05	0.00041205	0.000745319	0.000168461	0	0.000131156	0.00121783	0.000380207	1.78073e-05	0	0	0	0.000159945	0.000531921	0.000156849	0.000129563	0	0.000362441	1.16889e-05	0	0.00568845	0	0	0	0	0	0	0.000908196	0.000109705
k__Bacteria;p__Proteobacteria;c__Betaproteobacteria;o__Burkholderiales;f__	0	6.14418e-05	0	0	0	0.000735382	1.68461e-05	2.60322e-05	0.000153015	0	0	7.71651e-05	0	0	0	0.00023611	6.04456e-05	3.36104e-05	7.28792e-05	0	0.00026579	7.79259e-06	2.92048e-05	9.28185e-05	0.000218874	0.00012067	1.10335e-05	0.000274131	0.000164473	0.000239815	0	6.20072e-05
k__Bacteria;p__Bacteroidetes;c__Sphingobacteriia;o__Sphingobacteriales;f__Sphingobacteriaceae	0.00620641	0.0518481	0.0116718	0.00140501	0.000861559	0.000735382	0.00459898	0.000201749	0.00157387	0.000319431	0.00426676	0.00642844	0.0040128	0.0138378	0.00343787	0.000723561	0.000670946	0.0117524	0.0059761	0.00132346	0.0114531	0.00017923	0.00134342	1.32598e-05	0	8.04469e-05	0.000159986	5.17229e-06	2.74122e-05	0.000559567	0.00754274	0.00339132
k__Bacteria;p__Actinobacteria;c__MB-A2-108;o__0319-7L14;f__	0	0.000105329	0	0.00102183	5.99345e-05	0.000715507	8.42304e-05	0.000136669	0.000765077	0	0	0	0.000165322	0	0	0.00261244	0.00306459	2.2407e-05	0	4.28901e-05	0.000289953	3.11704e-05	0.000365059	0	0	0	0	0	0	0	0	3.33885e-05
k__Bacteria;p__Proteobacteria;c__Alphaproteobacteria;o__Rhizobiales;f__	5.80039e-05	0.000631973	0.000277998	0.00401635	0.000284689	0.000705569	0.00112869	0.000390483	0.000546484	0.000479147	0.000281635	0.000474862	0.000255497	0.000183891	0.000170581	0.000327507	0.000435208	0.000834659	0.00157095	0.000110289	0.00264985	0	0	0.000185637	0	0	0.000198603	4.65506e-05	3.91602e-06	0.000186522	0.0108807	0.00088241
k__Bacteria;p__Proteobacteria;c__Gammaproteobacteria;o__Aeromonadales;f__Succinivibrionaceae	0	3.51096e-05	0.00300483	0	0.000307164	0.000685694	1.68461e-05	0.000162701	0.00033882	0.000339396	8.44904e-05	2.96789e-05	0	6.89592e-05	0	0.000198027	9.6713e-05	0.00016245	0.000777378	0	6.4434e-05	6.6237e-05	0.000189831	0	0	0	0	0	4.30763e-05	0.000146553	0	0.000243259
k__Bacteria;p__Proteobacteria;c__Deltaproteobacteria;o__Myxococcales;f__Polyangiaceae	0	0.00020188	4.08821e-06	0	0	0.000645943	0	0.000572708	0	0.000858472	0	0	0	0	0	0.000304657	0	1.68052e-05	5.66838e-05	0.000104162	7.24883e-05	0	0	0	0	0	0	0	0	0	0	4.76979e-05
k__Bacteria;p__Chloroflexi;c__Anaerolineae;o__Caldilineales;f__Caldilineaceae	0	0.000219435	0.00020441	0.000709602	0.000457001	0.000636006	0	0.000292862	0.00120226	0	0.000168981	1.78073e-05	0	9.19456e-05	0	0.00140904	0.00149301	0.000784243	8.09769e-05	8.57801e-05	0.000475201	8.57185e-05	0.000233638	0	0	0	0	0	0	0	2.35895e-05	0.000553295
k__Bacteria;p__Actinobacteria;c__Actinobacteria;o__Actinomycetales;f__Promicromonosporaceae	0.000205244	0.00060564	0.00305389	0.000439953	0.000457001	0.000616131	0.00274591	0.000650804	0.00126784	3.99289e-05	0.00139409	0.00103282	0.000165322	0.000344796	0.000209946	0.000540767	0.000284094	0.000823456	0.00342532	0.000275722	0.000386604	0.0001052	0.000394264	0	4.86386e-06	0	2.2067e-05	0.000165513	1.17481e-05	0.00013323	0.000241792	0.000920569
k__Bacteria;p__Proteobacteria;c__Alphaproteobacteria;o__Sphingomonadales;f__Erythrobacteraceae	0.000401565	0.00825075	0.00105476	0.000397377	0.0035736	0.000606193	0.00325129	0.000273338	0.00200013	0.000259538	0.00205593	0.00143646	0.00342666	0.00121828	0.00324104	0.000708329	0.00178315	0.00443658	0.00224306	0.000159306	0.00287537	0.000175333	0.000730119	2.65196e-05	0.000175099	5.36313e-05	0.000159986	8.79289e-05	0.000105733	0.000239815	0.00120896	0.00211779
k__Bacteria;p__;c__;o__;f__	0	0	0	0	0.00016482	0.000596256	0	0	0.000142086	0	0	0	0	0	0	5.33151e-05	0	0	0	0	0	0	0	0	0	0	0	0	0	0	0	0
k__Bacteria;p__Proteobacteria;c__Betaproteobacteria;o__Rhodocyclales;f__Rhodocyclaceae	8.92367e-06	0.00040376	0.000343409	1.4192e-05	0.000449509	0.000586318	0	3.25402e-05	0.000459046	0.000778614	0	0.000124651	0	0	1.31216e-05	0.00214784	6.64902e-05	0.000459343	0	0.000122543	0.000185248	0	0	0	1.94554e-05	8.93855e-06	1.10335e-05	9.31012e-05	2.34961e-05	0	8.84606e-05	0.000267108
k__Bacteria;p__Chloroflexi;c__Chloroflexi;o__AKIW781;f__	0	0.000315986	8.17641e-06	0.00069541	0.000704231	0.000566443	0.000370614	0.000442547	0.00123505	0.000299467	0	0.000172137	0.000495965	0.000482714	2.62433e-05	0.000258959	0.000948996	9.52296e-05	0	1.83815e-05	0	7.01333e-05	4.38071e-05	0	0	5.81006e-05	0	0.000108618	0	0.000333076	0.000147434	0.000853792
k__Bacteria;p__Cyanobacteria;c__;o__;f__	0	0	7.76759e-05	0	0	0.000566443	0	0	0.000131156	0.000119787	0	0	0	0	0	0	0	0	0	0	0	0	0	0	0	0	0	0	0	0	0.000171024	9.06259e-05
k__Bacteria;p__Actinobacteria;c__MB-A2-108;o__;f__	0	0	4.08821e-06	0.000539298	0	0.000556505	0	0.000481595	0	0	0	0	4.50877e-05	0	0	0	0.000423119	0.000313697	0	0	0	0	0	0	0	0	0	0	0	0	0	0
k__Bacteria;p__Chloroflexi;c__Chloroflexi;o__[Roseiflexales];f__	0	0.000114106	0	0	0	0.000546568	0	0	0	0	0	0	0	0	0	0	0	0	0	0	0	0	0	0	0	0	0	0	0	0	0	9.53957e-06
k__Bacteria;p__Actinobacteria;c__Actinobacteria;o__Actinomycetales;Other	2.23092e-05	0.000482757	0.000735877	0.000170305	0.000127361	0.00053663	0.00047169	0.000357942	0.000174875	3.99289e-05	0.000267553	0.00026711	0.000135263	6.89592e-05	0	0.000761644	0.000423119	0.000106433	0.000137661	0.000122543	0.000201356	1.16889e-05	0	0	0	8.93855e-06	5.51675e-06	5.17229e-06	0	0	0.000206408	0.00045313
k__Bacteria;p__Proteobacteria;c__Betaproteobacteria;o__MND1;f__	4.90802e-05	0.000122884	0.000102205	0.000127728	0.000179804	0.00053663	0	0.000410007	0.000852515	0	2.81635e-05	0	3.00585e-05	0	3.93649e-05	0.000258959	0.00192217	8.40261e-05	0.000186247	4.28901e-05	0.000797371	0	0.000204433	0	0	0	0	0	0	0	0	4.29281e-05
k__Bacteria;p__Proteobacteria;c__Deltaproteobacteria;o__;f__	0	0	1.63528e-05	0	0.00024723	0.000506817	0	2.60322e-05	0	9.98223e-05	0	0	0	0	0	0	0.000350585	0	0	9.19073e-05	8.05425e-06	0	0	0	0	0	0	0	0	0	2.94869e-05	9.53957e-05
k__Bacteria;p__Actinobacteria;c__Actinobacteria;o__Actinomycetales;f__Actinomycetaceae	0.00012047	0.00199247	0.00173749	0.000397377	0.0015583	0.00049688	0.00368929	1.95241e-05	7.65077e-05	0.000339396	0.0017743	0.00151362	0.00314111	0.000666605	0.000551109	0.00454701	0.000398941	0.000408927	0.00240501	0.000477918	0.000708774	0	0.00146024	0.00236024	0.000685804	0.000227933	0.000413757	0.000387922	0.000187969	0.00111913	0.00175742	0.00119245
k__Bacteria;p__Proteobacteria;c__Alphaproteobacteria;o__Rickettsiales;f__	0	1.75548e-05	2.86175e-05	0.000581874	7.49182e-06	0.00049688	0	4.55563e-05	6.55781e-05	0	0	0	0	0.000229864	0	0.000167562	0	6.72209e-05	0	3.06358e-05	0.00026579	0	0	0	0	0	0	0	0	0	0.00169844	0.00964451
k__Bacteria;p__Proteobacteria;c__Deltaproteobacteria;o__Bdellovibrionales;f__Bdellovibrionaceae	1.78473e-05	0.000631973	9.40288e-05	0.0014192	8.241e-05	0.000486942	0.000252691	5.85724e-05	0	0.000159716	0.00032388	0	0.00078152	0	0.000131216	0.00066263	0.000284094	0.000924287	0.000170052	5.51444e-05	0.000628232	0	0.000627902	0	0	0	1.10335e-05	0	2.74122e-05	0	7.66659e-05	0.000152633
k__Bacteria;p__Firmicutes;c__Bacilli;o__Bacillales;f__[Exiguobacteraceae]	0.000191859	0.000272099	0.00124281	0	0.000786641	0.000486942	0.00264483	0	7.65077e-05	0.000618898	0.000168981	0.00153737	0.000435848	0.0109415	0	0.001668	0.000441253	2.2407e-05	0	7.35258e-05	0.000974565	0.000233778	0.000175229	0.000517132	0.000102141	2.68156e-05	0	1.03446e-05	0.00024671	5.32921e-05	3.53842e-05	0.000424511
k__Bacteria;p__Proteobacteria;c__Alphaproteobacteria;o__Caulobacterales;f__Caulobacteraceae	0.00172673	0.0110069	0.00121011	0.00326417	0.000554394	0.000457129	0.00190361	0.000494611	0.00255754	0.0011779	0.00174613	0.00292634	0.00250988	0.00128724	0.000734812	0.00226208	0.000719303	0.0165251	0.0126486	0.000490172	0.00699915	0.000264948	0.000788528	0.000159117	0.000175099	0.000107263	0.000104818	0.000274131	0.000144893	0.000652828	0.00264202	0.00146432
k__Bacteria;p__Bacteroidetes;c__Bacteroidia;o__Bacteroidales;f__Porphyromonadaceae	3.12328e-05	0.00156238	0.00962773	0.000383185	0.00140097	0.000437254	0.00094338	0.000279846	0.000841585	0.000499112	0.00294308	0.00205378	0.0120234	0	0.000341163	0.00920827	0.0011666	0.00436375	0.00235643	0.000624969	0.00224714	5.06519e-05	0.000394264	6.62989e-05	0	9.38547e-05	0	3.10337e-05	0.000309366	2.66461e-05	0.00127973	0.00119245
k__Bacteria;p__Firmicutes;c__Bacilli;o__Lactobacillales;f__Enterococcaceae	0.000397103	0.0240237	0.00208907	0	0.00123615	0.000417379	0.0017183	0.000800489	0.000360679	0.00403282	0.00129552	0.00295602	0.00130754	0.000206878	0.000852906	0.00133288	0.00105175	0.00250398	0.00163573	0.000189942	0.00214243	0.000335081	0.000540288	1.32598e-05	0.000116733	2.23464e-05	0	6.20675e-05	0	0	0.000442303	0.000157403
k__Bacteria;p__Acidobacteria;c__[Chloracidobacteria];o__11-24;f__	0	0	0	0.000539298	0	0.000417379	0	0	0	0	0	1.18715e-05	0	0	0	0	0	0	0	0	0	0	0	0	0	0	0	0	0	0	0	0
k__Bacteria;p__Acidobacteria;c__iii1-8;o__DS-18;f__	0	0.000166771	3.27057e-05	0.00201527	0.00102638	0.000407441	5.05382e-05	0.00026683	0.000590203	0.00035936	0.000309798	0	6.01169e-05	0	0	0.00148521	0.00129354	8.40261e-05	0	0	8.05425e-05	3.50667e-05	0.000584095	7.95587e-05	0	2.68156e-05	0	0	3.91602e-06	0	0	0.00022895
k__Bacteria;p__Acidobacteria;c__Acidobacteria-6;o__iii1-15;f__RB40	0	0.000377428	0.000306616	0	0.000209771	0.000387566	0	0	0.000721359	0	0.000281635	0.000178073	0	0	0	0.000167562	0.000519832	3.36104e-05	0	3.67629e-05	0.000459092	0.000214296	0	0	0	0	0	0	0	0	0	0.000205101
k__Bacteria;p__Proteobacteria;c__Gammaproteobacteria;o__Alteromonadales;f__[Chromatiaceae]	3.12328e-05	0.000544199	0.000200322	0	0.00065928	0.000377628	0.000522228	6.50804e-06	0.000218594	0.000159716	0.000140817	0.000694486	0.000375731	0	5.24866e-05	0.000357973	0.000193426	1.68052e-05	0.000186247	8.57801e-05	0.000491309	0	0.000204433	0	0	0	0	0	7.83205e-06	0.000119907	8.25632e-05	0.000143094
k__Bacteria;p__Chloroflexi;c__TK17;o__mle1-48;f__	0	0.000307209	0	0	4.49509e-05	0.000377628	0	0.000156193	3.2789e-05	0.000219609	0.000140817	1.18715e-05	0	0	0	0.000472219	0.00112429	8.40261e-05	1.61954e-05	0	0.00037855	1.55852e-05	0.000160626	0	0	0	0	0	0	0	0	0.000281417
k__Bacteria;p__Proteobacteria;c__Alphaproteobacteria;o__Rhodobacterales;f__Hyphomonadaceae	3.12328e-05	8.7774e-05	0.000102205	0	0	0.000377628	0	0	0.000437187	0	0	5.3422e-05	0	0	0	0.000114247	0.00027805	0	2.42931e-05	0	3.2217e-05	0	0	0	0	0	0	0	0	0	0	0
k__Bacteria;p__Chloroflexi;c__Anaerolineae;o__CFB-26;f__	0	0	2.0441e-05	0	0	0.000377628	0	0	0	0	0	0	0	0	0	0	0	0	0	0	0	0	0	0	0	0	0	0	0	0	0	2.38489e-05
k__Bacteria;p__Bacteroidetes;c__Sphingobacteriia;o__Sphingobacteriales;f__	8.92367e-06	0	0	0	0	0.000367691	0	0	0.000284172	0	0	8.31008e-05	0.000120234	0	0.000104973	0.000533151	0.000380807	0.000252078	0	0	0.000660449	0	0	2.65196e-05	0	0.000107263	0	0	0	0	0	0.000181252
k__Bacteria;p__Actinobacteria;c__Actinobacteria;o__Actinomycetales;f__Brevibacteriaceae	0.00070497	0.0101642	0.0093252	0	0.000839083	0.000367691	0.00695743	5.20644e-05	0.000491836	0	0	0.00136523	0.000315614	0.00144814	0.000931636	0.00042652	7.85793e-05	0.001927	0.00372494	0.000802657	0.00173972	0.000303911	0.000817733	0.000132598	0.000262648	2.68156e-05	1.65503e-05	2.58614e-05	1.17481e-05	0.000346399	0.000153332	0.00103981
k__Bacteria;p__TM7;c__TM7-1;o__;f__	0.000107084	0.00043887	0.000588702	0	0.000786641	0.000367691	0.000185307	0.000325402	0.000961812	3.99289e-05	0.000422452	0.000694486	0.000180351	2.29864e-05	0.000367406	0.00190411	0.00181941	0.000862668	0.000493959	0.000147052	0.00140949	0	1.46024e-05	0	0	0	8.82681e-05	0	3.91602e-05	0	2.94869e-05	0.000352964
k__Bacteria;p__Actinobacteria;c__Acidimicrobiia;o__Acidimicrobiales;f__AKIW874	2.6771e-05	8.7774e-05	0.000392468	0.000752178	4.49509e-05	0.000367691	0	6.50804e-05	0.000601132	0	0.000774495	2.96789e-05	0.000180351	0	0.00015746	0.000198027	0.000108802	0.000593784	0	3.06358e-05	0.000281899	0.000144163	0.00091995	0	0	0	0	0	0	0	0	0
k__Bacteria;p__TM7;c__TM7-3;o__I025;f__	0	0.000254544	0.000265733	7.09602e-05	0.00183549	0.000337878	8.42304e-05	4.55563e-05	0.00154108	0	0.000957558	0.000492669	0.000120234	2.29864e-05	0.000603595	0.000487452	0.000157159	0.00051536	0.000161954	0	0.000120814	0	0.000277445	0	0	0	2.75838e-05	4.65506e-05	0	0	0	2.38489e-05
k__Bacteria;p__Gemmatimonadetes;c__Gemm-2;o__;f__	0	0.000114106	0	0	0	0.000337878	0	0	2.18594e-05	9.98223e-05	0	5.93577e-06	0	0	0.000262433	0.000274192	6.04456e-05	0	0	0	0	7.79259e-06	0	0	0	0	0	0	0	0	0	0.000405432
k__Bacteria;p__Proteobacteria;c__Alphaproteobacteria;o__Rickettsiales;f__mitochondria	0.000455107	2.63322e-05	2.45292e-05	7.09602e-05	0	0.000318003	0	0	0	0	0	8.90366e-05	0	0	0	0.000144712	0	3.36104e-05	8.09769e-06	0	0	0	0	0	9.72772e-06	8.93855e-06	0.000121369	5.17229e-06	1.17481e-05	0	0.000218203	9.53957e-05
k__Bacteria;p__Verrucomicrobia;c__[Pedosphaerae];o__[Pedosphaerales];f__auto67_4W	0	4.3887e-05	3.67939e-05	0	0	0.000318003	0	0	0	0	0	0	0	0	0	0	0	0	0	0	0	0	0	0	0	0	0	0	0	0	0	0
k__Bacteria;p__Bacteroidetes;c__Flavobacteriia;o__Flavobacteriales;f__[Weeksellaceae]	0.00080313	0.0355572	0.00882644	0.000454145	0.00220259	0.000308065	0.000488536	0.000553184	0.00131156	0.00279502	0.00143634	0.003882	0.00275035	0.00714877	0.00101037	0.0029171	0.00123913	0.00908042	0.00293136	0.00079653	0.00351971	0.000529896	0.000423469	0.000132598	0.000218874	8.49162e-05	0.000347556	0.000351716	0.000203633	0.000186522	0.00252997	0.00185068
k__Bacteria;p__Bacteroidetes;c__Bacteroidia;o__Bacteroidales;f__S24-7	0	0	0.00200322	0	0.000471984	0.000308065	5.05382e-05	0	0	0.000279502	0	0	0	0.000528687	0	8.37808e-05	0	0.000123238	0	3.67629e-05	0.000547689	5.45481e-05	0	0	9.72772e-06	1.34078e-05	0	0	0	0	0.00033615	0.000243259
k__Bacteria;p__Firmicutes;c__Bacilli;o__Gemellales;f__Gemellaceae	4.46184e-05	0.000570531	6.13231e-05	0	0.000179804	0.000268315	0.000320075	0	8.74374e-05	0	0.00159124	0.000195881	0.00844643	0	0.000944758	0.000388438	0.000840194	0.00109234	0.000186247	0.00021445	0.000426875	6.6237e-05	0.00115359	0	0.000374517	5.36313e-05	3.31005e-05	0	7.83205e-05	0	2.35895e-05	2.38489e-05
k__Bacteria;p__Bacteroidetes;c__Cytophagia;o__Cytophagales;f__Flammeovirgaceae	8.92367e-06	0.000254544	0.000527379	0	0.00143094	0.000268315	0.000707535	0	0.000699499	0.000259538	0.000661841	0.000356146	0.00178848	0.000436741	0.000537987	0.000731178	7.25347e-05	7.84243e-05	4.04885e-05	0.00034312	0	0	0	0	0	8.93855e-06	0	0	0	0	1.76921e-05	0.00126876
k__Bacteria;p__Bacteroidetes;c__Bacteroidia;o__Bacteroidales;f__RF16	0	0	0.00329101	0	0.000382083	0.00024844	0.000185307	0	0.000437187	0.000199645	0	8.31008e-05	0	0.000229864	0	0	0	0	0	0	0.000829588	3.50667e-05	0.000116819	0	5.35025e-05	0	0	0	0.000140977	0	0.000371535	0.0011686
k__Bacteria;p__Verrucomicrobia;c__[Pedosphaerae];o__[Pedosphaerales];f__Ellin517	0	0.000228212	0.000126734	0.00139082	1.49836e-05	0.00024844	0	3.90483e-05	0.000797867	7.98579e-05	5.63269e-05	0	0.000135263	0	0	0.000335123	0.0019403	0.000123238	0.000161954	0	4.02713e-05	0.000148059	0	0	0	0	0	0	7.83205e-06	0	0	0
k__Bacteria;p__Firmicutes;c__Erysipelotrichi;o__Erysipelotrichales;f__Erysipelotrichaceae	0	0.000114106	0.00262463	0	0.000554394	0.00024844	0.000336922	0.000312386	0.000240453	7.98579e-05	0.000168981	0.00100315	0.000270526	6.89592e-05	0.000275554	0.000639781	4.83565e-05	0.000683412	0.00366016	0.000324739	4.02713e-05	4.28593e-05	0	0	0	0	5.51675e-06	3.6206e-05	7.83205e-06	0.000666152	0.00035974	0.000491288
k__Bacteria;p__Proteobacteria;c__Betaproteobacteria;o__SC-I-84;f__	0	0.000430092	4.90585e-05	0	0.000149836	0.00024844	0	0	0.000437187	0.000459183	0	2.96789e-05	0	0	0	0.000205644	0.000483565	6.72209e-05	0	2.45086e-05	0.000128868	8.57185e-05	0	7.95587e-05	0	0	0	0	0	0	0	0
k__Bacteria;p__Chloroflexi;c__TK10;o__B07_WMSP1;f__	0	0	0	0	8.99018e-05	0.000238502	0	6.50804e-06	9.83671e-05	5.98934e-05	0	0	0	0	0	0.000159945	0.000380807	1.12035e-05	0.000194345	0	0	0	0	0	0.000243193	0	0	0	0	0	0	5.24676e-05
k__Bacteria;p__Cyanobacteria;c__Chloroplast;o__Chlorophyta;f__	0.000124931	7.02192e-05	0	5.67682e-05	3.74591e-05	0.000228565	0	0.000260322	0	0	0	2.37431e-05	0	0	0	0.000502685	0.000157159	5.04156e-05	0	7.35258e-05	0.00037855	0	0	0	0	0	0	0	0	0	0	0.000133554
k__Bacteria;p__TM7;c__SC3;o__;f__	0	0	1.22646e-05	0	0	0.000228565	0	0	0	0	0	0	0.000225438	0	0	0.000258959	7.25347e-05	0	0	0	0	0	0	0	0	0	0	0	0	0	0	0
k__Bacteria;p__Proteobacteria;c__Gammaproteobacteria;o__Oceanospirillales;f__Halomonadaceae	0.00075405	0.000193103	0.00343409	0	0.000943969	0.000228565	0	7.15885e-05	0.000109297	5.98934e-05	0.000140817	0.00137116	3.00585e-05	0.0291697	0.00015746	0.00564378	0.000114847	0.000151247	0.00117417	0.000140924	0.00121619	0	5.84095e-05	0.000132598	1.45916e-05	0	0	0	0	0.000106584	0.00486533	0.00500351
k__Bacteria;p__Actinobacteria;c__Acidimicrobiia;o__Acidimicrobiales;f__C111	0.000133855	0.000702192	0.000641849	0.00117794	0.000951461	0.000218627	0.000640151	0.000188733	0.000721359	0.00211623	0.0017743	0.00015433	0	0.000712578	0.000629839	0.00182033	0.00154741	0.000745031	0.000275321	0.000165433	0.00213438	0.000109096	0.00106597	6.62989e-05	9.72772e-06	8.93855e-06	0	2.58614e-05	0	0	0.000117947	0.000243259
k__Bacteria;p__Actinobacteria;c__Thermoleophilia;o__Gaiellales;f__AK1AB1_02E	2.6771e-05	6.14418e-05	0	0	0.000464493	0.000218627	0	0.00026683	0.000316961	0	0.000183062	0.000278981	0	0.000528687	0	0.00087589	0.000314317	0.00022407	8.09769e-05	0	0.000209411	0	0	0	0	0	0	0	0.000105733	0	0	6.20072e-05
k__Bacteria;p__Chloroflexi;c__Anaerolineae;o__Ardenscatenales;f__Ardenscatenaceae	0	0.00023699	4.08821e-06	5.67682e-05	0.00032964	0.000218627	0	0.000136669	0.000590203	3.99289e-05	8.44904e-05	9.49724e-05	0	0	0	0.000700712	3.02228e-05	0.000240875	0	6.12715e-06	0.000523526	7.79259e-06	0	0	3.89109e-05	0	0	2.06892e-05	0	0	0	2.86187e-05
k__Bacteria;p__Firmicutes;c__Bacilli;o__Lactobacillales;f__Carnobacteriaceae	0.000156164	0.00129028	0.00649616	0	0.00243484	0.000198752	0.00402621	2.60322e-05	0.00166131	0.00145741	0.00560453	0.00620882	0.0162767	0.00632126	0.00502559	0.00023611	0.000610501	0.00151807	0.000696401	0.000336993	0.00687028	0.000159748	0.00233638	0.000358014	0.00049125	6.25698e-05	0.000115852	6.20675e-05	3.91602e-05	0.000479629	0.000106153	0.000572374
k__Bacteria;p__Armatimonadetes;c__[Fimbriimonadia];o__[Fimbriimonadales];f__[Fimbriimonadaceae]	0	0	0	0	0	0.000198752	0	2.60322e-05	0	0	2.81635e-05	0	0.000150292	0	0	4.56986e-05	9.6713e-05	0.00016245	0.00010527	0	0.000298007	0	0	0	0	1.78771e-05	0	0	0	0	1.17947e-05	0
k__Bacteria;p__Chloroflexi;c__Anaerolineae;o__Anaerolineales;f__Anaerolinaceae	0	0.000122884	0.000453791	0	2.99673e-05	0.000198752	0	0	2.18594e-05	0	0	0	0	0	0	0.000380822	0	0	0	0	3.2217e-05	0	0	0	0	0	0	0	0	0	0	0.000162173
k__Bacteria;p__Chloroflexi;c__Anaerolineae;o__S0208;f__	0	0	0	0	0	0.000198752	0	0	0	0	0	0	0	0	0	0	0	0	0	0	0	0	0	0	0	0	0	0	0	0	0	0
k__Bacteria;p__Proteobacteria;c__Epsilonproteobacteria;o__Campylobacterales;f__Campylobacteraceae	5.80039e-05	0.00337052	0.00989755	0	0.00122117	0.000188814	0.000555921	0	5.46484e-05	9.98223e-05	0.000295716	0.000682614	0.000510994	0	0	0.00623786	0.000326406	0.000554572	0.000251028	0	6.4434e-05	7.01333e-05	0	0	0.000116733	0	0	0	0.000963342	0	0.000790248	0.000238489
k__Bacteria;p__Proteobacteria;c__Alphaproteobacteria;o__BD7-3;f__	0	0.00043887	5.72349e-05	0	0	0.000188814	5.05382e-05	0	0	0	0	0.000302725	0.000270526	0	0	0.000175178	0.000181337	0.000134442	2.42931e-05	1.83815e-05	0.000346333	0	0	0	0	0	0	0	0	0	0	5.72374e-05
k__Bacteria;p__Actinobacteria;c__Actinobacteria;o__Actinomycetales;f__Thermomonosporaceae	0.000263248	7.02192e-05	0.00020441	0.000383185	0.00065928	0.000178877	0.000185307	0.000449055	0.00112576	0	0.000464697	7.12293e-05	0.000330643	0.000781537	0	0.000959671	0.00224253	0.000705819	0.000404885	0.000324739	0.00154642	0	0.000467276	1.32598e-05	0	0	0	0	0	0	5.89737e-06	0.000829943
k__Bacteria;p__Bacteroidetes;c__Bacteroidia;o__Bacteroidales;f__Marinilabiaceae	0	0.000105329	0.000862612	0	0	0.000178877	0	0	0	0	0	0.000124651	0	0	0	0.000738794	0	0	0.000753085	0	0	0	0	0	0	0	0	0	0	0	0	0.000147863
k__Bacteria;p__Chloroflexi;c__Chloroflexi;o__[Roseiflexales];Other	0	5.26644e-05	0	0	0	0.000178877	0	0	0	0	0	0	0	0	0	0	0	0	0	0	0	0	0	0	0	0	0	0	0	0	0	0
k__Bacteria;p__Gemmatimonadetes;c__Gemmatimonadetes;o__Gemmatimonadales;f__Ellin5301	0	0.000228212	4.08821e-06	0.000454145	5.99345e-05	0.000168939	0	0	0.000426257	0.000798579	8.44904e-05	3.56146e-05	0	0.000344796	3.93649e-05	0.000997753	0.000519832	3.36104e-05	3.23908e-05	0	5.63798e-05	0	7.30119e-05	0	0	0	0	0	0	0	0	3.33885e-05
k__Bacteria;p__Proteobacteria;c__Betaproteobacteria;o__Ellin6067;f__	6.69275e-05	0.000289654	4.90585e-05	0.000340609	0.000254722	0.000168939	0	0.000123653	0.000568343	0	5.63269e-05	0	0	0	0	0.000190411	0.000380807	0.000302494	3.23908e-05	0	0.000314116	0	0	0	0	0	0	0	0	0	1.76921e-05	0
k__Bacteria;p__Bacteroidetes;c__[Saprospirae];o__[Saprospirales];f__Saprospiraceae	4.46184e-05	0.000307209	0.00141861	0	0.000404558	0.000168939	0	8.46046e-05	0	1.99645e-05	0.000352043	0.000320532	1.50292e-05	0	0	0	0.00034454	0	0	0	0.000306062	8.18222e-05	0	0	0	0	0	0	0	0	3.53842e-05	0.000586684
k__Bacteria;p__Bacteroidetes;c__Flavobacteriia;o__Flavobacteriales;f__Cryomorphaceae	0	0.000614418	0.00134911	0	1.49836e-05	0.000168939	0.000202153	0	0	3.99289e-05	0	0.00011278	0	0.000114932	0.000170581	0.000190411	1.81337e-05	0.00022407	0.000186247	2.45086e-05	0.000990673	0	0	0	2.91832e-05	0	0	0	0	0	0	0.0016885
k__Bacteria;p__Actinobacteria;c__Thermoleophilia;o__Solirubrobacterales;f__Patulibacteraceae	4.46184e-05	0.000482757	9.40288e-05	4.25761e-05	0	0.000159001	1.68461e-05	0.000403499	0.000393468	0.000119787	0.000295716	0.000130587	9.01754e-05	0.000183891	1.31216e-05	0.000776876	0.000550055	0.000834659	0.000404885	2.45086e-05	0.000652395	0	0.000452674	0	0	0	0	0	1.95801e-05	0	0	8.58562e-05
k__Bacteria;p__Chloroflexi;c__Anaerolineae;o__SBR1031;f__A4b	0	0.000140438	0	0.000156113	0.000232246	0.000159001	0	3.25402e-05	0.000513695	0	0	5.3422e-05	0	0	0	7.61644e-06	0.000326406	8.40261e-05	4.04885e-05	0	0.000120814	0	0.000496481	0	0	0	0	0	0	0	0	0.000104935
k__Bacteria;p__Firmicutes;c__Clostridia;o__Clostridiales;f__Peptococcaceae	0	0	0.000715436	0	0.000179804	0.000159001	0	0	0.000393468	0	0.000492861	0.000368018	0.000240468	2.29864e-05	0	0	0	0.00111475	0.00221067	1.83815e-05	0.000636286	2.33778e-05	0	0	0	0	0	0	0	0	0.000171024	0.00067731
k__Bacteria;p__Chloroflexi;c__SHA-26;o__;f__	0	0	0	0	0	0.000159001	0	0	0	0	0	0	0	0	0	0	0	0	3.23908e-05	0	0	0	0	0	0	0	0	0	0	0	0	0
k__Bacteria;p__Actinobacteria;c__Actinobacteria;o__Actinomycetales;f__	0.0003391	0.000851407	0.00165572	0.000936675	0.00074169	0.000149064	0.00119607	0.000449055	0.000786937	0.000279502	0.00122511	0.000724165	0.000495965	0.000344796	0.00192888	0.00105868	0.000997352	0.00270564	0.000558741	0.00174624	0.00116787	6.6237e-05	0.000438071	0	4.86386e-06	0	5.51675e-06	6.72398e-05	8.61525e-05	0.000199845	4.12816e-05	0.000238489
k__Bacteria;p__Chloroflexi;c__Chloroflexi;o__[Roseiflexales];f__[Kouleothrixaceae]	2.6771e-05	0	0	8.51523e-05	0.000104885	0.000149064	0	0	7.65077e-05	0	0	0	0	0	0	0.000121863	0	0	0	0	0	0	2.92048e-05	0	0	0	0	0	0	0	0	0.000109705
k__Bacteria;p__Actinobacteria;c__Actinobacteria;o__Actinomycetales;f__Sanguibacteraceae	1.33855e-05	0.00043887	0.00119376	0.000113536	0	0.000139126	0.000202153	0	0.000622992	0	5.63269e-05	0.000356146	3.00585e-05	0.000114932	6.56082e-05	0.000479835	0	0.00016245	0.000275321	6.73987e-05	0.000314116	0	0	1.32598e-05	0	0	0	0	0	0	1.76921e-05	0.000181252
k__Bacteria;p__Proteobacteria;c__Alphaproteobacteria;o__RF32;f__	0	0.000175548	0.00038838	0	0.000172312	0.000139126	0	0	0.000131156	0.000139751	0	0	1.50292e-05	0	0	0	0	1.68052e-05	0	0	2.41628e-05	0	0	0	0	0	0	0	0	0	0	6.6777e-05
k__Bacteria;p__TM7;c__TM7-3;o__EW055;f__	0.000397103	0.00114106	0.000572349	0	0.000217263	0.000139126	0.00175199	0	0	0	0.000253471	0.0033181	0	0.000137918	3.93649e-05	0	0	0.00120998	0.000574936	1.83815e-05	0.00212632	0	0	0	0	0	0	0.000129307	0	0	0.000625122	0.000376813
k__Bacteria;p__[Thermi];c__Deinococci;o__Deinococcales;f__Deinococcaceae	0.000116008	7.02192e-05	9.40288e-05	0.00290937	0.000209771	0.000129189	5.05382e-05	9.11126e-05	0.000524625	0	0.00180246	0.000350211	9.01754e-05	0.000666605	0.000603595	0.000898739	0.00113638	0.000963499	0.000364396	0.000263467	0.000853751	3.50667e-05	0.00115359	2.65196e-05	0	0	2.2067e-05	0	1.95801e-05	3.99691e-05	2.94869e-05	0.000138324
k__Bacteria;p__Gemmatimonadetes;c__Gemmatimonadetes;o__Gemmatimonadales;Other	0	1.75548e-05	0.000130823	0	3.74591e-05	0.000129189	0	0	0	0	0	0	0	2.29864e-05	0	0.00010663	1.81337e-05	8.40261e-05	0	0	0	0	0.000467276	0	0	0	0	0	0	0	0	0
k__Bacteria;p__Actinobacteria;c__Actinobacteria;o__Actinomycetales;f__Frankiaceae	8.92367e-06	2.63322e-05	1.22646e-05	0	0	0.000129189	1.68461e-05	0	0	0	0.000140817	0	0	2.29864e-05	0	1.52329e-05	6.04456e-05	2.2407e-05	2.42931e-05	0	0.000241628	0	0	0	0	0	0	0	0	0	0	0
k__Bacteria;p__Proteobacteria;c__Alphaproteobacteria;o__Rhizobiales;f__Brucellaceae	9.81604e-05	0.000184325	0.00020441	0.000113536	0	0.000119251	0.00156669	0	0	3.99289e-05	0	0.000356146	0	0	0	0	0	0	0.000153856	3.67629e-05	0.00011276	0	0	0.00110056	0.00211092	0.00061676	0.00114748	0.00189306	0.000473839	0.00648832	0.00520148	7.15468e-05
k__Bacteria;p__Proteobacteria;c__Alphaproteobacteria;o__Rhizobiales;f__Methylocystaceae	0	0.00137805	0	0	0.000322148	0.000119251	3.36922e-05	0	0.000306031	0.000199645	0.000366125	0	0.000105205	0	0	0.000159945	0.00021156	0.000330503	8.09769e-06	3.67629e-05	0.000185248	0	0.000496481	0	9.72772e-06	1.78771e-05	0	0	0	0.000559567	1.76921e-05	4.76979e-05
k__Bacteria;p__Actinobacteria;c__Thermoleophilia;o__Solirubrobacterales;Other	0	0	0	0.000241265	0.000194787	0.000119251	0	0	1.09297e-05	0	0	0	3.00585e-05	6.89592e-05	0	0.000289425	0.000247827	5.60174e-06	0	0	3.2217e-05	0	0	0	0	0	0	0	0	0	1.76921e-05	0.000138324
k__Bacteria;p__Bacteroidetes;c__Bacteroidia;o__Bacteroidales;f__BS11	0	8.7774e-06	0.00059279	0	0.00231497	0.000119251	6.73843e-05	0	0.000306031	0.000199645	0	0	0	0.000160905	0	2.28493e-05	4.23119e-05	5.04156e-05	0	0	0	4.67556e-05	0	0	0	0	0	0	0	0	7.07685e-05	0.000138324
k__Bacteria;p__TM7;c__;o__;f__	0	0	1.63528e-05	0	0	0.000119251	0	0	0.000218594	0	0	0	0.000105205	0	0	6.85479e-05	0.000217604	0	0	0	0	0	0	0	0	0	0	0	0	0	0	0
k__Bacteria;p__Firmicutes;c__Clostridia;o__Clostridiales;f__[Tissierellaceae]	8.47749e-05	0.000596863	0.00436212	0.000596066	0.000666772	0.000109314	0.00101076	0.000156193	0.000590203	0.000419254	0.0019292	0.00201816	4.50877e-05	0.000206878	0.000708568	0.00185079	0.000290139	0.00285689	0.00360347	0.000569825	0.000974565	0.00017923	0.000715516	0.000424313	2.43193e-05	6.25698e-05	6.62011e-05	0.000263787	0.000278038	7.99382e-05	0.00688813	0.0037252
k__Bacteria;p__FBP;c__;o__;f__	8.0313e-05	0.00175548	1.22646e-05	0	0.000337132	0.000109314	0	0	9.83671e-05	0.000539041	0	0	0	0	2.62433e-05	0	0.00013298	0.00303614	0	0	8.85968e-05	0	0.000219036	0	0	1.78771e-05	0	0	4.30763e-05	0	5.89737e-06	0
k__Bacteria;p__Proteobacteria;c__Betaproteobacteria;o__;f__	8.92367e-06	0.000491534	3.67939e-05	0.00055349	0.00041205	0.000109314	0	3.25402e-05	0.000885304	0.000199645	0.000225308	0.000100908	0.000165322	2.29864e-05	0.000433014	0.000380822	0.000459387	0.00038652	0	1.83815e-05	0.000314116	4.67556e-05	8.76143e-05	0	0	0	0	0	0	0	0	4.29281e-05
k__Bacteria;p__Proteobacteria;c__Deltaproteobacteria;o__Myxococcales;f__Nannocystaceae	2.6771e-05	0.00265077	1.22646e-05	0.000496722	6.74263e-05	0.000109314	0	0	0.000273242	0	0.000211226	0.000106844	0.000180351	0	0.000367406	6.09315e-05	0.000151114	0.000324901	0	5.51444e-05	0.000732937	0.000120785	0	0.000278456	0	0	0	0	0	0	0	0.000114475
k__Bacteria;p__Proteobacteria;c__Gammaproteobacteria;o__Alteromonadales;f__Shewanellaceae	0	0.000210658	8.58524e-05	0.000127728	0.000157328	0.000109314	0	0.000572708	0.000131156	1.99645e-05	0	0.000611385	0	0	0	9.13972e-05	0.000223649	0.00174214	0.00010527	0.000122543	0.000338279	3.8963e-06	2.92048e-05	0	0	0	0	0	0	3.99691e-05	0	0
k__Bacteria;p__Acidobacteria;c__Acidobacteria-6;o__CCU21;f__	0	1.75548e-05	2.0441e-05	8.51523e-05	0	0.000109314	0	0.000117145	0.000185805	0	1.40817e-05	0	0	0	0	0.000152329	0.000616545	0	0	0	0	7.79259e-06	0	0	0	0	0	0	0	0	0	0
k__Bacteria;p__Proteobacteria;c__Deltaproteobacteria;o__Spirobacillales;f__	3.12328e-05	0.00109717	4.08821e-06	0	0	0.000109314	0.000320075	1.30161e-05	0.000426257	0	0.000422452	5.93577e-05	0.000270526	0	0.000223068	0.000121863	9.6713e-05	0.000431334	0.000121465	0.000220577	8.85968e-05	0.000101304	0	0	0	0	0	0	0	0	1.76921e-05	0.000324345
k__Bacteria;p__Actinobacteria;c__Acidimicrobiia;o__Acidimicrobiales;f__EB1017	0	0	2.0441e-05	0	0	0.000109314	0	0	0.000207664	0	0.000126736	0	0	0	0	0.00021326	0.000562144	0.000235273	0	0	0.000169139	0	0.000116819	0	0	0	0	0	0	0	0	0
k__Bacteria;p__Cyanobacteria;c__Synechococcophycideae;o__Pseudanabaenales;f__Pseudanabaenaceae	0	0	0.000106293	0.000922483	0	9.93759e-05	6.73843e-05	0.000702869	0.000174875	0	0	0	0	0	0	0.000487452	7.25347e-05	0	0	4.90172e-05	0	8.96148e-05	0	0	0	0	0	0	0	0	0	2.86187e-05
k__Bacteria;p__Verrucomicrobia;c__[Pedosphaerae];o__[Pedosphaerales];f__	0	0.000184325	2.86175e-05	0.000368993	0	9.93759e-05	3.36922e-05	0.000162701	0.000109297	0	0	0	0	0	0	0.000198027	0.000459387	0.000509758	2.42931e-05	0	0.000531581	0	0.000175229	0	0	0	0	0	0	0	0	3.33885e-05
k__Bacteria;p__Acidobacteria;c__Solibacteres;o__Solibacterales;f__[Bryobacteraceae]	0	0	0	0.000227073	0	9.93759e-05	0	0	0	0	0	0	0	0	0	0	0	0	0	0	0	0	0	0	0	0	0	0	0	0	0	0
k__Bacteria;p__Verrucomicrobia;c__[Pedosphaerae];o__[Pedosphaerales];f__Ellin515	0	0.000157993	2.86175e-05	0.000170305	0	9.93759e-05	0	0	0	0	0	0	0	0	0	0.000365589	1.81337e-05	0	0	0	0	0	0	0	0	0	0	0	0	0	0	9.06259e-05
k__Bacteria;p__Firmicutes;c__Bacilli;o__Lactobacillales;f__Leuconostocaceae	2.23092e-05	6.14418e-05	0.00344227	0	0.000397066	8.94383e-05	8.42304e-05	2.60322e-05	0.000251383	0.00255545	0.00163348	0.00513445	3.00585e-05	0.000321809	0.000433014	0.000373205	0.000816016	0.000218468	2.42931e-05	8.57801e-05	8.85968e-05	2.33778e-05	0.000598697	1.32598e-05	6.32302e-05	0.000111732	1.65503e-05	0	7.83205e-05	0	1.76921e-05	7.15468e-05
k__Bacteria;p__Gemmatimonadetes;c__Gemmatimonadetes;o__Ellin5290;f__	0	4.3887e-05	0	0	0	8.94383e-05	0	0.000130161	0.000415328	7.98579e-05	0	0	1.50292e-05	0	0	0.000495068	0.00021156	0	0	0	0.000120814	6.6237e-05	7.30119e-05	0	0	1.34078e-05	0	0	0	0	0	0
k__Bacteria;p__Proteobacteria;c__Deltaproteobacteria;o__Desulfovibrionales;f__Desulfovibrionaceae	0	1.75548e-05	0.00015944	0	0.000209771	8.94383e-05	0	0	7.65077e-05	0.000578969	0	1.18715e-05	0	0	0	0.000830192	0	0.000464944	0	0	0	0	0	0.000212157	0	0	0	0	2.34961e-05	0	0.000778453	0.000434051
k__Bacteria;p__Planctomycetes;c__Phycisphaerae;o__Phycisphaerales;f__Phycisphaeraceae	0	3.51096e-05	8.17641e-06	0.000312225	0.00016482	8.94383e-05	0	0	0	3.99289e-05	0.000281635	0	6.01169e-05	0	0	0	0.000217604	0	0	0	0.000153031	0	0	0	0	0	0	0	0	0	4.7179e-05	0.000271878
k__Bacteria;p__Planctomycetes;c__Phycisphaerae;o__Phycisphaerales;f__	0	9.65514e-05	8.17641e-06	0	0.00041205	8.94383e-05	0	5.20644e-05	0	0.000578969	5.63269e-05	0	0.000105205	0.000160905	0	0.000175178	0.000314317	0	0.000113368	0.000251213	0.000499364	4.67556e-05	0	0	0	0	0	0	0	0	6.48711e-05	0.000319576
k__Bacteria;p__TM6;c__SJA-4;o__;f__	0	0	1.22646e-05	0	0	7.95007e-05	0.000185307	0	0.000240453	0	0	2.96789e-05	0	0	0	0	0	0.000106433	0	4.90172e-05	0.000257736	0	0.000160626	0	4.86386e-06	8.93855e-06	0	2.58614e-05	0	0	0	0.000128784
k__Bacteria;p__Chloroflexi;c__C0119;o__;f__	0	8.7774e-05	0	0.000794755	0	7.95007e-05	0	0	0.000174875	0	0	0	0	0	0	0.000456986	0.000265961	5.04156e-05	0	7.35258e-05	2.41628e-05	0	0	0	0	0	0	0	0	0.000119907	0	1.90791e-05
k__Bacteria;p__Firmicutes;c__Bacilli;o__Bacillales;f__Thermoactinomycetaceae	0.000281096	3.51096e-05	0.000461967	0	0.000269705	7.95007e-05	0.00111184	8.46046e-05	0.000524625	0.000319431	0	0	0.000616199	0	0.000747933	8.37808e-05	4.83565e-05	0	0.000412982	3.06358e-05	0.00137728	0.000155852	0.000438071	0	0	0	0	0	0	0	0	5.72374e-05
k__Bacteria;p__Chloroflexi;c__TK17;o__;f__	0	0.000131661	4.08821e-05	0	0.000299673	7.95007e-05	0	9.76207e-05	0.000142086	0.000439218	0.00032388	0	0.00019538	0	0	0.000754027	0.000253872	5.60174e-05	8.90746e-05	0.000140924	0.000354387	7.79259e-05	0.000452674	0	0	0	0	0	0	0	2.35895e-05	0.000324345
k__Bacteria;p__Proteobacteria;c__Alphaproteobacteria;o__;f__	8.92367e-06	0.00023699	0.00143905	0	0.000591853	7.95007e-05	5.05382e-05	0.000221273	0.000743218	1.99645e-05	0	3.56146e-05	0.000165322	0.000160905	0.000406771	0.00101299	0.000296183	0.000470546	4.04885e-05	1.22543e-05	0.00115176	0	0.0006133	0	9.72772e-06	0	0	4.13783e-05	0	0	0.000489482	0.00310513
k__Bacteria;p__Actinobacteria;c__Actinobacteria;o__Actinomycetales;f__Gordoniaceae	4.90802e-05	0.000140438	8.99406e-05	0.00234169	0.000284689	6.95631e-05	0.0215798	0	6.55781e-05	0	0	0.000184009	0	0.000298823	2.62433e-05	0.000913972	0	0.000705819	8.90746e-05	7.9653e-05	0.00103094	3.8963e-06	0.00160626	0	0	0	0	0	0	1.3323e-05	4.7179e-05	6.6777e-05
k__Bacteria;p__Chloroflexi;c__S085;o__;f__	6.24657e-05	3.51096e-05	8.17641e-05	7.09602e-05	9.73936e-05	6.95631e-05	0	0	0.000251383	0	0	0	0.000135263	0	0	0.000411288	0.000918773	5.60174e-05	0	1.83815e-05	0.000306062	0	0	0	0	0	0	0	0	0	0	0.000166943
k__Bacteria;p__Bacteroidetes;c__Bacteroidia;o__Bacteroidales;f__p-2534-18B5	0	0.000140438	0.00191328	0	0.000179804	5.96256e-05	0	0	0.000131156	0	0	0	0	0	0	0.000974904	0	0	0	0	0	0	0	0	0	0	0	0	1.56641e-05	0	0	0.000186022
k__Bacteria;p__Proteobacteria;c__Deltaproteobacteria;o__[Entotheonellales];f__[Entotheonellaceae]	2.6771e-05	0	0	0.000737986	0	5.96256e-05	0	0	0	0	0	0	0	0	0.000144338	7.61644e-06	9.6713e-05	0	0	0	0	3.8963e-06	0.000219036	0	0	0	0	0	0	0	0	0
k__Bacteria;p__Proteobacteria;c__Deltaproteobacteria;o__Bdellovibrionales;f__Bacteriovoracaceae	5.80039e-05	0.000465202	0.000155352	0.000312225	0.000224754	5.96256e-05	0.000623305	0	0.000262312	0.000139751	0.000197144	0.000278981	0.000676315	0.000436741	0.000577352	0.000258959	0.000574233	0.000991508	0.000145758	0.000140924	0.000587961	0	0.000350457	0	0	0	0	0	0	6.66152e-05	9.4358e-05	0.000343425
k__Bacteria;p__Proteobacteria;c__Deltaproteobacteria;o__MIZ46;f__	2.23092e-05	7.02192e-05	0.000118558	0	0.000284689	5.96256e-05	0	0	0.000295101	0	7.04087e-05	4.74862e-05	0	0	0.000551109	0.00042652	0.000235738	6.72209e-05	4.04885e-05	0	0.000233573	6.6237e-05	0	0	0	0	0	0	0	0	0	0.000205101
k__Bacteria;p__Bacteroidetes;c__[Rhodothermi];o__[Rhodothermales];f__Rhodothermaceae	0	0.000886517	0.000233028	0	0.000262214	5.96256e-05	0.00038746	0	0.00118041	0	0	2.96789e-05	0.000210409	0	0.000288676	0.000647397	0.000646768	0.000453741	2.42931e-05	6.12715e-06	0.000740991	0	0	0	0	0	0	0	0	0.000106584	0.000106153	0.00117337
k__Bacteria;p__Proteobacteria;c__Gammaproteobacteria;Other;Other	1.33855e-05	4.3887e-05	4.90585e-05	1.4192e-05	0.000112377	4.9688e-05	0	0.000201749	0.000142086	3.99289e-05	2.81635e-05	0.000219624	0.00039076	0.000137918	0	0.000274192	9.06684e-05	4.48139e-05	0	6.12715e-05	0	0	0	1.32598e-05	6.32302e-05	3.12849e-05	1.10335e-05	2.58614e-05	1.95801e-05	0	0.000365637	4.29281e-05
k__Bacteria;p__Nitrospirae;c__Nitrospira;o__Nitrospirales;f__0319-6A21	0	0	0	0.00048253	8.241e-05	4.9688e-05	0	2.60322e-05	0.000131156	1.99645e-05	0	0	0	0	0	5.33151e-05	0	5.60174e-05	0	0	0	0	7.30119e-05	0	0	0	0	0	0	0	0	9.53957e-06
k__Bacteria;p__Actinobacteria;c__Actinobacteria;o__Micrococcales;f__	3.12328e-05	0	4.08821e-06	0.000397377	0.000254722	4.9688e-05	0	0.000136669	0.000863445	0	0	0	0	0	0	1.52329e-05	0.000423119	8.96278e-05	1.61954e-05	7.35258e-05	0	0	2.92048e-05	0	0	0	0	0	0	0	0	0
k__Bacteria;p__Proteobacteria;c__Gammaproteobacteria;o__Pseudomonadales;Other	9.81604e-05	0.00250156	0.00112835	7.09602e-05	0.000928985	4.9688e-05	0.000539074	0	0.000513695	3.99289e-05	4.22452e-05	0.00099721	0.000495965	0.0969106	0.000747933	0	0.000253872	0.000330503	8.09769e-06	0.000159306	0.00201356	0.00107148	0.00143103	0	1.45916e-05	0	0	6.72398e-05	0	0.000279784	0.00274228	0.000615302
k__Bacteria;p__Gemmatimonadetes;c__Gemmatimonadetes;o__C114;f__	4.90802e-05	8.7774e-06	0	2.83841e-05	0	4.9688e-05	0	0.000195241	0.000174875	0	0	0	0	2.29864e-05	0	0.000685479	0.000749526	0	0	0	0	2.33778e-05	0	0	0	0	0	0	0	0	0	0
k__Bacteria;p__Proteobacteria;c__Alphaproteobacteria;o__Rhizobiales;f__Rhodobiaceae	3.12328e-05	1.75548e-05	2.0441e-05	0	1.49836e-05	4.9688e-05	0	3.90483e-05	0.000513695	0.000718721	9.85721e-05	0	3.00585e-05	0.000229864	0	0.00137857	0.00047752	0.000100831	8.09769e-05	5.51444e-05	0.000386604	1.55852e-05	0	0.000225416	0	0	0	0	0	0	1.17947e-05	0.00022418
k__Bacteria;p__Cyanobacteria;c__Oscillatoriophycideae;o__Oscillatoriales;f__Phormidiaceae	3.12328e-05	0	0	0	0.000209771	4.9688e-05	3.36922e-05	1.95241e-05	0	0	0	0	0	9.19456e-05	0	0	0.000193426	0	0	0	0	0	0	0	0	0	0	0	0	0	0.000206408	0.000252799
k__Bacteria;p__Proteobacteria;c__Alphaproteobacteria;o__Rhizobiales;f__Aurantimonadaceae	5.80039e-05	0.00360751	2.45292e-05	0	4.49509e-05	3.97504e-05	0.000202153	4.55563e-05	1.09297e-05	0	8.44904e-05	0.000106844	0	0	0	0.00021326	0.000471476	0.003854	5.66838e-05	0.000140924	0.00109538	3.8963e-06	0.00496481	0.00164421	1.94554e-05	0	0	1.03446e-05	0.000180137	2.66461e-05	0.00140357	0.000572374
k__Bacteria;p__Verrucomicrobia;c__Opitutae;o__Opitutales;f__Opitutaceae	0	0.00101818	6.13231e-05	0.00014192	0.000104885	3.97504e-05	0	3.90483e-05	0.000535554	0.000698756	4.22452e-05	4.15504e-05	9.01754e-05	6.89592e-05	0	0.000906356	0.000640723	8.40261e-05	9.71723e-05	0	0.000604069	7.79259e-06	0	0	0	0	0	0	6.65724e-05	0	1.17947e-05	0.000114475
k__Bacteria;p__Proteobacteria;c__Betaproteobacteria;o__Burkholderiales;Other	0.000116008	0.000263322	1.22646e-05	0	0	2.98128e-05	1.68461e-05	0	7.65077e-05	0	1.40817e-05	5.3422e-05	0	2.29864e-05	0.000419892	1.52329e-05	0	0.000240875	6.47815e-05	0	6.4434e-05	0	0.000160626	0	1.94554e-05	0.000107263	0.000176536	0.000217236	0.000152725	2.66461e-05	0	0
k__Bacteria;p__Proteobacteria;c__Gammaproteobacteria;o__Alteromonadales;f__Alteromonadaceae	0.000107084	0.00143949	0.00732198	5.67682e-05	0.00454753	2.98128e-05	0.0010613	8.46046e-05	0.000721359	0.000898401	0.000197144	0.00257019	0.00266017	0.0332383	0.00225692	0.000639781	0.000145069	0.00133321	0.00150617	0.000245086	0.00206189	0	0.000350457	0	0	2.23464e-05	0	0	0	2.66461e-05	0.00125614	0.0034104
k__Bacteria;p__Proteobacteria;c__Gammaproteobacteria;o__Alteromonadales;f__211ds20	4.01565e-05	0.000684637	0.00027391	0.000326417	0.000194787	2.98128e-05	0.000202153	0	8.74374e-05	0.000578969	0	0	7.51462e-05	0.000137918	0.000170581	0.000114247	0.000265961	0.000649802	0.000340103	0	0.00124841	0	0.000905347	0	9.72772e-06	0	0	0	0	7.99382e-05	1.76921e-05	0.000281417
k__Bacteria;p__Acidobacteria;c__Acidobacteria-5;o__;f__	0	0	2.0441e-05	0.000255457	0	2.98128e-05	0	0	0	0	0	0	0	0	0	0.000159945	6.04456e-05	0	0	0	0	0	0	0	0	0	0	0	0	0	0	0
k__Bacteria;p__Actinobacteria;c__Actinobacteria;o__Actinomycetales;f__Nocardiopsaceae	0.000111546	0.000166771	0.000249381	0	0.000943969	2.98128e-05	0.000235845	0	0.000360679	0	0	0.00015433	3.00585e-05	0.00285031	0.000446136	0.00338931	0.000979219	0.000358511	0.000267224	4.90172e-05	0.000910131	4.28593e-05	0	0	0	0	0	0	0	0	0	0.000333885
k__Bacteria;p__Chlamydiae;c__Chlamydiia;o__Chlamydiales;f__Parachlamydiaceae	0	0.000149216	8.99406e-05	0	3.74591e-05	2.98128e-05	3.36922e-05	7.15885e-05	0	0	0	0	0	0	0.000170581	0.000525534	0.000229693	8.96278e-05	3.23908e-05	0.000110289	0.000136922	3.50667e-05	2.92048e-05	0	0	0	0	0	0	0	0.000241792	6.6777e-05
k__Bacteria;p__Gemmatimonadetes;c__Gemmatimonadetes;o__KD8-87;f__	0	3.51096e-05	0	0	0	2.98128e-05	0	0	0	0	0	0	0	0	0	0.000335123	0.000296183	5.60174e-05	2.42931e-05	0	8.85968e-05	7.79259e-06	0	0	0	0	0	0	0	0	0	2.86187e-05
k__Bacteria;p__Chloroflexi;c__TK10;o__AKYG885;f__Dolo_23	0	0.000114106	4.49703e-05	0	0	2.98128e-05	0	0.000260322	0.00034975	0	0	0	0	0	0	0.000556	0.000652813	0.000140043	0	0	8.85968e-05	0	5.84095e-05	0	0	0	0	0	0	0	0	0
k__Bacteria;p__OP11;c__;o__;f__	0	0	0	0	4.49509e-05	2.98128e-05	0	0	0.000185805	0	0.000225308	0	0	0	0	7.61644e-05	0.000247827	0	0.000161954	0	0.000144977	0	0	0	0	0	0	0	0	0	0	0
k__Bacteria;p__Proteobacteria;c__Deltaproteobacteria;o__Myxococcales;f__OM27	0	0.000140438	4.49703e-05	0.000808947	0.000299673	1.98752e-05	0.000286383	0	0.000918093	0	0.000337962	1.18715e-05	6.01169e-05	0	2.62433e-05	0.000754027	0.000392896	0.000112035	5.66838e-05	0	0.000201356	0	0	0	0	0	0	0	0	0	0	0.000114475
k__Bacteria;p__Cyanobacteria;c__ML635J-21;o__;f__	0	0	0.00015944	0	0	1.98752e-05	0.000202153	0.000455563	0.000174875	3.99289e-05	0.000619596	2.37431e-05	0.000135263	0.000367782	0.000472379	3.04657e-05	0.000126936	0.000196061	1.61954e-05	6.12715e-06	0.000201356	0	8.76143e-05	0	0	0	0	0	0	0	0	7.15468e-05
k__Bacteria;p__Gemmatimonadetes;c__Gemmatimonadetes;o__N1423WL;f__	0	1.75548e-05	0	0	1.49836e-05	1.98752e-05	0	7.15885e-05	0	0	0	0	0	0	0	0.000388438	0	3.36104e-05	0	0	0.000185248	0	8.76143e-05	0	0	0	0	0	0	0	0	0
k__Bacteria;p__Bacteroidetes;c__Bacteroidia;o__Bacteroidales;f__[Odoribacteraceae]	0	0	4.90585e-05	0	0	1.98752e-05	0	0	0	0	0	0	0	0	0	0	0	0.000134442	6.47815e-05	0	0	0	0	0	0	0	0	0	0	0	1.76921e-05	0.000100166
k__Bacteria;p__Planctomycetes;c__;o__;f__	0	0	0	0	0	1.98752e-05	0	0	0	0	0	0	0	0	0	0	0	0	0	0	0	0	0	0	0	0	0	0	0	0	0	0
k__Bacteria;p__Proteobacteria;c__Deltaproteobacteria;o__Myxococcales;f__Myxococcaceae	0	0.000193103	0	8.51523e-05	3.74591e-05	9.93759e-06	0	4.55563e-05	3.2789e-05	0	0	0	1.50292e-05	2.29864e-05	0.000131216	1.52329e-05	0.000114847	6.16191e-05	0	0	0.000257736	0	0	0	1.94554e-05	0	0	0	0	0	0	5.24676e-05
k__Bacteria;p__Nitrospirae;c__Nitrospira;o__Nitrospirales;f__Nitrospiraceae	0	0.000272099	0	5.67682e-05	0.000119869	9.93759e-06	0	3.90483e-05	0.00034975	0.000499112	0.000197144	1.18715e-05	0.000105205	6.89592e-05	0	0	0.000338495	1.12035e-05	0	3.06358e-05	5.63798e-05	6.23407e-05	0	5.30391e-05	0	0	3.86173e-05	0	0	0	0	4.76979e-06
k__Bacteria;p__Actinobacteria;c__Actinobacteria;o__Actinomycetales;f__Dermacoccaceae	8.47749e-05	2.63322e-05	0.00027391	0	0.000269705	9.93759e-06	1.68461e-05	0	2.18594e-05	0	5.63269e-05	0.000100908	0	2.29864e-05	3.93649e-05	7.61644e-05	0.000223649	2.80087e-05	4.85861e-05	6.12715e-06	3.2217e-05	1.94815e-05	0	0	0	0	0	0	0	0	4.12816e-05	0.00021464
k__Bacteria;p__Proteobacteria;c__Gammaproteobacteria;o__Cardiobacteriales;f__Cardiobacteriaceae	7.13894e-05	6.14418e-05	8.58524e-05	0	0	9.93759e-06	0	0	0	0	0	0	0	0	0	0	0.00019947	6.16191e-05	4.85861e-05	0	0.000225519	0	0	0	0	0	0	2.06892e-05	0	0	9.4358e-05	4.76979e-05
k__Bacteria;p__Proteobacteria;c__Alphaproteobacteria;o__Rickettsiales;f__Anaplasmataceae	0	0	0	0.000780563	0	0	0	0	0.000393468	0	0	0	0	4.59728e-05	0	0.00246011	0.00136003	0	0	0	0	0	0	0	0.00195527	0.0784	0.00107025	0	8.61525e-05	0.000159876	0	0
k__Bacteria;p__SR1;c__;o__;f__	0	0	0.000531467	0	0	0	0	0	0	0	0	0	0.00217924	0	0	9.90137e-05	0	3.92122e-05	5.66838e-05	0	5.63798e-05	0	0	0	0	8.04469e-05	0	0	0	0	0	6.6777e-05
k__Bacteria;p__Spirochaetes;c__Spirochaetes;o__Spirochaetales;f__Spirochaetaceae	7.58512e-05	0.000105329	0.00343001	1.4192e-05	0.000561886	0	0	0	0.000448117	0.000419254	0	0	0.000300585	0.000275837	0	7.61644e-05	0.000145069	3.92122e-05	4.85861e-05	0	0.00262569	0	0	0	0.000184827	6.25698e-05	0	0	0.000274122	0	0.00110871	0.0012306
k__Bacteria;p__Bacteroidetes;c__Bacteroidia;o__Bacteroidales;f__Rikenellaceae	0	9.65514e-05	0.00347089	0	0.00074169	0	0.000336922	0	9.83671e-05	0.000918365	0	0	0	0.000413755	0.000131216	0.000738794	0	0.0019214	0	4.90172e-05	0.00037855	0	0	0.000450833	0.000286968	4.9162e-05	0.000132402	0	0.000109649	0	0.00277177	0.00240397
k__Bacteria;p__[Thermi];c__Deinococci;o__Deinococcales;f__Trueperaceae	0.000142779	0.000895294	0.00127143	0.000298033	0.00276448	0	0.00200468	6.50804e-05	0.000885304	0.00035936	0.000521024	0.000658871	0.00199889	0.00119529	0.00181079	0.00123386	0.00158367	0.00051536	0.000340103	0.000808784	0.000998727	3.50667e-05	0.00227797	0	8.26856e-05	3.57542e-05	0	0	0	5.32921e-05	0.000182819	0.00375382
k__Bacteria;p__Tenericutes;c__Mollicutes;o__Mycoplasmatales;f__Mycoplasmataceae	0	0	2.86175e-05	0	0	0	0	0	0	7.98579e-05	0	0	0	0	0	0.000274192	0.000175292	0.000364113	0	1.83815e-05	1.61085e-05	0	0	0	0	3.12849e-05	0	0	0	0.000213168	0	0
k__Bacteria;p__Firmicutes;c__Clostridia;o__Clostridiales;f__Christensenellaceae	0	0.000149216	0.000670466	0	0.00156579	0	0.000168461	0	4.37187e-05	0.00111801	0	5.93577e-06	9.01754e-05	4.59728e-05	0	0.00198027	0	3.36104e-05	0.00021054	0	3.2217e-05	9.74074e-05	0.000131421	0	0.000160507	2.68156e-05	0	0	0.000140977	5.32921e-05	0.00213485	0.00143094
k__Bacteria;p__Verrucomicrobia;c__Verruco-5;o__WCHB1-41;f__RFP12	0	0	0.00158214	0	0.00191041	0	0	0	0.000306031	0.000638863	0	6.52935e-05	0.000150292	0	0	0.000624548	0	3.36104e-05	0.000251028	0	0.000257736	0	0	0	9.72772e-06	2.23464e-05	0	0	5.09083e-05	0	0.000737172	0.00111136
k__Bacteria;p__Lentisphaerae;c__[Lentisphaeria];o__Victivallales;f__Victivallaceae	0	0	9.40288e-05	0	0.000157328	0	0	0	0	0	0	0	0	0	0	1.52329e-05	0	2.2407e-05	0	0	0	0	0	0	4.86386e-06	1.78771e-05	0	0	0	0	0.00145075	0.000934878
k__Bacteria;p__Firmicutes;c__Bacilli;o__Lactobacillales;Other	0	0	5.31467e-05	0	0	0	0	0	7.65077e-05	0	0	0	3.00585e-05	0	0	2.28493e-05	3.02228e-05	0	0	1.22543e-05	0	1.16889e-05	0	3.97794e-05	0	1.34078e-05	0	0	0	0	1.76921e-05	0.000100166
k__Archaea;p__Euryarchaeota;c__Methanobacteria;o__Methanobacteriales;f__Methanobacteriaceae	0.000151702	0.000175548	0.000237116	0	5.24427e-05	0	1.68461e-05	0	0	0.000638863	0	0	0	0	0	0.000159945	0	0.000100831	3.23908e-05	0	2.41628e-05	0	0.000511083	0	9.72772e-06	1.34078e-05	0	1.03446e-05	0	0	0.00011205	0.000166943
k__Bacteria;p__Firmicutes;Other;Other;Other	0	0	7.35877e-05	0	0	0	0	0	0	0	0	1.18715e-05	0	0	0	0	0	1.68052e-05	0	0	0	0	0	3.97794e-05	0	1.34078e-05	0	0	0	0	0	3.81583e-05
k__Bacteria;p__Firmicutes;c__Clostridia;o__Clostridiales;f__Eubacteriaceae	0	6.14418e-05	0.000919847	0	0	0	3.36922e-05	0	0	5.98934e-05	0.000140817	0.000540156	0.000450877	0.000275837	0	4.56986e-05	0.000265961	0	9.71723e-05	0	0.000451038	0	0	0	0	8.93855e-06	1.65503e-05	6.20675e-05	3.91602e-06	0	0.00035974	0.000543756
k__Bacteria;p__Firmicutes;c__Bacilli;o__Lactobacillales;f__	3.12328e-05	8.7774e-06	9.40288e-05	1.4192e-05	0	0	0	6.50804e-06	0	0	0	1.18715e-05	0	0	0	0	3.02228e-05	0.000240875	0	0	0.00032217	0.572311	8.76143e-05	0	0	8.93855e-06	2.2067e-05	0	0	0	0	3.81583e-05
k__Bacteria;p__Firmicutes;c__Clostridia;o__Clostridiales;f__Dehalobacteriaceae	0	1.75548e-05	0.000106293	0	6.74263e-05	0	0.000101076	0	3.2789e-05	0.000479147	0	0	0	0	0	0.000175178	0	0	4.04885e-05	0	2.41628e-05	0	0	0	2.91832e-05	4.46927e-06	6.06843e-05	0	7.83205e-06	0	0.00060743	0.000181252
k__Bacteria;p__Firmicutes;c__Clostridia;o__Halanaerobiales;f__Halanaerobiaceae	0	0	5.31467e-05	0	0	0	0	0	0	0	0	0	0	0	0	0	0	0	0	0	0.000451038	0.000159748	0	0	0	4.46927e-06	0	0	0	0	5.89737e-06	0.000472209
k__Bacteria;p__TM7;c__TM7-3;o__CW040;f__F16	0	0	0.000686819	0	0	0	0.000134769	0	8.74374e-05	0.000139751	2.81635e-05	0	0	0.00057466	0	7.61644e-06	0	0	8.09769e-05	0	6.4434e-05	0	0	1.32598e-05	0	0	0	0	0.000152725	0	0.00119127	0.000352964
k__Bacteria;p__Fibrobacteres;c__Fibrobacteria;o__Fibrobacterales;f__Fibrobacteraceae	0	0	0.000829906	0	0.000464493	0	5.05382e-05	0	0.000415328	0	0	0	3.00585e-05	2.29864e-05	0	6.09315e-05	0	0	4.85861e-05	0	2.41628e-05	0	0	0	0	0	0	0	0.000109649	0	0	0.000462669
k__Bacteria;p__Proteobacteria;c__Deltaproteobacteria;o__GMD14H09;f__	3.12328e-05	7.02192e-05	0.000694995	0	0.000179804	0	0.000437998	0	0	0	0	9.49724e-05	0.000150292	0.000114932	0.000446136	0.000129479	0	0.000212866	0.000412982	5.51444e-05	0	0	0	0	0	0	0	0	4.30763e-05	0	0.000117947	0.000429281
k__Bacteria;p__Actinobacteria;c__Actinobacteria;o__Actinomycetales;f__Kineosporiaceae	7.58512e-05	0.000114106	2.45292e-05	1.4192e-05	8.99018e-05	0	0.00038746	4.55563e-05	3.2789e-05	9.98223e-05	0.000112654	0.000741972	6.01169e-05	0	1.31216e-05	8.37808e-05	0.000126936	0.000924287	5.66838e-05	6.12715e-05	0.000539635	0	0.00198592	0	0	0	0	2.58614e-05	3.52442e-05	0.000239815	0.000843324	8.58562e-05
k__Bacteria;p__Planctomycetes;c__vadinHA49;o__DH61;f__	0	0	0	0	0	0	0	0	0	0	0	0	0	0	0	0	0	0	0	0	0	0	0	0	0	0	0	0	2.34961e-05	0	0	0
k__Bacteria;p__Chloroflexi;c__Chloroflexi;o__Herpetosiphonales;f__	0	0	2.0441e-05	0.000269649	0.000239738	0	0	0	0	0	0	0	0	0	0	0.000114247	0	3.92122e-05	0	0	4.02713e-05	0	0	0	0	0	0	0	1.17481e-05	0	0	0
k__Bacteria;p__Proteobacteria;c__Betaproteobacteria;Other;Other	2.23092e-05	6.14418e-05	7.35877e-05	0	0	0	0	0	0	0	0	0	0	0	0	0.000121863	3.62674e-05	0	0	3.67629e-05	8.05425e-06	7.79259e-06	0	3.97794e-05	9.72772e-06	0	2.75838e-05	5.17229e-05	1.17481e-05	1.3323e-05	4.12816e-05	1.43094e-05
k__Bacteria;p__Verrucomicrobia;c__Opitutae;o__;f__	0	0.000175548	3.27057e-05	0	7.49182e-05	0	8.42304e-05	0	0	5.98934e-05	9.85721e-05	0.000160266	1.50292e-05	4.59728e-05	0	0	0	1.68052e-05	6.47815e-05	0.000104162	2.41628e-05	0	0	0	0	0	0	0	1.17481e-05	0	0.000141537	0.000367274
k__Bacteria;Other;Other;Other;Other	4.46184e-06	0	3.27057e-05	0	7.49182e-06	0	0	0	0	0	0	2.96789e-05	0	0	0	0	0	0	1.61954e-05	0	0	3.8963e-06	0	0	0	0	0	0	7.83205e-06	0	0	3.33885e-05
k__Bacteria;p__Proteobacteria;c__Betaproteobacteria;o__ASSO-13;f__	0	0.00257178	0.0012469	0	0	0	0	0	0.000393468	0	5.63269e-05	0	0	0	0	0.00268099	0	8.40261e-05	0	0.00136635	2.41628e-05	0	0	0	0	0	0	0	7.83205e-06	0	0	0.000119245
k__Bacteria;p__Chloroflexi;c__TK10;o__AKYG885;f__	0	0	0	0	0	0	0.000101076	5.85724e-05	0	0	0	0	0	0	0	0.000220877	1.81337e-05	0	0	0	1.61085e-05	0	0	0	0	0	0	0	7.83205e-06	0	0	0
k__Bacteria;p__Elusimicrobia;c__Endomicrobia;o__;f__	0	0	0	0	0	0	0	0	0	0	0	0	0	0	0	0	0	0	0	0	0	0	0	0	0	0	0	0	7.83205e-06	0	0	0
k__Bacteria;p__Proteobacteria;c__Alphaproteobacteria;o__Rhizobiales;f__Xanthobacteraceae	0	0	2.45292e-05	0	0	0	0	0	0	0	0	5.3422e-05	0	0	0	0.000129479	0	0	0	0	0	0	0	0	0	0	0	0	3.91602e-06	0	0	0
k__Bacteria;p__Cyanobacteria;Other;Other;Other	0	0	0	0.00069541	0	0	0	0	0	0	0	0	0	0	0	0	0	0	0	0	0	0	0	0	0	0	0	0	0	0	0	0
k__Bacteria;p__Actinobacteria;c__Acidimicrobiia;o__Acidimicrobiales;f__Microthrixaceae	1.33855e-05	9.65514e-05	6.54113e-05	0.000638642	6.74263e-05	0	0.000589613	0	4.37187e-05	0	0.000492861	0.000373954	0.000120234	0	0	0	0.000272005	0.000632996	4.04885e-05	6.73987e-05	0.000410767	3.8963e-06	0	0	0	0	0	0	0	0	5.30764e-05	0.00044359
k__Bacteria;p__Proteobacteria;c__Gammaproteobacteria;o__Legionellales;f__	0	7.02192e-05	8.58524e-05	0.000425761	0	0	1.68461e-05	0	0	0	0	1.78073e-05	0	0	0	0	0	0.000100831	0	1.22543e-05	3.2217e-05	7.79259e-06	0	0	0	0	0	0	0	0	0.000347945	3.81583e-05
k__Bacteria;p__TM7;c__TM7-3;o__CW040;f__	0	0	1.22646e-05	0.000312225	0	0	3.36922e-05	0	0	0	2.81635e-05	0	0.00186362	0	0	0	0	0	0	0	1.61085e-05	3.8963e-06	0	0	0	0	0	0	0	0.000319753	0	0
k__Bacteria;p__Proteobacteria;c__Gammaproteobacteria;o__Oceanospirillales;f__Alcanivoracaceae	0	0	2.0441e-05	0.000241265	0	0	0	0	0	0	0	0	0.000210409	0.000114932	0	0	0	0	0	0	2.41628e-05	0	0	0	1.94554e-05	0	0	0	0	0	5.30764e-05	2.38489e-05
k__Bacteria;p__OD1;c__ZB2;o__;f__	0	6.14418e-05	3.27057e-05	0.000227073	0.000314656	0	0	3.25402e-05	3.2789e-05	0	0	0	0	0	0.000866028	0.00010663	0.000272005	5.60174e-05	0	9.80344e-05	3.2217e-05	1.55852e-05	0.000963757	0	0	0	0	0	0	0	0	0.000119245
k__Bacteria;p__Proteobacteria;c__Alphaproteobacteria;o__Rhizobiales;f__Bartonellaceae	0	0	0	0.000227073	0	0	0	5.20644e-05	0	0.000439218	0	0	0.000375731	0	0.00415956	9.13972e-05	0	0	0.00127134	0	0	0	0	0	0	0	0	0	0	0	0	0
k__Bacteria;p__Actinobacteria;c__Actinobacteria;o__Actinomycetales;f__Glycomycetaceae	1.78473e-05	0.000149216	0.000298439	0.000212881	0.000397066	0	0.000218999	2.60322e-05	0.000437187	0	0.000309798	1.78073e-05	0	0	0	0.000304657	0.000265961	5.60174e-06	9.71723e-05	0	0.000821534	0	1.46024e-05	0	0	0	0	0	0	0	0	8.58562e-05
k__Bacteria;p__Planctomycetes;c__Planctomycetia;o__B97;f__	0	0	0	0.000212881	0	0	0	0	0	0	0	0	0	0	0	8.37808e-05	0.000163203	2.2407e-05	0	0	0.000104705	0	0	0	0	0	0	0	0	0	0	0
k__Bacteria;p__Chloroflexi;c__TK10;o__;f__	0	0	0	0.000212881	0	0	0	0	0	0	0	0	0	0	0.000104973	0	0	0	0	0	0	0	0	0	0	0	0	0	0	0	0	4.29281e-05
k__Bacteria;p__Chloroflexi;c__Chloroflexi;o__Chloroflexales;f__Chloroflexaceae	0	7.02192e-05	4.90585e-05	0.000198689	0.000157328	0	6.73843e-05	0.00026683	8.74374e-05	0	0	0	0	2.29864e-05	0	0	0	8.96278e-05	1.61954e-05	0	9.6651e-05	0	0	0	0	0	0	0	0	0	0	7.63166e-05
k__Bacteria;p__Proteobacteria;c__Alphaproteobacteria;o__Rhizobiales;Other	8.92367e-06	7.02192e-05	1.22646e-05	0.000156113	8.241e-05	0	0.000134769	0	1.09297e-05	1.99645e-05	0.000154899	0.000142459	0	0	0	3.04657e-05	0	3.92122e-05	0.000412982	0	0.000563798	0	1.46024e-05	0	0	0	0	0	0	0.000119907	0.000200511	0.000281417
k__Bacteria;p__Acidobacteria;c__Solibacteres;o__Solibacterales;f__Solibacteraceae	0	0	4.08821e-05	9.93443e-05	0	0	0	0	0	0	0	0	0	0	0	2.28493e-05	0	0	0	3.06358e-05	0	0	7.30119e-05	0	0	0	0	0	0	0	0	0
k__Bacteria;p__Armatimonadetes;c__Chthonomonadetes;o__SJA-22;f__	0	0	0	9.93443e-05	0	0	0	0	0	0	0	0	0	0	0	0	0	0	0	0	0	0	0	0	0	0	0	0	0	0	0	0
k__Bacteria;p__Actinobacteria;c__Nitriliruptoria;o__Nitriliruptorales;f__Nitriliruptoraceae	0	0.000114106	0.000106293	7.09602e-05	0.000112377	0	0.000488536	0	0.000174875	0	0	0.000611385	0.000270526	0.000643619	0	6.09315e-05	0.00104571	0	6.47815e-05	0	0.000185248	0	0	0	0	0	0	0	0	0	0.000165126	0.00149294
k__Bacteria;p__OD1;c__;o__;f__	0	0	0.000212587	7.09602e-05	0	0	0	0	8.74374e-05	0	0	0	4.50877e-05	0	0	9.13972e-05	0	0	0	0	0	0	0	0	0	0	0	0	0	0	0	2.86187e-05
k__Bacteria;p__Proteobacteria;c__Betaproteobacteria;o__Nitrosomonadales;f__Nitrosomonadaceae	0.000334638	0.000667082	3.67939e-05	5.67682e-05	0.000337132	0	0.000320075	0.000110637	0.000240453	0	0.000591433	0	0.000541052	0	0.000183703	0.000274192	0.000187381	0.000319299	0.000259126	3.67629e-05	0.000370496	0.000120785	0	0	0	0	0	0	0	0	0	7.63166e-05
k__Bacteria;p__Firmicutes;c__Bacilli;o__Bacillales;f__	0.000160626	0.000131661	0.00015944	1.4192e-05	0	0	0	0.000201749	0.000590203	0	0.000183062	5.93577e-06	0	0	0.000761055	0.000479835	0.000229693	3.36104e-05	5.66838e-05	1.22543e-05	0.00131284	3.50667e-05	0.000350457	0	0	0	0	0	0	0	0	0.000152633
k__Bacteria;p__Proteobacteria;c__Betaproteobacteria;o__Methylophilales;Other	0	0	0	1.4192e-05	0	0	0	0	0	0	0	0	0	0	0	0	0	0	0	0	0	7.79259e-06	0	0	0	0	0	0	0	0	0	0
k__Bacteria;p__Firmicutes;c__Bacilli;o__Bacillales;f__Alicyclobacillaceae	0	0	0	0	4.49509e-05	0	0	3.25402e-05	0	0	0.000211226	0	0	0.000114932	1.31216e-05	0	2.41782e-05	5.60174e-06	0	3.06358e-05	0.000636286	7.40296e-05	0	0	0	0	0	0	0	0	0.000229998	2.38489e-05
k__Bacteria;p__Bacteroidetes;c__Bacteroidia;o__Bacteroidales;f__SB-1	0	0.00107084	0.00153717	0	0.00175308	0	0	0	0.000273242	0.000259538	0	0.00118122	0.000270526	0.000114932	0.000787298	0	0	0	0.000129563	0	0.000104705	3.50667e-05	0.000131421	0	0	0	0	0	0	0	0.0002241	0.00165989
k__Bacteria;p__Firmicutes;c__Clostridia;o__Clostridiales;f__Gracilibacteraceae	4.46184e-06	0	0	0	0	0	6.73843e-05	0	0	0	0.000661841	0	0	0	0.000590474	3.04657e-05	0	7.84243e-05	0	0	0	3.11704e-05	0	0	0	0	0	0	0	0	0	0
k__Bacteria;p__Chloroflexi;c__Thermomicrobia;o__Sphaerobacterales;f__	0	0	0	0	0.000239738	0	0	0	0	0	4.22452e-05	0	0	4.59728e-05	0	0	6.64902e-05	0	0	0	0	2.72741e-05	0	0	0	0	0	0	0	0	0	0
k__Bacteria;p__Actinobacteria;c__Actinobacteria;o__Actinomycetales;f__Beutenbergiaceae	0	0.000157993	1.63528e-05	0	0.000149836	0	1.68461e-05	1.30161e-05	2.18594e-05	0.000119787	0.000197144	0.000201816	4.50877e-05	2.29864e-05	6.56082e-05	7.61644e-06	0	0.000123238	4.04885e-05	0	0.000306062	1.55852e-05	0	0	0	0	0	0	0	0	5.89737e-05	0.000104935
k__Bacteria;p__Cyanobacteria;c__Nostocophycideae;o__Nostocales;f__Nostocaceae	0	0	0	0	0	0	0	0	0	0	0	0	0	0	0	0	0	0	0	0	0	1.16889e-05	0	0	0	0	0	0	0	0	0	0
k__Bacteria;p__Firmicutes;c__Bacilli;o__Haloplasmatales;f__Haloplasmataceae	0	0.000228212	0	0	0	0	0	0	0	0	0.000774495	0	0	0	0	8.37808e-05	0	1.12035e-05	0	0	0.000128868	7.79259e-06	0.00086154	0	0	0	0	0	0	0	5.89737e-05	7.15468e-05
k__Bacteria;p__Bacteroidetes;c__Bacteroidia;o__Bacteroidales;Other	0	0	6.13231e-05	0	0.000284689	0	0	0	0	0	0	0	0	0	0	0	0	0	0	0	0	7.79259e-06	0	0	0	0	0	0	0	0	0	1.43094e-05
k__Bacteria;p__Verrucomicrobia;c__[Pedosphaerae];o__[Pedosphaerales];f__[Pedosphaeraceae]	0	0	0	0	0	0	0	0	0	0	0	0	0	0	0	0	0	0	0	0	4.02713e-05	7.79259e-06	0	0	0	0	0	0	0	0	0	0
k__Bacteria;p__Chlorobi;c__OPB56;o__;f__	0	1.75548e-05	0.000282086	0	0	0	0	0.000143177	3.2789e-05	0	0.000197144	0	0	0	0.000367406	0.00223923	0.00019947	0.000156849	1.61954e-05	8.57801e-05	0.000136922	3.8963e-06	0.000598697	0	0	0	0	0	0	0	0	6.20072e-05
k__Bacteria;p__Proteobacteria;c__Gammaproteobacteria;o__HTCC2188;f__HTCC2089	0	0.000105329	3.27057e-05	0	0.000726706	0	0	0	0.000174875	7.98579e-05	0.000901231	0.000142459	0.000676315	0	0	0	0.000235738	0	8.09769e-06	0	5.63798e-05	0	0	0	0	0	0	0	0	0	2.94869e-05	0.000338655
k__Bacteria;p__Proteobacteria;c__Gammaproteobacteria;o__;f__	4.01565e-05	8.7774e-05	5.72349e-05	0	0.000427033	0	0	0	0.000262312	0	0	5.3422e-05	0.000315614	2.29864e-05	0	6.85479e-05	0.000187381	3.92122e-05	9.71723e-05	0.000122543	0.000346333	0	0	0	3.4047e-05	0	0	0	0	0	2.35895e-05	0.00021464
k__Bacteria;p__Proteobacteria;c__Gammaproteobacteria;o__Oceanospirillales;f__Hahellaceae	0	0.000131661	1.22646e-05	0	1.49836e-05	0	0	0	0	0	0	0.000201816	0.000240468	0	0	0	0	9.52296e-05	0	0	0	0	0	0	0	0	0	0	0	0	0	0
k__Bacteria;p__Tenericutes;c__RF3;o__ML615J-28;f__	0	0	0.000621407	0	0.000239738	0	0	0	0	0	0.000112654	0.00011278	0.000225438	0	0	0	0	0	0	0	6.4434e-05	0	0	0	0	0	0	0	0	0	0.000371535	0.000734547
k__Bacteria;p__Proteobacteria;c__Gammaproteobacteria;o__Alteromonadales;f__HTCC2188	0.000142779	0.000149216	0.000102205	0	0.000299673	0	0	0	0	0	0.000126736	0.000255238	0.00019538	2.29864e-05	0.00015746	0	0	5.60174e-06	0.000113368	0	0.000362441	0	0	0	0	0	0	0	0	0	2.35895e-05	0.000166943
k__Bacteria;p__Bacteroidetes;c__[Rhodothermi];o__[Rhodothermales];f__[Balneolaceae]	0	0	0.000441526	0	0.000172312	0	0	0	0.000142086	7.98579e-05	7.04087e-05	0.000195881	0.000150292	0	0.00219131	0	0	0	3.23908e-05	0.000189942	0.000402713	0	0	0	0	0	0	0	0	0	0.000324356	0.00226565
k__Bacteria;p__Actinobacteria;c__Nitriliruptoria;o__Euzebyales;f__Euzebyaceae	4.90802e-05	0.000184325	0	0	0.00132605	0	0.000808612	0	0.000710429	0	8.44904e-05	0.000314596	9.01754e-05	0.000183891	0.000918515	0.000258959	0.00236947	7.84243e-05	0	0	4.02713e-05	0	0.000175229	0	2.91832e-05	0	1.65503e-05	0	0	0	2.94869e-05	0.000457899
k__Bacteria;p__Chlamydiae;c__Chlamydiia;o__Chlamydiales;f__Criblamydiaceae	1.78473e-05	0	5.31467e-05	0	0	0	0	0	0	0	0	0	9.01754e-05	0	0	0	0	0.000134442	0	0	0	0	0	0	0	0	0	0	0	0	0	5.72374e-05
k__Bacteria;p__Firmicutes;c__Bacilli;Other;Other	0	0	0	0	0	0	0	0	0	0	0	0	7.51462e-05	0	0	1.52329e-05	0	0	0	0	0	0	0	0	0	0	0	0	0	0	0	0
k__Bacteria;p__Firmicutes;c__Bacilli;o__Gemellales;Other	0	0	0	0	0	0	0	0	0	0	0	0	7.51462e-05	0	0	0	0	0	0	0	0	0	0	0	0	0	0	0	0	0	0	0
k__Bacteria;p__Proteobacteria;c__Gammaproteobacteria;o__Alteromonadales;f__Idiomarinaceae	6.24657e-05	7.02192e-05	0.000674554	0	0.000209771	0	0	0	0	0	9.85721e-05	0.000320532	6.01169e-05	0.00701085	0	0.00119578	0	2.2407e-05	0	0.000189942	0.000177194	0	0	0	0	0	0	0	0	0	0.000784351	0.00126399
k__Bacteria;p__TM7;Other;Other;Other	0	0	3.67939e-05	0	0	0	0	0	0	0	4.22452e-05	0	6.01169e-05	0	0	2.28493e-05	0	0	0	0	0.000193302	0	0	0	0	0	0	0	0	0	0	5.24676e-05
k__Bacteria;p__Proteobacteria;c__Alphaproteobacteria;o__Sphingomonadales;f__	0	8.7774e-05	0.000110382	0	0.000187295	0	3.36922e-05	3.90483e-05	0	0	0	0.000100908	4.50877e-05	0.000390769	0	0.000228493	0	0	0.000145758	0	3.2217e-05	0	0	0	0	0	0	0	0	0	0	0.000209871
k__Bacteria;p__Bacteroidetes;c__Bacteroidia;o__Bacteroidales;f__[Barnesiellaceae]	0	0	8.58524e-05	0	4.49509e-05	0	0	0	0	0	0	0	3.00585e-05	0	0	0.000159945	0	0.00061059	0	0	0	0	0	0	0	0	0	0	0	1.3323e-05	0.000159229	0.000171712
k__Bacteria;p__Proteobacteria;c__Betaproteobacteria;o__Methylophilales;f__Methylophilaceae	0.000124931	0.000149216	0	0	2.99673e-05	0	0	1.95241e-05	0.000131156	0	0.000563269	0	3.00585e-05	0	0	7.61644e-06	9.06684e-05	0.000509758	0.000121465	0	8.05425e-05	0	0	5.30391e-05	0	0	0	0	0	0	3.53842e-05	0
k__Bacteria;p__Cyanobacteria;c__Synechococcophycideae;o__Pseudanabaenales;f__	0	0	0	0	0	0	0	4.55563e-05	0	0	0	0	0	0.000344796	0	0.000738794	0.000120891	0	0	0	0	0	0	0	0	0	0	0	0	0	0.000106153	0.000104935
k__Bacteria;p__Firmicutes;c__Bacilli;o__Bacillales;f__Listeriaceae	8.92367e-05	0	5.72349e-05	0	0	0	0	0	0	0	0	0	0	0.000321809	0	0	0	0.000565776	5.66838e-05	0	0	0	0	0	0	0	0	0	0	0	0	0
k__Bacteria;p__TM7;c__TM7-3;Other;Other	1.33855e-05	0	1.63528e-05	0	0	0	0	0	0	0	0	0.000184009	0	0.000298823	0	0	0	0	0	0	0	0	0	0	0	0	0	0	0	0	0	0.000104935
k__Bacteria;p__Bacteroidetes;c__At12OctB3;o__;f__	1.33855e-05	0	8.17641e-06	0	0	0	0	0	0	0	0.000112654	0	0	0.000229864	0	1.52329e-05	0	2.80087e-05	0	0	0	0	0	0	0	0	0	0	0	0	0	0
k__Bacteria;p__Bacteroidetes;c__Cytophagia;o__Cytophagales;f__	1.78473e-05	1.75548e-05	4.08821e-05	0	0	0	0	3.25402e-05	0.000568343	0	0	0	0	0.000114932	0	0.000266575	0.00013298	0.000235273	7.28792e-05	0	5.63798e-05	0	0	0	0	0	0	0	0	0	0	0
k__Bacteria;p__Cyanobacteria;c__4C0d-2;o__YS2;f__	0	0	0.000731789	0	0.000359607	0	0	0	0.000743218	0.00017968	0	0.000273046	0	0.000114932	0	7.61644e-06	0	7.28226e-05	0	0	0.000362441	0	0	0	0	0	0	6.20675e-05	0	3.99691e-05	0.000212305	0.000186022
k__Bacteria;p__Proteobacteria;c__Gammaproteobacteria;o__34P16;f__	0	0	2.0441e-05	0	0.000479476	0	0	0	0	0	0	0	0	0.000114932	0	0	0	0	0	0	4.02713e-05	0	0	0	0	0	0	0	0	0	4.7179e-05	3.81583e-05
k__Bacteria;p__Elusimicrobia;c__Elusimicrobia;o__IIb;f__	0	1.75548e-05	0	0	0	0	0	0	0	0	0	0	0	6.89592e-05	0	0	0	0	0	0	0	0	0	0	0	0	0	0	0	0	0	0
k__Bacteria;p__Actinobacteria;c__Actinobacteria;o__Actinomycetales;f__Jonesiaceae	0	0	0.00116514	0	7.49182e-06	0	0.000303229	0	0.000382539	0	1.40817e-05	0.00124651	0	2.29864e-05	0	0	0	5.60174e-06	0.000137661	0	0	0	0	0.000106078	0	0	0	0	0	0	0	0.000114475
k__Bacteria;p__Synergistetes;c__Synergistia;o__Synergistales;f__Synergistaceae	0	0.000184325	0.000331145	0	0	0	0	0	0	0	0	0	0	0	0	0.00237633	0	0.00172534	3.23908e-05	0	0	0	0	0	0	0	0	0	0	0	0	0
k__Bacteria;p__Synergistetes;c__Synergistia;o__Synergistales;f__Dethiosulfovibrionaceae	0	1.75548e-05	0.000302527	0	0.000157328	0	0	0	0	0	0	0	0	0	0	0.00163753	0	9.52296e-05	0	0	0	0	0	0	0	0	0	0	0	0	0	0
k__Bacteria;p__OP8;c__;o__;f__	0	0	0	0	0	0	0	0	0	0	0	0	0	0	0	0.000921589	0	0	0	0	0	0	0	0	0	0	0	0	0	0	0	0
k__Bacteria;p__Proteobacteria;c__Deltaproteobacteria;o__Desulfovibrionales;f__Desulfomicrobiaceae	0	0.000324764	0.000294351	0	0	0	0	0	0	0	0	0.000118715	0	0	0	0.000693096	0.000284094	2.2407e-05	0	0	0	0	0	0	0	0	0	0	0	0	0	0
k__Bacteria;p__NKB19;c__TSBW08;o__;f__	0	4.3887e-05	0.000110382	0	0	0	0	0	0	0	7.04087e-05	0	0	0	0	0.000495068	4.23119e-05	0	0	0	0	0	0	0	0	0	0	0	0	0	0	0.000166943
k__Bacteria;p__Proteobacteria;c__Gammaproteobacteria;o__Acidithiobacillales;f__Acidithiobacillaceae	0	0	0	0	0	0	0	0	0	0	0	0	0	0	0	0.000464603	0	0	0	0	0	0	0	0	0	0	0	0	0	0	0	0
k__Bacteria;p__Proteobacteria;c__Deltaproteobacteria;o__GW-28;f__	0	0	0	0	0	0	0	0	0	0	0	0	0	0	0	0.000373205	0	0	0	0	0	0	0	0	0	0	0	0	0	0	0	0
k__Bacteria;p__Firmicutes;c__Clostridia;o__Clostridiales;f__[Acidaminobacteraceae]	0	8.7774e-05	0.00505711	0	2.99673e-05	0	0	0.000182225	0.000469976	0.000139751	0.000774495	0.00220811	0	0	0	0.00034274	0.000108802	4.48139e-05	0.000267224	1.83815e-05	8.05425e-05	0	0	0	0	0	0	4.13783e-05	0	0	2.94869e-05	5.72374e-05
k__Bacteria;p__Verrucomicrobia;c__[Pedosphaerae];o__[Pedosphaerales];f__R4-41B	0	0	1.63528e-05	0	0	0	0	0	0	0	0	0	0	0	0	0.00034274	0	8.40261e-05	0	0.000122543	0	0	0	0	0	0	0	0	0	0	0	0
k__Bacteria;p__Proteobacteria;c__Gammaproteobacteria;o__Oceanospirillales;f__Oleiphilaceae	0	0	7.35877e-05	0	0	0	0	0	0	0	0	1.78073e-05	0	0	0	0.00031989	0	0	3.23908e-05	0	0.000281899	0	0	0	0	0	0	0	0	0	0	0
k__Bacteria;p__Proteobacteria;c__Betaproteobacteria;o__Procabacteriales;f__Procabacteriaceae	0	0	0	0	0	0	0	0	0	0	0	0	0	0	7.87298e-05	0.000304657	0.000217604	0	0	0	0.000217465	0	0	0	0	0	0	0	0	0	0	0
k__Bacteria;p__Proteobacteria;c__Epsilonproteobacteria;o__Campylobacterales;f__Helicobacteraceae	4.46184e-06	0	0.000220763	0	0	0	0	0	0	0	0	0	0	0	0	0.000297041	0	0.000156849	0	0	0	0	0	0	0	0	0	0	0	0	0	5.24676e-05
k__Bacteria;p__Planctomycetes;c__vadinHA49;o__PeHg47;f__	0	0	0	0	0	0	0	0	0	0	0	0	0	0	0	0.000297041	0	0	0	0	0	0	0	0	0	0	0	0	0	0	0	0
k__Bacteria;p__Chloroflexi;c__TK10;o__AKYG885;f__5B-12	0	4.3887e-05	8.17641e-06	0	0	0	0	0	0	0	0	0	0	0	0	0.000289425	0.000151114	1.68052e-05	0	0	3.2217e-05	0	0	0	0	0	0	0	0	0	0	0
k__Bacteria;p__Chloroflexi;c__SAR202;o__;f__	0	0	3.67939e-05	0	0	0	0	0	0	0	0	0	0	0	5.24866e-05	0.000266575	6.64902e-05	0	0	6.12715e-05	0	0	0	0	0	0	0	0	0	0	0	4.29281e-05
k__Bacteria;p__Acidobacteria;c__Holophagae;o__Holophagales;f__Holophagaceae	0	0	0	0	0	0	0	0	7.65077e-05	0	0	0	0	0	0	0.000266575	0	0	0	0	0	0	0	0	0	0	0	0	0	0	0	0
k__Bacteria;p__Planctomycetes;c__OM190;o__agg27;f__	0	0	0	0	0	0	0	0	4.37187e-05	0	0	0	0	0	0	0.000258959	0.000253872	0	0	0	1.61085e-05	0	0	0	0	0	0	0	0	0	0	0
k__Bacteria;p__Verrucomicrobia;c__Verruco-5;o__LD1-PB3;f__	0	0	2.0441e-05	0	0	0	0	0	0	0	0	0	0	0	0	0.000228493	0	0	0	0	0	0	0	0	0	0	0	0	0	0	0	0
k__Bacteria;p__Fibrobacteres;c__;o__;f__	0	0	0	0	0	0	0	0	0	0	0	0	0	0	0	0.000228493	0	0	0	0	0	0	0	0	0	0	0	0	0	0	0	0
k__Bacteria;p__Acidobacteria;c__[Chloracidobacteria];o__DS-100;f__	0	0	0	0	0	0	0	0	0	0	0	0.000189945	0	0	0	0.000220877	0.000151114	0	0	0	0	0	0	0	0	0	0	0	0	0	0	0
k__Bacteria;p__Proteobacteria;c__Deltaproteobacteria;o__Syntrophobacterales;f__Syntrophaceae	0	0	0	0	0	0	0	0	0	0	0	0	0	0	0	0.000220877	0	9.52296e-05	0	0	0	0	0	5.30391e-05	0	0	0	0	0	0	0	0
k__Bacteria;p__Proteobacteria;c__Gammaproteobacteria;o__Methylococcales;f__Methylococcaceae	0	0.000122884	0.000384291	0	0	0	0	0	0	0	0	1.78073e-05	0	0	0	0.000205644	0	0	8.09769e-06	0	8.05425e-06	0	0	0	0	0	0	0	0	0	0	0
k__Bacteria;p__Proteobacteria;c__TA18;o__PHOS-HD29;f__	0	3.51096e-05	2.45292e-05	0	0	0	0	0	0	0	2.81635e-05	0	0	0	0	0.000198027	7.85793e-05	0	0	0	0.000161085	0	5.84095e-05	0	0	0	0	1.55169e-05	0	0	0	6.6777e-05
k__Bacteria;p__TM6;c__SJA-4;Other;Other	0	0	0	0	0	0	0	0	0	0	0	0	0	0	0	0.000190411	0	0	0	0	0	0	0	0	0	0	0	0	0	0	0	0
k__Bacteria;p__Proteobacteria;c__Deltaproteobacteria;o__FAC87;f__	0	3.51096e-05	1.22646e-05	0	0	0	0	0	0	0.000139751	0	0	0	0	0.000118095	0.000182794	1.81337e-05	0	0	0	0	0	0.000219036	0	0	0	0	0	0	0	0	0
k__Bacteria;p__Cyanobacteria;c__4C0d-2;o__MLE1-12;f__	0	0	9.8117e-05	0	0	0	0	1.30161e-05	0	0	0	0	0	0	0	0.000167562	0	0	0	0	0	0	0	0	0	0	0	0	0	0	0	0
k__Bacteria;p__WS3;c__PRR-12;o__Sediment-1;f__PRR-10	0	0	0	0	5.24427e-05	0	0	0	0	0	0	0	0	0	0	0.000159945	0	0	0	0	0	0	0	0	0	0	0	0	0	0	0	0
k__Bacteria;p__Verrucomicrobia;c__Opitutae;o__Puniceicoccales;f__Puniceicoccaceae	0	0	0.000167616	0	0	0	0	0	7.65077e-05	0	0	0	0	0	0	0.000152329	3.02228e-05	0	0	0	0	0	0	0	0	0	0	0	0	0	0	7.15468e-05
k__Bacteria;p__Acidobacteria;c__iii1-8;o__SJA-36;f__	0	0	0	0	0	0	0	0	0	0	0	0	0	0	0	0.000152329	0	0	0	0	0	0	0	0	0	0	0	0	0	0	0	0
k__Bacteria;p__BHI80-139;c__;o__;f__	0	0	0	0	0	0	0	0	0	0	0	0	0	0	0	0.000152329	0	0	0	0	0	0	0	0	0	0	0	0	0	0	0	0
k__Bacteria;p__GN02;c__BD1-5;o__;f__	0.000111546	0.000175548	0.00015944	0	0.000172312	0	0	1.30161e-05	9.83671e-05	0	0	7.12293e-05	0	0	0	0.000144712	0.000465431	1.68052e-05	0	0	0	0	0	0	0	0	0	2.58614e-05	0	0	5.30764e-05	4.76979e-05
k__Bacteria;p__Firmicutes;c__Clostridia;o__Clostridiales;f__Caldicoprobacteraceae	0	0	0.000143087	0	0	0	0	0	0	0	0	0	0	0	0.000354284	0.000137096	0.000181337	0	1.61954e-05	0.000140924	0.000225519	0	0.000189831	0	0	0	0	0	0	0	0	3.81583e-05
k__Bacteria;p__Proteobacteria;c__Deltaproteobacteria;o__Desulfobacterales;f__Desulfobacteraceae	0	0	0.000106293	0	0	0	0	0	0	0	0	0	0	0	0	0.000121863	0	0	0	0	0	0	0	0	0	0	0	0	0	0	0	1.90791e-05
k__Bacteria;p__Spirochaetes;c__[Leptospirae];o__[Leptospirales];f__Sediment-4	0	1.75548e-05	1.22646e-05	0	0	0	0	0	0	0	0	0	0	0	0	0.000114247	0	0	0	0	0	0	0	0	0	0	0	0	0	0	0	0
k__Bacteria;p__Chlamydiae;c__Chlamydiia;o__Chlamydiales;f__Chlamydiaceae	0	0	0	0	0	0	0	0	0	0	0	0	0	0	0	0.000114247	0	0	0	0	0	0	0	0	0	0	0	0	0	0	0	1.90791e-05
k__Bacteria;p__Synergistetes;c__Synergistia;o__Synergistales;f__TTA_B6	0	0	0	0	0	0	0	0	0	0	0	0	0	0	0	0.000114247	0	0	0	0	0	0	0	0	0	0	0	0	0	0	0	0
k__Bacteria;p__Bacteroidetes;c__Bacteroidia;o__Bacteroidales;f__BA008	0	0	0.000188058	0	0	0	0	0	0	0	0	0	0	0	0	0.00010663	0	0	0	0	0	0	0	0	0	0	0	0	0	0	0	6.20072e-05
k__Bacteria;p__Chloroflexi;c__TK10;o__B07_WMSP1;f__FFCH4570	0	0	0	0	0	0	0	0	0	3.99289e-05	0	0	0	0	0	9.90137e-05	0	0	0	2.45086e-05	0	0	0	0	0	0	0	0	0	0	0	0
k__Bacteria;p__Actinobacteria;c__Thermoleophilia;o__Gaiellales;f__	0	0	5.72349e-05	0	0.000232246	0	0.000235845	0	0.000109297	0	0	0	0	0	0	9.90137e-05	0.00062259	2.2407e-05	0	3.67629e-05	0	0	0.000598697	0	0	0	0	0	0	0	0	2.86187e-05
k__Bacteria;p__Verrucomicrobia;c__[Pedosphaerae];o__[Pedosphaerales];f__OPB35	0	0	0	0	0	0	0	0	7.65077e-05	0	0	0	0	0	0	9.90137e-05	0	0	0	0	0	0	0	0	0	0	0	0	0	0	0	0
k__Bacteria;p__Armatimonadetes;c__0319-6E2;o__;f__	1.33855e-05	0	0	0	0	0	0	0	4.37187e-05	0	0	0	0	0	0	8.37808e-05	0.000272005	0	0	0	0	0	0	0	0	0	0	0	0	0	0	0
k__Bacteria;p__Planctomycetes;c__OM190;o__CL500-15;f__	0	0	0	0	0	0	0	3.90483e-05	0	0	0	0	0	0	0	7.61644e-05	0	0	0	0	0	0	0	0	0	0	0	0	0	0	0	0.000162173
k__Bacteria;p__Chloroflexi;c__Anaerolineae;o__H39;f__	0	0	0	0	0	0	0	1.30161e-05	0	0	0	0	0	0	0	7.61644e-05	2.41782e-05	0	0	0	0	0	0	0	0	0	0	0	0	0	0	0
k__Bacteria;p__Armatimonadetes;c__SJA-176;o__RB046;f__	0	0	0	0	0	0	0	0	0	0	0	0	0	0	0	7.61644e-05	0	0	0	0	0	0	0	0	0	0	0	0	0	0	0	0
k__Bacteria;p__Actinobacteria;c__Actinobacteria;o__Actinomycetales;f__Dermatophilaceae	1.78473e-05	0.000175548	1.22646e-05	0	0	0	0	0	0	0	0.000112654	0.000136523	0	0	0	6.85479e-05	0.00027805	0	0	0	9.6651e-05	0	0	0	0	0	0	0	0	3.99691e-05	0	0
k__Bacteria;p__Gemmatimonadetes;c__Gemmatimonadetes;Other;Other	4.46184e-06	8.7774e-06	0	0	6.74263e-05	0	0	0	0.000185805	0.000678792	0	7.12293e-05	0	0	0	6.09315e-05	0	7.28226e-05	1.61954e-05	1.22543e-05	0	0	0	0	0	0	0	0	0	0	0	4.76979e-05
k__Bacteria;p__Proteobacteria;c__Gammaproteobacteria;o__Chromatiales;f__	0	0	6.13231e-05	0	4.49509e-05	0	0	5.20644e-05	6.55781e-05	0	0	0	0	0	0	6.09315e-05	9.06684e-05	1.12035e-05	0	6.12715e-05	2.41628e-05	0	0.00024824	1.32598e-05	0	0	0	0	0	0	0	2.86187e-05
k__Bacteria;p__Firmicutes;c__Clostridia;o__SHA-98;f__	0	0	0	0	0	0	0	0	0	0	0	0	0	0	0	6.09315e-05	0	0	0	0	0	0	0	0	0	0	0	0	0	0	0	0
k__Bacteria;p__Proteobacteria;c__Deltaproteobacteria;o__Desulfobacterales;f__Desulfobulbaceae	0	6.14418e-05	0.000416997	0	0	0	0	0	0	0	0	0	0	0	0	5.33151e-05	9.6713e-05	0	0	0	0	0	0	1.32598e-05	0	0	0	0	0	0	0	4.76979e-05
k__Bacteria;p__Verrucomicrobia;c__[Pedosphaerae];o__[Pedosphaerales];Other	0	1.75548e-05	0	0	0	0	0	0	0	0	0	0	0	0	0	5.33151e-05	0	0	0	0	0	0	0	0	0	0	0	0	0	0	0	1.90791e-05
k__Bacteria;p__Firmicutes;c__Clostridia;o__Clostridiales;f__Syntrophomonadaceae	0	0.000193103	0	0	0	0	0	0	0	0	0	0	0	0	0	3.80822e-05	0	0	0	0	0	0	0	0	0	0	0	0	0	0	0	1.43094e-05
k__Bacteria;p__Proteobacteria;c__Betaproteobacteria;o__IS-44;f__	1.78473e-05	0	0	0	0	0	0	0	0	0	0	0	0	0	0	3.80822e-05	0	0	0	0	1.61085e-05	0	0	0	0	0	0	0	0	0	0	0
k__Bacteria;p__Proteobacteria;c__Deltaproteobacteria;o__PB19;f__	0	0	8.17641e-06	0	0	0	0	0	0	0	0	0	0	0	0	3.80822e-05	0	0	0	0	0	0	0	0	0	0	0	0	0	0	0	0
k__Bacteria;p__Bacteroidetes;c__[Saprospirae];o__[Saprospirales];f__	0	0.000184325	5.72349e-05	0	0	0	0	0	0	0	0	0	0	0	0	3.04657e-05	0.000459387	0	0	0	0.000201356	0	0	0	0	0	0	0	0	0	0	0.00045313
k__Bacteria;p__Spirochaetes;c__MVP-15;o__PL-11B10;f__	0	0.000157993	0.000453791	0	0.000404558	0	0	0	0.000448117	0	0	0	0	0	0	3.04657e-05	0	0	4.04885e-05	0	0	0	0	0	0	0	0	0	0	0	0	0
k__Bacteria;p__Proteobacteria;c__TA18;o__CV90;f__	0	7.89966e-05	0	0	7.49182e-05	0	0	0	0	0	0	0	0	0	0	3.04657e-05	0	0	0	0	0	0	0	0	0	0	0	0	0	0	0	0
k__Bacteria;p__Proteobacteria;c__Gammaproteobacteria;o__Alteromonadales;f__	0	0	1.22646e-05	0	0	0	0	0	0	0	0	8.90366e-05	0	0	0	3.04657e-05	0	0	0	0	0	0	0	0	0	0	0	0	0	0	0	0
k__Bacteria;p__WS2;c__SHA-109;o__;f__	0	0	0	0	0.00057687	0	0	0	0	0	0	0	0	0	0	3.04657e-05	0	0	0	0	0	0	0	0	0	0	0	0	0	0	0	0
k__Archaea;p__Crenarchaeota;c__Thaumarchaeota;o__Nitrososphaerales;f__Nitrososphaeraceae	0	0	0	0	0	0	0	0	0	0	0	0	0	0	0	3.04657e-05	0	0	0	0	0	0	0	0	0	0	0	0	0	0	0	0
k__Bacteria;p__Proteobacteria;c__Deltaproteobacteria;o__Syntrophobacterales;f__Syntrophorhabdaceae	0	0	0	0	0	0	0	0	0	0	0	0	0	0	0	3.04657e-05	0	0	0	0	0	0	0	0	0	0	0	0	0	0	0	0
k__Bacteria;p__Armatimonadetes;c__SHA-37;o__;f__	0	0.000122884	8.17641e-06	0	0	0	0	0	7.65077e-05	0	0	0	0	0	0	2.28493e-05	0	0	0	0	0	0	0	0	0	0	0	0	0	0	0	0
k__Bacteria;p__Proteobacteria;c__Gammaproteobacteria;o__Salinisphaerales;f__Salinisphaeraceae	0	0	8.17641e-06	0	0	0	0	0	0	0	0	0	0	0	0	2.28493e-05	0	0	0	0	0	0	0	0	0	0	0	0	0	0	0	0
k__Archaea;p__Euryarchaeota;c__Methanomicrobia;o__Methanosarcinales;f__Methanosaetaceae	0	0	4.08821e-06	0	0	0	0	0	0	0	0	0	0	0	0	2.28493e-05	0	0	0	0	0	0	0	0	0	0	0	0	0	0	0	0
k__Bacteria;p__GN02;c__;o__;f__	0	0	0	0	0	0	0	0	0	0	0	0	0	0	0	2.28493e-05	0	0	0	0	0	0	0	0	0	0	0	0	0	0	0	0
k__Bacteria;p__Proteobacteria;c__Betaproteobacteria;o__Thiobacterales;f__	0	0	0	0	0	0	0	0	0	0	0	0	0	0	0	2.28493e-05	0	0	0	0	0	0	0	0	0	0	0	0	0	0	0	0
k__Bacteria;p__Actinobacteria;c__Actinobacteria;o__Actinomycetales;f__Actinopolysporaceae	0.00012047	0	0	0	0.000269705	0	0.000437998	0	0	0	0	0	0	0	0	1.52329e-05	0	0	0	0	0	0	0	0	0	0	0	0	0	0	0	5.72374e-05
k__Bacteria;p__Proteobacteria;c__Gammaproteobacteria;o__Chromatiales;f__Chromatiaceae	0	0	1.22646e-05	0	0	0	0	0	0	0	0	0	0	0	0	1.52329e-05	0	0	0	1.83815e-05	0	0	0	0	0	0	0	0	0	0	0	0
k__Bacteria;p__Actinobacteria;Other;Other;Other	0	0	0	0	0	0	0	0	0	0	0	0	0	0	0	1.52329e-05	0.000241782	0	0	0	0	0	0	0	0	0	0	0	0	0	0	0
k__Bacteria;p__Synergistetes;c__Synergistia;o__Synergistales;Other	0	0	0	0	0	0	0	0	0	0	0	0	0	0	0	1.52329e-05	0	0	0	0	0	0	0	0	0	0	0	0	0	0	0	0
k__Bacteria;p__WS6;c__SC72;o__WCHB1-15;f__	0	0	0.000233028	0	0	0	0	0	0	0	0	0	0	0	0	7.61644e-06	0	0	0	0	0	0	0	0	0	0	0	0	0	0	0	0
k__Bacteria;p__Firmicutes;c__Bacilli;o__Bacillales;f__[Thermicanaceae]	0	0	0	0	0	0	0	0	0	0	0	0	0	0	0	7.61644e-06	0	0	0	0	0	0	0	0.000145858	0	0	0	0	0	0	0	0
k__Bacteria;p__TM7;c__TM7-3;o__I025;f__Rs-045	0	0	1.63528e-05	0	0	0	0	0	0.000120226	0	0	3.56146e-05	0	0	0	0	0	0	0	0	0	0	0	0	4.86386e-05	0	0	0	0	0	0	0
k__Bacteria;p__Proteobacteria;c__Gammaproteobacteria;o__Alteromonadales;f__OM60	0	5.26644e-05	0	0	0	0	0	0	0	0	0	0	0	0	0	0	0	2.2407e-05	0	0	0	0	0	0	2.43193e-05	0	0	0	0	0	0	2.38489e-05
k__Bacteria;p__WPS-2;c__;o__;f__	0	2.63322e-05	0.00047832	0	0	0	0.000185307	0	0	0.000858472	0	5.93577e-06	0	0	0	0	0	3.36104e-05	0	0	0.000394658	0	0	0	0	0	0	0	0	0	3.53842e-05	0.000162173
k__Bacteria;p__Chloroflexi;c__;o__;f__	0	0.000114106	0	0	0.000127361	0	0	0	0.000163945	0.000459183	0	0	0	0	0	0	0	2.80087e-05	0	0	0	0	0	0	0	0	0	0	0	0	1.17947e-05	6.6777e-05
k__Bacteria;p__Tenericutes;c__Mollicutes;o__RF39;f__	0	0	7.35877e-05	0	0.000187295	0	0	0	0	0.000399289	0	0	0	0	0	0	0	0	0	0	0	0	0	0	0	0	0	0	0	0	3.53842e-05	3.33885e-05
k__Bacteria;p__Proteobacteria;c__Gammaproteobacteria;o__Legionellales;f__Francisellaceae	0	0	0	0	7.49182e-06	0	0	0	0	5.98934e-05	0	0	0	0	0	0	0	0	0	6.12715e-06	0	0	0	0	0	0	0	0	0	1.3323e-05	0.133039	0.235432
k__Bacteria;p__Proteobacteria;c__Gammaproteobacteria;o__Oceanospirillales;f__Oceanospirillaceae	0	0.00020188	0.00143496	0	0	0	0	0	0	0	0	0	0	0	0	0	0	0	0	0	0	0	0	0	0	0	0	0	0	0	5.89737e-06	3.33885e-05
k__Bacteria;p__Planctomycetes;c__Phycisphaerae;o__CPla-3;f__	0	0.000157993	0	0	0	0	0	0	0	0	0	0	0	0	0	0	0	0	0	0	2.41628e-05	0	0.000321252	0	0	0	0	0	0	0	0	0
k__Bacteria;p__Tenericutes;c__Mollicutes;o__Acholeplasmatales;f__Acholeplasmataceae	4.90802e-05	0.000131661	0.00155761	0	0	0	0	0	0.000273242	0	0	1.78073e-05	0	0	0	0	0	0	4.04885e-05	1.83815e-05	0	0	0	0	0	0	0	0	0	0	1.17947e-05	4.29281e-05
k__Bacteria;p__Chloroflexi;c__Thermomicrobia;o__;f__	0	0.000122884	0	0	0	0	3.36922e-05	0	0	0	0	0.000255238	0	0	0	0	0	0.000134442	0	0	0	0	4.38071e-05	0	0	0	0	0	0	0	7.07685e-05	0.000319576
k__Bacteria;p__Proteobacteria;c__Alphaproteobacteria;o__Ellin329;f__	0	0.000122884	0	0	0	0	0	0.000162701	0	0	0	0	0	0	0	0	0	0.000156849	0	0	0.000314116	0	0	0	0	0	0	0	0	0	0	0
k__Bacteria;p__Acidobacteria;c__[Chloracidobacteria];o__PK29;f__	0	0.000105329	0	0	0	0	0	0	0	0	0	0	0	0	0	0	0	0	0	0	0	0	0.000350457	0	0	0	0	0	0	0	0	0
k__Bacteria;p__Cyanobacteria;c__Oscillatoriophycideae;o__Chroococcales;f__Xenococcaceae	0	9.65514e-05	4.08821e-06	0	0	0	0.000286383	0	0.000109297	0	4.22452e-05	0	0	0	0	0	0	0	0	3.67629e-05	2.41628e-05	0	0	0	0	0	0.000104818	0	0	0	2.35895e-05	1.90791e-05
k__Bacteria;p__Tenericutes;c__Mollicutes;o__Acholeplasmatales;Other	0	7.02192e-05	0	0	0	0	0	0	0	0	0	0	0	0	0	0	0	0	0	0	0	0	0	0	0	0	0	0	0	0	0	0
k__Bacteria;p__Tenericutes;c__Mollicutes;o__;f__	0	6.14418e-05	3.27057e-05	0	0	0	0	0	0	0	0	0	0	0	0	0	0	1.68052e-05	0	0	0	0	0.000788528	0	0	0	0	0	0	0	0	0
k__Bacteria;p__Proteobacteria;c__Betaproteobacteria;o__Hydrogenophilales;f__Hydrogenophilaceae	0	5.26644e-05	0	0	0	0	0	0	0	0	0	0	0	0	0	0	0	0	0	0	0	0	0	0	0	0	0	0	0	0	0	0
k__Bacteria;p__Proteobacteria;c__Gammaproteobacteria;o__[Marinicellales];f__[Marinicellaceae]	0	3.51096e-05	0.000629584	0	0	0	0	0	0	0	0	0	0	0	0	0	0	0	0	0	0	0	0	0	0	0	0	0	0	0	0	0.000343425
k__Bacteria;p__Acidobacteria;c__Acidobacteriia;o__Acidobacteriales;f__Koribacteraceae	0	3.51096e-05	0	0	0	0	0	0	0	0	0	0	0	0	0	0	0.000151114	1.68052e-05	0	0	0	0	0	0	0	0	0	0	0	0	0	0
k__Bacteria;p__Proteobacteria;c__Gammaproteobacteria;o__Methylococcales;Other	0	3.51096e-05	0	0	0	0	0	0	0	0	0	0	0	0	0	0	0	0	0	0	0	0	0	0	0	0	0	0	0	0	0	0
k__Bacteria;p__Bacteroidetes;c__Flavobacteriia;o__Flavobacteriales;f__	2.23092e-05	1.75548e-05	0.000286175	0	0.000531919	0	0	0	0	0	0	0	0	0	0	0	0	0.00012884	8.09769e-05	0	0.000257736	0	0	0	0	0	0	0	0	0	0	9.53957e-05
k__Bacteria;p__Acidobacteria;c__BPC102;o__B110;f__	0	1.75548e-05	0	0	0	0	0	0	0	0	0	4.15504e-05	0	0	0.000170581	0	0	0	0	0	0	0	0	0	0	0	0	0	0	0	0	0
k__Bacteria;p__Spirochaetes;c__Spirochaetes;o__Sphaerochaetales;f__Sphaerochaetaceae	0	1.75548e-05	0.000147175	0	0	0	0	0	0	0	0	1.18715e-05	0	0	0	0	0	0	0	0	0	0	0	0	0	0	0	0	0	0	0	0
k__Bacteria;p__Proteobacteria;Other;Other;Other	0	1.75548e-05	8.17641e-06	0	0	0	0	0	2.18594e-05	0	0	0	0	0	0	0	0	6.16191e-05	0	6.73987e-05	0	0	0	0	0	0	1.10335e-05	0	0	0	0	3.81583e-05
k__Bacteria;p__Proteobacteria;c__Deltaproteobacteria;o__Desulfuromonadales;f__Geobacteraceae	0	1.75548e-05	0	0	0	0	0	0	0	0	0	0	0	0	0	0	0	2.2407e-05	0	0	0	0	0	0	0	0	0	0	0	0	0	0
k__Bacteria;p__Armatimonadetes;c__SJA-176;o__GAB-B06;f__	0	1.75548e-05	0	0	0	0	0	0	0	0	0	0	0	0	0	0	0	0	0	0	0	0	0	0	0	0	0	0	0	0	0	0
k__Bacteria;p__NKB19;c__;o__;f__	0	8.7774e-06	8.17641e-06	0	0	0	0	0	0	0	0	0	0	0	0	0	0	0	0	0	7.24883e-05	0	0	0	0	0	0	0	0	0	0	0
k__Bacteria;p__Proteobacteria;c__Gammaproteobacteria;o__Vibrionales;f__Pseudoalteromonadaceae	0.000124931	0	0.000445615	0	0	0	0	0	0	0	0	7.12293e-05	0	0	0	0	0	0	0	0	0	0	0	0	0	0	0	0	0	0	0	0.000553295
k__Bacteria;p__Proteobacteria;c__Deltaproteobacteria;o__[Entotheonellales];f__	0.000116008	0	0	0	0	0	0	0	0	0	0	0	0	0	0	0	0	0	0	0	0	0	0	0	0	0	0	0	0	0	0	0
k__Bacteria;p__Actinobacteria;c__Actinobacteria;o__Actinomycetales;f__Cryptosporangiaceae	2.23092e-05	0	0	0	0	0	0	0	0	0	0	0	0	0	0	0	0	0	0	0	8.85968e-05	0	0	0	0	0	0	0	0	0	0	0
k__Bacteria;p__Proteobacteria;c__Gammaproteobacteria;o__Chromatiales;f__Ectothiorhodospiraceae	1.78473e-05	0	3.67939e-05	0	1.49836e-05	0	0	0	0	0	7.04087e-05	0.000130587	0	0	5.24866e-05	0	0	0	0	0	0.000177194	0	0	0	0	0	0	0	0	0	0	6.6777e-05
k__Bacteria;p__Proteobacteria;c__Alphaproteobacteria;o__Sphingomonadales;Other	1.33855e-05	0	0	0	2.24754e-05	0	0	0	0	0	0	0	0	0	0	0	1.20891e-05	0	0	0	2.41628e-05	0	0	0	0	0	0	0	0	0	1.76921e-05	0
k__Bacteria;p__TM7;c__TM7-3;o__Blgi18;f__	8.92367e-06	0	5.72349e-05	0	0	0	0	0	0	0	0	0	0	0	0	0	0	0	0	0	0	0	0	0	0	0	0	0	0	0	0	0
k__Bacteria;p__Proteobacteria;c__Deltaproteobacteria;o__Myxococcales;f__Cystobacterineae	0	0	0	0	1.49836e-05	0	0	0	0	0	0.000267553	0	0	0	0	0	0	0	0	0	0	0	0	0	0	0	0	0	0	0	0	0
k__Bacteria;p__WS6;c__B142;o__;f__	0	0	0	0	0	0	0	0	0	0	0.000253471	0	0	0	0	0	0	0	0	0	0	0	0	0	0	0	0	0	0	0	0	0
k__Bacteria;p__Firmicutes;c__Clostridia;o__MBA08;f__	0	0	0	0	0	0	0	0	0	0	0.000239389	0	0	0	0	0	0	3.92122e-05	0	0	7.24883e-05	0	0	0	0	0	0	0	0	0	0	0.000343425
k__Bacteria;p__Chlorobi;c__;o__;f__	0	0	0	0	0	0	0	0.000221273	0	0	0.000126736	0	0	0	0	0	0.000120891	0	0	0	4.02713e-05	0	0	0	0	0	0	0	0	0	0	0
k__Bacteria;p__Planctomycetes;c__BD7-11;o__;f__	0	0	0	0	0	0	0	0	0.000251383	0	4.22452e-05	0	0	0	0	0	0.000157159	1.68052e-05	0	0	0	0	0	0	0	0	0	0	0	0	0	8.58562e-05
k__Bacteria;p__Firmicutes;c__Clostridia;o__;f__	0	0	2.0441e-05	0	0	0	0	0	0	0	4.22452e-05	0	0	0	0	0	0	0	4.04885e-05	0	4.02713e-05	0	0	0	0	0	0	0	0	0	0	9.53957e-06
k__Bacteria;p__Actinobacteria;c__Actinobacteria;o__Actinomycetales;f__Tsukamurellaceae	0	0	0	0	0	0	0.00726066	0	0	0	0	0	0	0	0.000393649	0	0	0	0	0	0	0	0	0	0	0	0	0	0	0	0	0
k__Bacteria;p__Proteobacteria;c__Gammaproteobacteria;o__Oceanospirillales;Other	0	0	0	0	0	0	0.000202153	0	0	0	0	0	0	0	0	0	0	0	0	0	0	0	0	0	0	0	0	0	0	0	0	0
k__Bacteria;p__Proteobacteria;c__Gammaproteobacteria;o__Oceanospirillales;f__Saccharospirillaceae	0	0	0	0	0	0	5.05382e-05	0	0	0	0	0	0	0	0	0	0	0	0	0	0	0	0	0	0	0	0	0	0	0	0	1.43094e-05
k__Bacteria;p__Cyanobacteria;c__Oscillatoriophycideae;o__Chroococcales;f__	0	0	0	0	0	0	0	0	0	0	0	0.00011278	0	0	0	0	0	0	0	0	0	0	0	0	0	0	0	0	0	0	0	0
k__Bacteria;p__Acidobacteria;c__AT-s54;o__;f__	0	0	0	0	0	0	0	0	0	0	0	4.74862e-05	0	0	0	0	0	0	0	0	0	0	0	0	0	0	0	0	0	0	0	0
k__Bacteria;p__Verrucomicrobia;c__Verruco-5;o__;f__	0	0	7.76759e-05	0	0	0	0	0	0	0	0	1.78073e-05	0	0	0	0	0	0	0	0	0	0	0	0	0	0	0	0	0	0	0	0
k__Bacteria;p__Proteobacteria;c__Gammaproteobacteria;o__Aeromonadales;Other	0	0	0	0	0	0	0	0	0	0	0	1.78073e-05	0	0	0	0	0	0	0	0	0	0	0	0	0	0	0	0	0	0	0	0
k__Bacteria;p__Proteobacteria;c__Gammaproteobacteria;o__Vibrionales;f__Vibrionaceae	0	0	0.000703172	0	7.49182e-05	0	0	0	0.000491836	0	0	0	0	0	0	0	0	0.000745031	0	0	0	0	0	0	0	0	0	0	0	0	0	0.000658231
k__Archaea;p__Euryarchaeota;c__Halobacteria;o__Halobacteriales;f__Halobacteriaceae	0	0	0	0	5.24427e-05	0	0	0	0	0	0	0	0	0	0	0	0	0	0	0	0	0	0	0	0	0	0	0	0	0	0	0.000162173
k__Bacteria;p__Verrucomicrobia;c__Opitutae;o__[Cerasicoccales];f__[Cerasicoccaceae]	0	0	0	0	0	0	0	0	0	0	0	0	0	0	0	0	0	0	0	0	0	0	0	0	0	0	0	0	0	0	0.000188716	8.58562e-05
k__Bacteria;p__Firmicutes;c__Clostridia;o__OPB54;f__	0	0	0	0	0	0	0	0	0	0	0	0	0	0	0	0	0	0	0	0	0	0	0	0	0	0	0	0	0	0	0	6.20072e-05
k__Bacteria;p__Proteobacteria;c__Gammaproteobacteria;o__Oceanospirillales;f__	0	0	0	0	0	0	0	0	0	0	0	0	0	0	0	0	0	0	0	0	0	0	0	0	0	0	0	0	0	0	0	6.20072e-05
k__Bacteria;p__Verrucomicrobia;c__[Pedosphaerae];o__;f__	0	0	0	0	0	0	0	0	0	0	0	0	0	0	0	0	0	0	0	0	0	0	0	0	0	0	0	0	0	0	0	6.20072e-05
k__Bacteria;p__Chloroflexi;c__Anaerolineae;o__SJA-15;f__	0	0	0	0	0	0	0	0	0	0	0	0	0	0	0	0	0	0	0	0	0	0	0	0	0	0	0	0	0	0	0	5.72374e-05
k__Bacteria;p__Lentisphaerae;c__[Lentisphaeria];o__;f__	0	0	0	0	0	0	0	0	0	0	0	0	0	0	0	0	0	0	0	0	0	0	0	0	0	0	0	0	0	0	3.53842e-05	5.24676e-05
k__Bacteria;p__Proteobacteria;c__Alphaproteobacteria;o__Kiloniellales;f__Kiloniellaceae	0	0	0	0	0	0	0	0	0	0	0	0	0	0	0	0	0	0	0	0	0	0	0	0	0	0	0	0	0	0	0	5.24676e-05
k__Bacteria;p__Armatimonadetes;c__OPB50;o__;f__	0	0	0	0	0	0	0	0	0	0	0	0	0	0	0	0	0	0	0	0	0.000201356	0	0	0	0	0	0	0	0	0	0	4.76979e-05
k__Bacteria;p__Actinobacteria;c__OPB41;o__;f__	0	0	7.35877e-05	0	0	0	0	0	7.65077e-05	0	0	0	0	0	0	0	0	0	0	0	0	0	0	0	0	0	0	0	0	0	0	4.29281e-05
k__Bacteria;p__Bacteroidetes;c__Cytophagia;o__Cytophagales;Other	0	0	2.45292e-05	0	0	0	0	0	0	0	0	0	0	0	0	0	0	0	0	0	0	0	0	0	0	0	0	0	0	0	0	3.81583e-05
k__Bacteria;p__Proteobacteria;c__Gammaproteobacteria;o__Chromatiales;Other	0	0	0	0	0	0	0	0	0	0	0	0	0	0	0	0	0	0	0	0	0	0	0	0	0	0	0	0	0	0	0	3.81583e-05
k__Bacteria;p__Verrucomicrobia;c__Opitutae;o__[Pelagicoccales];f__[Pelagicoccaceae]	0	0	0	0	0	0	0	0	0	0	0	0	0	0	0	0	0	0	0	0	0	0	0	0	0	0	0	0	0	0	0	3.81583e-05
k__Bacteria;p__OP11;c__WCHB1-64;o__d153;f__	0	0	0	0	0	0	0	0	0	0	0	0	0	0	0	0	4.83565e-05	0	0	0	0	0	0	0	0	0	0	0	0	0	0	3.33885e-05
k__Bacteria;p__Firmicutes;c__Clostridia;o__Natranaerobiales;f__Anaerobrancaceae	0	0	0	0	0	0	0	0	0	0	0	0	0	0	0	0	0	0	0	0	0.000128868	0	0	0	0	0	0	0	0	0	0	3.33885e-05
k__Bacteria;p__Acidobacteria;c__Solibacteres;o__Solibacterales;f__PAUC26f	0	0	1.63528e-05	0	2.24754e-05	0	0	0	0	0	0	0	0	0	0	0	0	0	0	0	1.61085e-05	0	0	0	0	0	0	0	0	0	0	2.38489e-05
k__Bacteria;p__Proteobacteria;c__Alphaproteobacteria;Other;Other	0	0	1.22646e-05	0	0	0	0	0	0	0	0	0	0	0	0	0	0	0	0	0	0	0	0	0	0	0	0	0	0	0	0	2.38489e-05
k__Bacteria;p__Cyanobacteria;c__Chloroplast;o__;f__	0	0	0	0	0	0	0	0	0	0	0	0	0	0	0	0	0	0	0	0	0	0	0	0	0	0	0	0	0	0	0	2.38489e-05
k__Bacteria;p__Actinobacteria;c__Actinobacteria;o__Actinomycetales;f__Ruaniaceae	0	0	0.000110382	0	2.99673e-05	0	0	0	0	0	0	0	0	0	0	0	0	0	0	0	4.02713e-05	0	0	0	0	0	0	0	0	0	0	1.90791e-05
k__Bacteria;p__Elusimicrobia;c__Elusimicrobia;o__Elusimicrobiales;f__Elusimicrobiaceae	0	0	9.8117e-05	0	0	0	0	0	0	0	0	0	0	0	0	0	0.000223649	0	0	0	0	0	0	0	0	0	0	0	0	0	0	1.90791e-05
k__Bacteria;p__Tenericutes;c__Mollicutes;o__Anaeroplasmatales;f__Anaeroplasmataceae	0	0	0.000265733	0	0	0	0	0	3.2789e-05	0	0	0	0	0	0	0	0	0	4.85861e-05	0	0	0	0	0	0	0	0	0	0	0	6.48711e-05	1.43094e-05
k__Bacteria;p__Lentisphaerae;c__[Lentisphaeria];o__Z20;f__R4-45B	0	0	2.45292e-05	0	5.99345e-05	0	0	0	0	0	0	0	0	0	0	0	0	0	0	0	0	0	0	0	0	0	0	0	0	0	1.76921e-05	1.43094e-05
k__Archaea;p__Euryarchaeota;c__Methanomicrobia;o__Methanomicrobiales;f__Methanocorpusculaceae	0	0	0	0	5.99345e-05	0	0	0	0	0	0	0	0	0	0	0	0	0	0	0	0	0	0	0	0	0	0	0	0	0	4.12816e-05	1.43094e-05
k__Bacteria;p__Cyanobacteria;c__Chloroplast;o__Chlorophyta;f__Chlamydomonadaceae	0	0	0	0	0	0	0	0	0.000874374	0	0	0	0	0	0	0	0.00206724	0	0	0	5.63798e-05	0	0	0	0	0	0	0	0	0	0	1.43094e-05
k__Bacteria;p__OP11;c__OP11-4;o__;f__	0	0	0	0	0	0	0	0	0	0	0	0	0	0	0	0	0	0	0	0	0	0	0	0	0	0	0	0	0	0	0	1.43094e-05
k__Bacteria;p__Bacteroidetes;c__Sphingobacteriia;o__Sphingobacteriales;Other	0	0	0	0	0	0	0	0	0.000469976	0	0	0	0	0	0	0	0.000151114	0	0	0	0	0	0	0	0	0	0	0	0	0	0	9.53957e-06
k__Bacteria;p__Deferribacteres;c__Deferribacteres;o__Deferribacterales;f__Deferribacteraceae	0	0	0	0	0	0	0	0	0	0	0	0	0	0	0	0	0	0	0	0	0	0	0	0	0	0	0	0	0	0	1.17947e-05	9.53957e-06
k__Bacteria;p__Fibrobacteres;c__TG3;o__TG3-1;f__	0	0	0	0	0	0	0	0	0	0	0	0	0	0	0	0	0	0	0	0	0	0	0	0	0	0	0	0	0	0	0	9.53957e-06
k__Bacteria;p__Planctomycetes;c__vadinHA49;o__;f__	0	0	0	0	0	0	0	0	0	0	0	0	0	0	0	0	0	0	0	0	0	0	0	0	0	0	0	0	0	0	0	9.53957e-06
k__Bacteria;p__Proteobacteria;c__Betaproteobacteria;o__Gallionellales;f__Gallionellaceae	0	0	0	0	0	0	0	0	0	0	0	0	0	0	0	0	0	0	0	0	0	0	0	0	0	0	0	0	0	0	0	9.53957e-06
k__Bacteria;p__Firmicutes;c__Clostridia;o__Clostridiales;f__Symbiobacteriaceae	0	0	0	0	0	0	0	0	0	0	0	0	0	0	0.000656082	0	0	0	0	0	0	0	0	0	0	0	0	0	0	0	0	0
k__Bacteria;p__Fibrobacteres;c__Fibrobacteria;o__258ds10;f__	0	0	6.13231e-05	0	0	0	0	0	0	0	0	0	0	0	0.000472379	0	0	1.12035e-05	0	0	0	0	0	0	0	0	0	0	0	0	0	0
k__Bacteria;p__Bacteroidetes;c__Cytophagia;o__Cytophagales;f__[Amoebophilaceae]	0	0	0	0	0	0	0	0	0	0	0	0	0	0	0.000118095	0	0	0	0	0	0	0	0	0	0	0	0	0	0	0	0	0
k__Bacteria;p__Chlamydiae;c__Chlamydiia;o__Chlamydiales;f__	0	0	0	0	0.000299673	0	0	9.11126e-05	0	0	0	0	0	0	0	0	0	0	0	0	0	0	0	0	0	0	0	0	0	0	0	0
k__Bacteria;p__OD1;c__SM2F11;o__;f__	0	0	0	0	0	0	0	2.60322e-05	0	0	0	0	0	0	0	0	0	0	0	0	0	0	0	0	0	0	0	0	0	0	0	0
k__Bacteria;p__Chloroflexi;c__Anaerolineae;o__SBR1031;f__SJA-101	0	0	0	0	0	0	0	1.30161e-05	0	0	0	0	0	0	0	0	0	0	0	0	0	0	0	0	0	0	0	0	0	0	0	0
k__Bacteria;p__Bacteroidetes;c__Bacteroidia;o__Bacteroidales;f__ML635J-40	0	0	0.00127143	0	0	0	0	0	0	0	0	0	0	0	0	0	0	0	0	0	0	0	0	0	0	0	0	0	0	0	0	0
k__Bacteria;p__WWE1;c__[Cloacamonae];o__[Cloacamonales];f__[Cloacamonaceae]	0	0	0.000216675	0	0	0	0	0	0.000196734	0	0	0	0	0	0	0	0	0	0	0	0	0	0	0	0	0	0	0	0	0	0	0
k__Bacteria;p__OD1;c__ABY1;o__;f__	0	0	0.000134911	0	1.49836e-05	0	0	0	0	0	0	0	0	0	0	0	0	0.000112035	0	0	0	0	0	0	0	0	0	0	0	0	0	0
k__Bacteria;p__Verrucomicrobia;c__Verruco-5;o__WCHB1-41;f__WCHB1-25	0	0	0.000126734	0	0	0	0	0	0	0	0	0	0	0	0	0	0	0	0	0	0	0	0	0	0	0	0	0	0	0	0	0
k__Bacteria;p__Acidobacteria;c__BPC102;o__MVS-40;f__	0	0	9.8117e-05	0	0	0	0	0	0	0	0	0	0	0	0	0	3.02228e-05	0	0	0	0	0	0	0	0	0	0	0	0	0	0	0
k__Bacteria;p__Proteobacteria;c__Gammaproteobacteria;o__Alteromonadales;Other	0	0	9.40288e-05	0	0	0	0	0	0	0	0	0	0	0	0	0	0	0	0	0	0	0	0	0	0	0	0	0	0	0	0	0
k__Bacteria;p__Fusobacteria;c__Fusobacteriia;o__Fusobacteriales;f__	0	0	8.99406e-05	0	0	0	0	0	0	0	0	0	0	0	0	0	0	0	0	0	0	0	0	0	0	0	0	0	0	0	0	0
k__Bacteria;p__Firmicutes;c__Clostridia;o__Natranaerobiales;f__	0	0	8.58524e-05	0	0	0	0	0	0	0	0	0	0	0	0	0	0	0	0	0	0	0	0	0	0	0	0	0	0	0	0	0
k__Archaea;p__Euryarchaeota;c__Methanomicrobia;o__Methanosarcinales;f__Methanosarcinaceae	0	0	8.17641e-05	0	0	0	0	0	0	0	0	0	0	0	0	0	0	0	0	0	0	0	0	0	0	0	0	0	0	0	0	0
k__Bacteria;p__OP9;c__JS1;o__BA021;f__	0	0	7.76759e-05	0	0	0	0	0	0	0	0	0	0	0	0	0	0	0	0	0	0	0	0	0	0	0	0	0	0	0	0	0
k__Bacteria;p__Firmicutes;c__AHT28;o__;f__	0	0	6.94995e-05	0	0	0	0	0	0	0	0	0	0	0	0	0	0	0	0	0	0	0	0	0	0	0	0	0	0	0	0	0
k__Bacteria;p__OP11;c__WCHB1-64;o__;f__	0	0	6.54113e-05	0	0	0	0	0	0	0	0	0	0	0	0	0	0	0	0	0	0	0	0	0	0	0	0	0	0	0	0	0
k__Bacteria;p__Acidobacteria;c__S035;o__;f__	0	0	5.72349e-05	0	0	0	0	0	0	0	0	0	0	0	0	0	0	0	0	0	0	0	0	0	0	0	0	0	0	0	0	0
k__Bacteria;p__Fibrobacteres;c__TG3;o__TG3-1;f__TSCOR003-O20	0	0	5.72349e-05	0	0	0	0	0	0	0	0	0	0	0	0	0	0	0	0	0	0	0	0	0	0	0	0	0	0	0	0	0
k__Bacteria;p__Synergistetes;c__Synergistia;o__Synergistales;f__Aminiphilaceae	0	0	5.72349e-05	0	0	0	0	0	0	0	0	0	0	0	0	0	0	0	0	0	0	0	0	0	0	0	0	0	0	0	0	0
k__Bacteria;p__Spirochaetes;c__Spirochaetes;o__M2PT2-76;f__	0	0	4.90585e-05	0	0	0	0	0	0	0	0	0	0	0	0	0	0	0	0	0	0	0	0	0	0	0	0	0	0	0	0	0
k__Bacteria;p__Actinobacteria;c__Thermoleophilia;o__;f__	0	0	4.49703e-05	0	0	0	0	0	0	0	0	0	0	0	0	0	0	0	0	0	0	0	0	0	0	0	0	0	0	0	0	0
k__Bacteria;p__Verrucomicrobia;c__Verruco-5;o__R76-B128;f__	0	0	4.49703e-05	0	0	0	0	0	0	0	0	0	0	0	0	0	0	0	0	0	0	0	0	0	0	0	0	0	0	0	0	0
k__Bacteria;p__Proteobacteria;c__Deltaproteobacteria;o__Desulfobacterales;Other	0	0	3.67939e-05	0	0	0	0	0	0	0	0	0	0	0	0	0	0	0	0	0	0	0	0	0	0	0	0	0	0	0	0	0
k__Bacteria;p__Bacteroidetes;c__VC2_1_Bac22;o__;f__	0	0	3.27057e-05	0	0	0	0	0	0.000109297	0	0	0	0	0	0	0	0	0	0	0	0	0	0	0	0	0	0	0	0	0	0	0
k__Bacteria;p__Planctomycetes;c__Phycisphaerae;o__Phycisphaerales;Other	0	0	3.27057e-05	0	0	0	0	0	0	0	0	0	0	0	0	0	0	0	0	0	0	0	0	0	0	0	0	0	0	0	0	0
k__Bacteria;p__Proteobacteria;c__Gammaproteobacteria;o__Chromatiales;f__Halothiobacillaceae	0	0	3.27057e-05	0	0	0	0	0	0	0	0	0	0	0	0	0	0	0	0	0	0	0	0	0	0	0	0	0	0	0	0	0
k__Bacteria;p__Proteobacteria;c__Deltaproteobacteria;o__Desulfuromonadales;f__Pelobacteraceae	0	0	2.86175e-05	0	0	0	0	0	0	0	0	0	0	0	0	0	0	0	0	0	0	0	0	0	0	0	0	0	0	0	0	0
k__Bacteria;p__Spirochaetes;c__GN05;o__SBYZ_6080;f__	0	0	2.0441e-05	0	0	0	0	0	7.65077e-05	0	0	0	0	0	0	0	0	0	0	0	0	0	0	0	0	0	0	0	0	0	0	0
k__Bacteria;p__Firmicutes;c__Clostridia;o__Thermoanaerobacterales;f__	0	0	2.0441e-05	0	0	0	0	0	0	0	0	0	0	0	0	0	0	0	0	0	0	0	0	0	0	0	0	0	0	0	0	0
k__Bacteria;p__Proteobacteria;c__Deltaproteobacteria;o__NB1-j;f__NB1-i	0	0	2.0441e-05	0	0	0	0	0	0	0	0	0	0	0	0	0	0	0	0	0	0	0	0	0	0	0	0	0	0	0	0	0
k__Bacteria;p__WS6;c__SC72;o__A-2AF;f__	0	0	2.0441e-05	0	0	0	0	0	0	0	0	0	0	0	0	0	0	0	0	0	0	0	0	0	0	0	0	0	0	0	0	0
k__Bacteria;p__Chloroflexi;c__Anaerolineae;o__SBR1031;f__SHA-31	0	0	1.22646e-05	0	0	0	0	0	0	0	0	0	0	0	0	0	0	0	0	0	0	0	0	0	0	0	0	0	0	0	0	0
k__Bacteria;p__Planctomycetes;c__C6;o__d113;f__	0	0	8.17641e-06	0	0	0	0	0	0	0	0	0	0	0	0	0	0	0	0	0	0	0	0	0	0	0	0	0	0	0	0	0
k__Bacteria;p__Proteobacteria;c__Gammaproteobacteria;o__Acidithiobacillales;f__	0	0	8.17641e-06	0	0	0	0	0	0	0	0	0	0	0	0	0	0	0	0	0	0	0	0	0	0	0	0	0	0	0	0	0
k__Bacteria;p__Chlamydiae;c__Chlamydiia;o__Chlamydiales;f__Waddliaceae	0	0	0	0	8.99018e-05	0	0	0	0	0	0	0	0	0	0	0	0	0	0	0	0	0	0	0	0	0	0	0	0	0	0	0
k__Bacteria;p__Proteobacteria;c__Deltaproteobacteria;o__Myxococcales;f__0319-6G20	0	0	0	0	7.49182e-05	0	0	0	3.2789e-05	0	0	0	0	0	0	0	0	1.68052e-05	0	0	0	0	0	0	0	0	0	0	0	0	0	0
k__Bacteria;p__Chloroflexi;c__Chloroflexi;o__Chloroflexales;f__Oscillochloridaceae	0	0	0	0	0	0	0	0	0	0	0	0	0	0	0	0	0	0.000156849	0	0	0	0	0	0	0	0	0	0	0	0	0	0
k__Bacteria;p__Actinobacteria;c__Actinobacteria;o__Actinomycetales;f__Nakamurellaceae	0	0	0	0	0	0	0	0	0	0	0	0	0	0	0	0	0	8.40261e-05	0	0	3.2217e-05	0	0	0	0	0	0	0	0	0	0	0
k__Bacteria;p__Proteobacteria;c__Gammaproteobacteria;o__Cardiobacteriales;f__	0	0	0	0	0	0	0	0	0	0	0	0	0	0	0	0	0.00013298	7.84243e-05	0	0	0	0	0	0	0	0	0	0	0	0	0	0
k__Bacteria;p__Chloroflexi;c__Ktedonobacteria;o__Ktedonobacterales;f__Ktedonobacteraceae	0	0	0	0	0	0	0	0	0	0	0	0	0	0	0	0	0	2.2407e-05	0	0	0	0	0	0	0	0	0	0	0	0	0	0
k__Bacteria;p__OP11;c__OP11-3;o__;f__	0	0	0	0	0	0	0	0	0	0	0	0	0	0	0	0	0	1.68052e-05	0	0	0	0	0	0	0	0	0	0	0	0	0	0
k__Bacteria;p__Proteobacteria;c__Betaproteobacteria;o__SBla14;f__	0	0	0	0	0	0	0	0	0	0	0	0	0	0	0	0	0	1.12035e-05	0	0	0	0	0	0	0	0	0	0	0	0	0	0
k__Bacteria;p__TM6;c__SJA-4;o__S1198;f__	0	0	0	0	0	0	0	0	0	0	0	0	0	0	0	0	0	0	0	0	0	0	0	0.000265196	0	0	0	0	0	0	0	0
k__Bacteria;p__Actinobacteria;c__Actinobacteria;o__Bifidobacteriales;f__	0	0	0	0	0	0	0	0	0.000131156	0	0	0	0	0	0	0	0	0	0	0	0	0	0	0	0	0	0	0	0	0	0	0
k__Bacteria;p__Kazan-3B-28;c__;o__;f__	0	0	0	0	0	0	0	0	0.000120226	0	0	0	0	0	0	0	0	0	0	0	0	0	0	0	0	0	0	0	0	0	0	0
k__Bacteria;p__Chlorobi;c__Ignavibacteria;o__Ignavibacteriales;f__Ignavibacteriaceae	0	0	0	0	0	0	0	0	7.65077e-05	0	0	0	0	0	0	0	0	0	0	0	4.83255e-05	0	0	0	0	0	0	0	0	0	0	0
k__Bacteria;p__ZB3;c__;o__;f__	0	0	0	0	0	0	0	0	3.2789e-05	0	0	0	0	0	0	0	0	0	0	0	0	0	0	0	0	0	0	0	0	0	0	0
k__Bacteria;p__MVP-21;c__;o__;f__	0	0	0	0	0	0	0	0	0	0	0	0	0	0	0	0	0.000332451	0	0	0	0	0	0	0	0	0	0	0	0	0	0	0
k__Bacteria;p__Chloroflexi;c__Dehalococcoidetes;o__Dehalococcoidales;f__Dehalococcoidaceae	0	0	0	0	0	0	0	0	0	0	0	0	0	0	0	0	0.000265961	0	0	0	0	0	0	0	0	0	0	0	0	0	0	0
k__Bacteria;p__Proteobacteria;c__;o__;f__	0	0	0	0	0	0	0	0	0	0	0	0	0	0	0	0	0.000247827	0	0	0	0	0	0	0	0	0	0	0	0	0	0	0
k__Bacteria;p__OP3;c__PBS-25;o__;f__	0	0	0	0	0	0	0	0	0	0	0	0	0	0	0	0	0.000108802	0	0	0	0	0	0	0	0	0	0	0	0	0	0	0
k__Bacteria;p__TM7;c__MJK10;o__;f__	0	0	0	0	0	0	0	0	0	0	0	0	0	0	0	0	9.6713e-05	0	0	0	0	0	0	0	0	0	0	0	0	0	0	0
k__Bacteria;p__GN02;c__GKS2-174;o__;f__	0	0	0	0	0	0	0	0	0	0	0	0	0	0	0	0	3.02228e-05	0	0	0	0	0	0	0	0	0	0	0	0	0	0	0
k__Bacteria;p__Nitrospirae;c__Nitrospira;o__Nitrospirales;f__	0	0	0	0	0	0	0	0	0	0	0	0	0	0	0	0	2.41782e-05	0	0	0	0	0	0	0	0	0	0	0	0	0	0	0
k__Archaea;p__[Parvarchaeota];c__[Parvarchaea];o__YLA114;f__	0	0	0	0	0	0	0	0	0	0	0	0	0	0	0	0	1.81337e-05	0	0	0	0	0	0	0	0	0	0	0	0	0	0	0
k__Bacteria;p__Planctomycetes;c__028H05-P-BN-P5;o__;f__	0	0	0	0	0	0	0	0	0	0	0	0	0	0	0	0	1.81337e-05	0	0	0	0	0	0	0	0	0	0	0	0	0	0	0
k__Bacteria;p__Proteobacteria;c__Gammaproteobacteria;o__Pasteurellales;f__	0	0	0	0	0	0	0	0	0	0	0	0	0	0	0	0	1.81337e-05	0	0	0	0	0	0	0	0	0	0	0	0	0	0	0
k__Bacteria;p__NC10;c__12-24;Other;Other	0	0	0	0	0	0	0	0	0	0	0	0	0	0	0	0	0	0	0	0	0	0	0	0	0	0	0	0	0	0	1.76921e-05	0
k__Bacteria;p__Proteobacteria;c__Gammaproteobacteria;o__Methylococcales;f__Crenotrichaceae	0	0	0	0	0	0	0	0	0	0	0	0	0	0	0	0	0	0	0	0	0.000144977	0	0	0	0	0	0	0	0	0	0	0
k__Bacteria;p__Proteobacteria;c__Gammaproteobacteria;o__HTCC2188;f__	0	0	0	0	0	0	0	0	0	0	0	0	0	0	0	0	0	0	0	0	0.000104705	0	0	0	0	0	0	0	0	0	0	0
k__Bacteria;p__Acidobacteria;c__DA052;o__Ellin6513;f__	0	0	0	0	0	0	0	0	0	0	0	0	0	0	0	0	0	0	0	0	9.6651e-05	0	0	0	0	0	0	0	0	0	0	0
k__Bacteria;p__Chloroflexi;c__Anaerolineae;o__GCA004;f__	0	0	0	0	0	0	0	0	0	0	0	0	0	0	0	0	0	0	0	0	9.6651e-05	0	0	0	0	0	0	0	0	0	0	0
k__Bacteria;p__OD1;c__Mb-NB09;o__;f__	0	0	0	0	0	0	0	0	0	0	0	0	0	0	0	0	0	0	0	0	6.4434e-05	0	0	0	0	0	0	0	0	0	0	0
k__Bacteria;p__Firmicutes;c__Clostridia;o__Halanaerobiales;f__	0	0	0	0	0	0	0	0	0	0	0	0	0	0	0	0	0	0	0	0	4.83255e-05	0	0	0	0	0	0	0	0	0	0	0
k__Archaea;p__Euryarchaeota;c__Methanomicrobia;o__Methanomicrobiales;f__Methanomicrobiaceae	0	0	0	0	0	0	0	0	0	0	0	0	0	0	0	0	0	0	0	0	3.2217e-05	0	0	0	0	0	0	0	0	0	0	0
k__Bacteria;p__Bacteroidetes;c__SM1A07;o__;f__	0	0	0	0	0	0	0	0	0	0	0	0	0	0	0	0	0	0	0	0	1.61085e-05	0	0	0	0	0	0	0	0	0	0	0
k__Bacteria;p__WS3;c__PRR-12;o__Sediment-1;f__	0	0	0	0	0	0	0	0	0	0	0	0	0	0	0	0	0	0	0	8.57801e-05	0	0	0	0	0	0	0	0	0	0	0	0
k__Bacteria;p__BRC1;c__NPL-UPA2;o__;f__	0	0	0	0	0	0	0	0	0	0	0	0	0	0	0	0	0	0	0	3.67629e-05	0	0	0	0	0	0	0	0	0	0	0	0
k__Bacteria;p__Chloroflexi;c__[Thermobacula];o__[Thermobaculales];f__[Thermobaculaceae]	0	0	0	0	0	0	0	0	0	0	0	0	0	0	0	0	0	0	4.04885e-05	0	0	0	0	0	0	0	0	0	0	0	0	0
k__Bacteria;p__Cyanobacteria;c__4C0d-2;o__SM1D11;f__	0	0	0	0	0	0	0	0	0	0	0	0	0	0	0	0	0	0	0.000121465	0	0	0	0	0	0	0	0	0	0	0	0	0
