# Supplementary material for: Metagenomic profiling of ticks: Identification of novel rickettsial genomes and detection of tick-borne canine parvovirus
Source: PLoS Negl Trop Dis. 2019 Jan 14;13(1):e0006805. doi: 10.1371/journal.pntd.0006805 (PMC6347332; doi:10.1371/journal.pntd.0006805)
Supplement: S4 Table — (XLSX) [file pntd.0006805.s004.xlsx]

## Sheet: Rickettsia
GCF_000007025.1_ASM702v1_genomic.fna
GCF_000008045.1_ASM804v1_genomic.fna
GCF_000012145.1_ASM1214v1_genomic.fna
GCF_000012385.1_ASM1238v1_genomic.fna
GCF_000014345.1_ASM1434v1_genomic.fna
GCF_000016625.1_ASM1662v1_genomic.fna
GCF_000017445.4_ASM1744v3_genomic.fna
GCF_000018205.1_ASM1820v1_genomic.fna
GCF_000018225.1_ASM1822v1_genomic.fna
GCF_000018245.1_ASM1824v1_genomic.fna
GCF_000021525.1_ASM2152v1_genomic.fna
GCF_000022785.1_ASM2278v1_genomic.fna
GCF_000023005.1_ASM2300v1_genomic.fna
GCF_000160735.1_ASM16073v1_genomic.fna
GCF_000166935.1_ASM16693v1_genomic.fna
GCF_000195735.1_ASM19573v1_genomic.fna
GCF_000221205.1_ASM22120v1_genomic.fna
GCF_000237845.1_ASM23784v1_genomic.fna
GCF_000246715.1_ASM24671v2_genomic.fna
GCF_000247625.1_ASM24762v2_genomic.fna
GCF_000252365.1_ASM25236v1_genomic.fna
GCF_000255355.1_ASM25535v1_genomic.fna
GCF_000257435.1_RcoIn1.0_genomic.fna
GCF_000261325.1_RcoCa1.0_genomic.fna
GCF_000263055.1_Rho1.0_genomic.fna
GCF_000265225.2_ASM26522v2_genomic.fna
GCF_000273745.1_Rau1.0_genomic.fna
GCF_000277165.1_ASM27716v1_genomic.fna
GCF_000277185.1_ASM27718v1_genomic.fna
GCF_000277205.1_ASM27720v1_genomic.fna
GCF_000277225.1_ASM27722v1_genomic.fna
GCF_000277245.1_ASM27724v1_genomic.fna
GCF_000277265.1_ASM27726v1_genomic.fna
GCF_000277285.1_ASM27728v1_genomic.fna
GCF_000277305.1_ASM27730v1_genomic.fna
GCF_000283595.1_ASM28359v1_genomic.fna
GCF_000283775.1_ASM28377v1_genomic.fna
GCF_000283795.1_ASM28379v1_genomic.fna
GCF_000283815.1_ASM28381v1_genomic.fna
GCF_000283835.1_ASM28383v1_genomic.fna
GCF_000283855.1_ASM28385v1_genomic.fna
GCF_000283915.1_ASM28391v1_genomic.fna
GCF_000283935.1_ASM28393v1_genomic.fna
GCF_000283955.1_ASM28395v1_genomic.fna
GCF_000283995.1_ASM28399v1_genomic.fna
GCF_000284055.1_ASM28405v1_genomic.fna
GCF_000284075.1_ASM28407v1_genomic.fna
GCF_000284155.1_ASM28415v1_genomic.fna
GCF_000284175.1_ASM28417v1_genomic.fna
GCF_000284195.1_ASM28419v1_genomic.fna
GCF_000302635.2_ASM30263v2_genomic.fna
GCF_000363905.1_ASM36390v1_genomic.fna
GCF_000367405.1_ASM36740v1_genomic.fna
GCF_000385495.1_P_2008_03_27_11_29_25_runAssembly_genomic.fna
GCF_000485845.1_RicGra1.0_genomic.fna
GCF_000499665.2_RMONA_1_genomic.fna
GCF_000696365.1_REISMNv1_genomic.fna
GCF_000746585.1_ASM74658v2_genomic.fna
GCF_000751075.1_Rickettsia_tamurae_AT-1_genomic.fna
GCF_000804505.1_ASM80450v1_genomic.fna
GCF_000825685.1_Rickettsia_hoogstraalii_Croatica_genomic.fna
GCF_000828125.2_ASM82812v2_genomic.fna
GCF_000831525.1_ASM83152v1_genomic.fna
GCF_000831545.1_ASM83154v1_genomic.fna
GCF_000940955.1_ASM94095v1_genomic.fna
GCF_000964665.1_ASM96466v1_genomic.fna
GCF_000964675.1_ASM96467v1_genomic.fna
GCF_000964905.1_ASM96490v1_genomic.fna
GCF_000964995.1_ASM96499v1_genomic.fna
GCF_000965005.1_ASM96500v1_genomic.fna
GCF_000965045.1_ASM96504v1_genomic.fna
GCF_000965075.1_ASM96507v1_genomic.fna
GCF_000965085.1_ASM96508v1_genomic.fna
GCF_000965145.1_ASM96514v1_genomic.fna
GCF_000965155.1_ASM96515v1_genomic.fna
GCF_000965185.1_ASM96518v1_genomic.fna
GCF_001051325.1_Rickettsia_aeschlimannii_genomic.fna
GCF_001273795.1_ASM127379v1_genomic.fna
GCF_001442475.1_ASM144247v1_genomic.fna
GCF_001602215.1_ASM160221v1_genomic.fna
GCF_001602635.1_ASM160263v1_genomic.fna
GCF_001653015.1_ASM165301v1_genomic.fna
GCF_001707805.1_ASM170780v1_genomic.fna
GCF_001707925.1_ASM170792v1_genomic.fna
GCF_001950995.1_ASM195099v1_genomic.fna
GCF_001951015.1_ASM195101v1_genomic.fna
GCF_001975185.1_ASM197518v1_genomic.fna
GCF_002078315.1_ASM207831v1_genomic.fna
GCF_002078335.1_ASM207833v1_genomic.fna
GCF_002259525.1_ASM225952v1_genomic.fna
GCF_002285905.1_ASM228590v1_genomic.fna
GCF_002356695.1_ASM235669v1_genomic.fna
GCF_002356715.1_ASM235671v1_genomic.fna
GCF_002356735.1_ASM235673v1_genomic.fna
GCF_002356755.1_ASM235675v1_genomic.fna
GCF_002356775.1_ASM235677v1_genomic.fna
GCF_002356795.1_ASM235679v1_genomic.fna
GCF_002356815.1_ASM235681v1_genomic.fna
GCF_002356835.1_ASM235683v1_genomic.fna
GCF_002356855.1_ASM235685v1_genomic.fna
GCF_002356875.1_ASM235687v1_genomic.fna
GCF_002356895.1_ASM235689v1_genomic.fna
GCF_002356915.1_ASM235691v1_genomic.fna
GCF_002356935.1_ASM235693v1_genomic.fna
GCF_002356955.1_ASM235695v1_genomic.fna
GCF_002356975.1_ASM235697v1_genomic.fna
GCF_002356995.1_ASM235699v1_genomic.fna
GCF_002357015.1_ASM235701v1_genomic.fna
GCF_002357035.1_ASM235703v1_genomic.fna
GCF_002357055.1_ASM235705v1_genomic.fna
GCF_002357075.1_ASM235707v1_genomic.fna
GCF_002357095.1_ASM235709v1_genomic.fna
GCF_002357115.1_ASM235711v1_genomic.fna
GCF_002357135.1_ASM235713v1_genomic.fna
GCF_002357155.1_ASM235715v1_genomic.fna
GCF_002357175.1_ASM235717v1_genomic.fna
GCF_002357195.1_ASM235719v1_genomic.fna
GCF_002357215.1_ASM235721v1_genomic.fna
GCF_002357235.1_ASM235723v1_genomic.fna
GCF_002357255.1_ASM235725v1_genomic.fna
GCF_002357275.1_ASM235727v1_genomic.fna
GCF_002357295.1_ASM235729v1_genomic.fna
GCF_900243065.1_PRJEB23962_genomic.fna

## Sheet: Anaplasma
GCF_000011945.1_ASM1194v1_genomic.fna
GCF_000013125.1_ASM1312v1_genomic.fna
GCF_000020305.1_ASM2030v1_genomic.fna
GCF_000024505.1_ASM2450v1_genomic.fna
GCF_000172475.1_ASM17247v1_genomic.fna
GCF_000172495.1_ASM17249v1_genomic.fna
GCF_000172515.1_ASM17251v1_genomic.fna
GCF_000215485.1_ASM21548v2_genomic.fna
GCF_000215505.1_ASM21550v2_genomic.fna
GCF_000215525.1_ASM21552v2_genomic.fna
GCF_000215545.1_ASM21554v2_genomic.fna
GCF_000215565.1_ASM21556v2_genomic.fna
GCF_000215585.1_ASM21558v2_genomic.fna
GCF_000215605.1_ASM21560v2_genomic.fna
GCF_000439755.1_ASM43975v1_genomic.fna
GCF_000439775.1_ASM43977v1_genomic.fna
GCF_000439795.1_ASM43979v1_genomic.fna
GCF_000478425.1_ASM47842v1_genomic.fna
GCF_000478445.1_ASM47844v1_genomic.fna
GCF_000495495.1_ASM49549v1_genomic.fna
GCF_000495535.1_ASM49553v1_genomic.fna
GCF_000689615.1_ApCRT35_1.0_genomic.fna
GCF_000689635.2_ASM68963v2_genomic.fna
GCF_000689655.1_MRK1.0_genomic.fna
GCF_000964685.1_ASM96468v1_genomic.fna
GCF_000964725.1_ASM96472v1_genomic.fna
GCF_000964745.1_ASM96474v1_genomic.fna
GCF_000964915.1_ASM96491v1_genomic.fna
GCF_000964935.1_ASM96493v1_genomic.fna
GCF_000964945.1_ASM96494v1_genomic.fna
GCF_000964985.1_ASM96498v1_genomic.fna
GCF_000965125.1_ASM96512v1_genomic.fna
GCF_000968455.1_ASM96845v1_genomic.fna
GCF_000968465.1_ASM96846v1_genomic.fna
GCF_002849345.1_ASM284934v1_genomic.fna
GCF_002849365.1_ASM284936v1_genomic.fna
GCF_002849375.1_ASM284937v1_genomic.fna
GCF_900000025.1_AnapV1_genomic.fna
GCF_900078505.1_ANAP_C1_V1_genomic.fna
GCF_900088605.1_ANAPC2_genomic.fna
GCF_900088615.1_ANAPC4_genomic.fna
GCF_900088625.1_ANAPC3_genomic.fna
GCF_900088645.1_ANAPRD1_2_genomic.fna
GCF_900088665.2_ANAPC5_genomic.fna

## Sheet: Coxiella
GCF_000007765.2_ASM776v2_genomic.fna
GCF_000007765.2_ASM776v2_genomic_prokka
GCF_000017105.1_ASM1710v1_genomic.fna
GCF_000017105.1_ASM1710v1_genomic_prokka
GCF_000018745.1_ASM1874v1_genomic.fna
GCF_000018745.1_ASM1874v1_genomic_prokka
GCF_000019865.1_ASM1986v1_genomic.fna
GCF_000019865.1_ASM1986v1_genomic_prokka
GCF_000019885.1_ASM1988v1_genomic.fna
GCF_000019885.1_ASM1988v1_genomic_prokka
GCF_000168875.3_ASM16887v3_genomic.fna
GCF_000168875.3_ASM16887v3_genomic_prokka
GCF_000169495.2_ASM16949v2_genomic.fna
GCF_000169495.2_ASM16949v2_genomic_prokka
GCF_000367725.2_Z3055_genomic.fna
GCF_000367725.2_Z3055_genomic_prokka
GCF_000470495.1_Cb185_genomic.fna
GCF_000470495.1_Cb185_genomic_prokka
GCF_000612785.1_Cb-C2_genomic.fna
GCF_000612785.1_Cb-C2_genomic_prokka
GCF_000613025.1_Cb-B1_genomic.fna
GCF_000613025.1_Cb-B1_genomic_prokka
GCF_000723245.1_EV-Cb-BK10_genomic.fna
GCF_000723245.1_EV-Cb-BK10_genomic_prokka
GCF_000723265.1_Cb-O184_genomic.fna
GCF_000723265.1_Cb-O184_genomic_prokka
GCF_000723285.1_EV-Cb-C13_genomic.fna
GCF_000723285.1_EV-Cb-C13_genomic_prokka
GCF_000723305.1_Cb-B18_genomic.fna
GCF_000723305.1_Cb-B18_genomic_prokka
GCF_000751935.2_Coxiella_burnetii_genomic.fna
GCF_000751935.2_Coxiella_burnetii_genomic_prokka
GCF_000756325.1_CoxAra_genomic.fna
GCF_000756325.1_CoxAra_genomic_prokka
GCF_000767035.1_ASM76703v1_genomic.fna
GCF_000767035.1_ASM76703v1_genomic_prokka
GCF_000815025.1_ASM81502v1_genomic.fna
GCF_000815025.1_ASM81502v1_genomic_prokka
GCF_000820465.1_Coxiella_burnetii_genomic.fna
GCF_000820465.1_Coxiella_burnetii_genomic_prokka
GCF_000820825.1_Coxiella_burnetii_Dog_Utad_genomic.fna
GCF_000820825.1_Coxiella_burnetii_Dog_Utad_genomic_prokka
GCF_000826165.1_Coxiella_burnetii_Cb171_QLYMPHOMA_genomic.fna
GCF_000826165.1_Coxiella_burnetii_Cb171_QLYMPHOMA_genomic_prokka
GCF_000967075.1_ASM96707v1_genomic.fna
GCF_000967075.1_ASM96707v1_genomic_prokka
GCF_001077715.1_ASM107771v1_genomic.fna
GCF_001077715.1_ASM107771v1_genomic_prokka
GCF_001572745.1_ASM157274v1_genomic.fna
GCF_001572745.1_ASM157274v1_genomic_prokka
GCF_001572765.1_ASM157276v1_genomic.fna
GCF_001572765.1_ASM157276v1_genomic_prokka
GCF_002094935.1_ASM209493v1_genomic.fna
GCF_002094935.1_ASM209493v1_genomic_prokka
GCF_002109345.1_ASM210934v1_genomic.fna
GCF_002109345.1_ASM210934v1_genomic_prokka
GCF_002247155.1_ASM224715v1_genomic.fna
GCF_002247155.1_ASM224715v1_genomic_prokka
GCF_002247185.1_ASM224718v1_genomic.fna
GCF_002247185.1_ASM224718v1_genomic_prokka
GCF_002247205.1_ASM224720v1_genomic.fna
GCF_002247205.1_ASM224720v1_genomic_prokka
GCF_002247225.1_ASM224722v1_genomic.fna
GCF_002247225.1_ASM224722v1_genomic_prokka
GCF_002247265.1_ASM224726v1_genomic.fna
GCF_002247265.1_ASM224726v1_genomic_prokka
GCF_002247285.1_ASM224728v1_genomic.fna
GCF_002247285.1_ASM224728v1_genomic_prokka
GCF_002247305.1_ASM224730v1_genomic.fna
GCF_002247305.1_ASM224730v1_genomic_prokka
GCF_002247335.1_ASM224733v1_genomic.fna
GCF_002247335.1_ASM224733v1_genomic_prokka
GCF_002247545.1_ASM224754v1_genomic.fna
GCF_002247545.1_ASM224754v1_genomic_prokka
GCF_002249845.1_ASM224984v1_genomic.fna
GCF_002249845.1_ASM224984v1_genomic_prokka
GCF_002591355.1_ASM259135v1_genomic.fna
GCF_002591355.1_ASM259135v1_genomic_prokka
GCF_002633885.1_ASM263388v1_genomic.fna
GCF_002633885.1_ASM263388v1_genomic_prokka
GCF_002633905.1_ASM263390v1_genomic.fna
GCF_002633905.1_ASM263390v1_genomic_prokka
GCF_002633925.1_ASM263392v1_genomic.fna
GCF_002633925.1_ASM263392v1_genomic_prokka
GCF_002633945.1_ASM263394v1_genomic.fna
GCF_002633945.1_ASM263394v1_genomic_prokka
GCF_002633965.1_ASM263396v1_genomic.fna
GCF_002633965.1_ASM263396v1_genomic_prokka
GCF_002633985.1_ASM263398v1_genomic.fna
GCF_002633985.1_ASM263398v1_genomic_prokka
GCF_002634005.1_ASM263400v1_genomic.fna
GCF_002634005.1_ASM263400v1_genomic_prokka
GCF_002634025.1_ASM263402v1_genomic.fna
GCF_002634025.1_ASM263402v1_genomic_prokka
GCF_002634045.1_ASM263404v1_genomic.fna
GCF_002634045.1_ASM263404v1_genomic_prokka
GCF_002634065.1_ASM263406v1_genomic.fna
GCF_002634065.1_ASM263406v1_genomic_prokka
GCF_002634085.1_ASM263408v1_genomic.fna
GCF_002634085.1_ASM263408v1_genomic_prokka
GCF_002871095.1_ASM287109v1_genomic.fna
GCF_002871095.1_ASM287109v1_genomic_prokka
GCF_002896735.1_ASM289673v1_genomic.fna
GCF_002896735.1_ASM289673v1_genomic_prokka
GCF_002896755.1_ASM289675v1_genomic.fna
GCF_002896755.1_ASM289675v1_genomic_prokka
GCF_002896775.1_ASM289677v1_genomic.fna
GCF_002896775.1_ASM289677v1_genomic_prokka
GCF_002896795.1_ASM289679v1_genomic.fna
GCF_002896795.1_ASM289679v1_genomic_prokka
GCF_002896815.1_ASM289681v1_genomic.fna
GCF_002896815.1_ASM289681v1_genomic_prokka
GCF_002896835.1_ASM289683v1_genomic.fna
GCF_002896835.1_ASM289683v1_genomic_prokka
GCF_002924305.1_ASM292430v1_genomic.fna
GCF_002924305.1_ASM292430v1_genomic_prokka
GCF_002924325.1_ASM292432v1_genomic.fna
GCF_002924325.1_ASM292432v1_genomic_prokka
GCF_002924345.1_ASM292434v1_genomic.fna
GCF_002924345.1_ASM292434v1_genomic_prokka
GCF_002924385.1_ASM292438v1_genomic.fna
GCF_002924385.1_ASM292438v1_genomic_prokka
GCF_002924395.1_ASM292439v1_genomic.fna
GCF_002924395.1_ASM292439v1_genomic_prokka
GCF_002924425.1_ASM292442v1_genomic.fna
GCF_002924425.1_ASM292442v1_genomic_prokka
GCF_002930125.1_ASM293012v1_genomic.fna
GCF_002930125.1_ASM293012v1_genomic_prokka

## Sheet: Francisella
GCF_000008985.1_ASM898v1_genomic.fna
GCF_000009245.1_ASM924v1_genomic.fna
GCF_000009325.1_ASM932v1_genomic.fna
GCF_000011405.1_ASM1140v1_genomic.fna
GCF_000014605.1_ASM1460v1_genomic.fna
GCF_000014645.1_ASM1464v1_genomic.fna
GCF_000016105.1_ASM1610v1_genomic.fna
GCF_000017785.1_ASM1778v1_genomic.fna
GCF_000018925.1_ASM1892v1_genomic.fna
GCF_000019285.1_ASM1928v1_genomic.fna
GCF_000023305.1_ASM2330v1_genomic.fna
GCF_000153845.1_ASM15384v1_genomic.fna
GCF_000154145.1_ASM15414v1_genomic.fna
GCF_000154165.1_ASM15416v1_genomic.fna
GCF_000154185.1_ASM15418v1_genomic.fna
GCF_000154265.1_ASM15426v1_genomic.fna
GCF_000155535.1_ASM15553v1_genomic.fna
GCF_000155755.1_FTE_ASSEMBLY_genomic.fna
GCF_000156415.1_ASM15641v1_genomic.fna
GCF_000156715.1_ASM15671v1_genomic.fna
GCF_000168775.2_ASM16877v2_genomic.fna
GCF_000170295.1_ASM17029v1_genomic.fna
GCF_000195535.1_ASM19553v1_genomic.fna
GCF_000195555.1_ASM19555v1_genomic.fna
GCF_000219045.1_ASM21904v1_genomic.fna
GCF_000248415.1_ASM24841v1_genomic.fna
GCF_000248435.1_ASM24843v1_genomic.fna
GCF_000262205.1_ASM26220v1_genomic.fna
GCF_000305835.1_ASM30583v1_genomic.fna
GCF_000305855.1_ASM30585v1_genomic.fna
GCF_000305875.1_ASM30587v1_genomic.fna
GCF_000305895.1_ASM30589v1_genomic.fna
GCF_000305915.1_ASM30591v1_genomic.fna
GCF_000313275.1_Ft1.0_genomic.fna
GCF_000313385.1_ASM31338v1_genomic.fna
GCF_000346525.1_H642_1.0_genomic.fna
GCF_000380385.1_H643_1.0_genomic.fna
GCF_000380405.1_H647_1.0_genomic.fna
GCF_000380425.1_H646_1.0_genomic.fna
GCF_000380445.1_H647_1.0_genomic.fna
GCF_000478845.1_FT_99A_genomic.fna
GCF_000505725.1_ASM50572v1_genomic.fna
GCF_000524575.1_ASM52457v1_genomic.fna
GCF_000628905.1_Fran_tula_Schu_S4_FTS-634_635_V1_genomic.fna
GCF_000628925.1_Fran_tula_Schu_S4_NR-28534_V1_genomic.fna
GCF_000628945.1_Fran_tula_Schu_S4_FSC043_V1_genomic.fna
GCF_000628965.1_Fran_tula_Schu_S4_SL_V1_genomic.fna
GCF_000628985.1_Fran_tula_Schu_S4_NR-643_V1_genomic.fna
GCF_000629005.1_Fran_tula_Schu_S4_NR-10492_V1_genomic.fna
GCF_000681495.1_Ray_Assembler_genomic.fna
GCF_000710735.1_GEN130326_H_genomic.fna
GCF_000741925.1_ASM74192v1_genomic.fna
GCF_000741935.1_ASM74193v1_genomic.fna
GCF_000742015.1_ASM74201v1_genomic.fna
GCF_000742075.1_ASM74207v1_genomic.fna
GCF_000742085.1_ASM74208v1_genomic.fna
GCF_000742095.1_ASM74209v1_genomic.fna
GCF_000742145.1_ASM74214v1_genomic.fna
GCF_000742155.1_ASM74215v1_genomic.fna
GCF_000746455.1_ASM74645v1_genomic.fna
GCF_000764555.1_ASM76455v1_genomic.fna
GCF_000833165.1_ASM83316v1_genomic.fna
GCF_000833195.1_ASM83319v1_genomic.fna
GCF_000833215.1_ASM83321v1_genomic.fna
GCF_000833235.1_ASM83323v1_genomic.fna
GCF_000833255.1_ASM83325v1_genomic.fna
GCF_000833295.1_ASM83329v1_genomic.fna
GCF_000833315.1_ASM83331v1_genomic.fna
GCF_000833335.1_ASM83333v1_genomic.fna
GCF_000833355.1_ASM83335v1_genomic.fna
GCF_000833375.1_ASM83337v1_genomic.fna
GCF_000833455.1_ASM83345v1_genomic.fna
GCF_000833475.1_ASM83347v1_genomic.fna
GCF_000833495.1_ASM83349v1_genomic.fna
GCF_000833515.1_ASM83351v1_genomic.fna
GCF_000833535.1_ASM83353v1_genomic.fna
GCF_000833555.1_ASM83355v1_genomic.fna
GCF_000833715.1_FTT_3_genomic.fna
GCF_000834965.1_ASM83496v1_genomic.fna
GCF_000978785.2_ASM97878v2_genomic.fna
GCF_001011135.1_ASM101113v1_genomic.fna
GCF_001042525.2_ASM104252v2_genomic.fna
GCF_001042545.2_ASM104254v2_genomic.fna
GCF_001042565.2_ASM104256v2_genomic.fna
GCF_001044315.2_ASM104431v2_genomic.fna
GCF_001190905.2_ASM119090v2_genomic.fna
GCF_001262115.1_ASM126211v1_genomic.fna
GCF_001267475.1_ASM126747v1_genomic.fna
GCF_001275365.1_ASM127536v1_genomic.fna
GCF_001412545.1_ASM141254v1_genomic.fna
GCF_001574475.1_ASM157447v1_genomic.fna
GCF_001574485.1_ASM157448v1_genomic.fna
GCF_001574495.1_ASM157449v1_genomic.fna
GCF_001574555.1_ASM157455v1_genomic.fna
GCF_001574565.1_ASM157456v1_genomic.fna
GCF_001574585.1_ASM157458v1_genomic.fna
GCF_001574605.1_ASM157460v1_genomic.fna
GCF_001574635.1_ASM157463v1_genomic.fna
GCF_001574655.1_ASM157465v1_genomic.fna
GCF_001574675.1_ASM157467v1_genomic.fna
GCF_001574695.1_ASM157469v1_genomic.fna
GCF_001574705.1_ASM157470v1_genomic.fna
GCF_001574735.1_ASM157473v1_genomic.fna
GCF_001574755.1_ASM157475v1_genomic.fna
GCF_001574775.1_ASM157477v1_genomic.fna
GCF_001574785.1_ASM157478v1_genomic.fna
GCF_001574795.1_ASM157479v1_genomic.fna
GCF_001574835.1_ASM157483v1_genomic.fna
GCF_001574855.1_ASM157485v1_genomic.fna
GCF_001574865.1_ASM157486v1_genomic.fna
GCF_001574885.1_ASM157488v1_genomic.fna
GCF_001574905.1_ASM157490v1_genomic.fna
GCF_001574935.1_ASM157493v1_genomic.fna
GCF_001574945.1_ASM157494v1_genomic.fna
GCF_001608445.1_FHIS001-SEQ-1-ASM-1_genomic.fna
GCF_001611815.1_ASM161181v1_genomic.fna
GCF_001648045.1_ASM164804v1_genomic.fna
GCF_001653955.1_ASM165395v1_genomic.fna
GCF_001696925.1_FTUL004-SEQ-1-ASM-1_genomic.fna
GCF_001696935.1_FTUL005-SEQ-1-ASM-1_genomic.fna
GCF_001696945.1_FTUL003-SEQ-1-ASM-1_genomic.fna
GCF_001696955.1_FTUL002-SEQ-1-ASM-1_genomic.fna
GCF_001729565.1_ASM172956v1_genomic.fna
GCF_001729585.1_ASM172958v1_genomic.fna
GCF_001729605.1_ASM172960v1_genomic.fna
GCF_001865695.1_ASM186569v1_genomic.fna
GCF_001870885.1_FAK_1_genomic.fna
GCF_001879645.1_ASM187964v1_genomic.fna
GCF_001880205.1_ASM188020v1_genomic.fna
GCF_001880225.1_ASM188022v1_genomic.fna
GCF_001880245.1_ASM188024v1_genomic.fna
GCF_001885235.1_ASM188523v1_genomic.fna
GCF_001885275.1_ASM188527v1_genomic.fna
GCF_001895265.1_ASM189526v1_genomic.fna
GCF_001936015.1_ASM193601v1_genomic.fna
GCF_001953575.1_ASM195357v1_genomic.fna
GCF_002027465.1_ASM202746v1_genomic.fna
GCF_002027725.1_ASM202772v1_genomic.fna
GCF_002027745.1_ASM202774v1_genomic.fna
GCF_002027765.1_ASM202776v1_genomic.fna
GCF_002027785.1_ASM202778v1_genomic.fna
GCF_002082235.2_ASM208223v2_genomic.fna
GCF_002100165.1_ASM210016v1_genomic.fna
GCF_002100175.1_ASM210017v1_genomic.fna
GCF_002100185.1_ASM210018v1_genomic.fna
GCF_002100195.1_ASM210019v1_genomic.fna
GCF_002100245.1_ASM210024v1_genomic.fna
GCF_002100255.1_ASM210025v1_genomic.fna
GCF_002100265.1_ASM210026v1_genomic.fna
GCF_002100275.1_ASM210027v1_genomic.fna
GCF_002100325.1_ASM210032v1_genomic.fna
GCF_002100335.1_ASM210033v1_genomic.fna
GCF_002100365.1_ASM210036v1_genomic.fna
GCF_002100375.1_ASM210037v1_genomic.fna
GCF_002100405.1_ASM210040v1_genomic.fna
GCF_002100415.1_ASM210041v1_genomic.fna
GCF_002100445.1_ASM210044v1_genomic.fna
GCF_002100455.1_ASM210045v1_genomic.fna
GCF_002100485.1_ASM210048v1_genomic.fna
GCF_002100505.1_ASM210050v1_genomic.fna
GCF_002100525.1_ASM210052v1_genomic.fna
GCF_002100535.1_ASM210053v1_genomic.fna
GCF_002100565.1_ASM210056v1_genomic.fna
GCF_002100585.1_ASM210058v1_genomic.fna
GCF_002100605.1_ASM210060v1_genomic.fna
GCF_002100625.1_ASM210062v1_genomic.fna
GCF_002100665.1_ASM210066v1_genomic.fna
GCF_002100685.1_ASM210068v1_genomic.fna
GCF_002100705.1_ASM210070v1_genomic.fna
GCF_002100715.1_ASM210071v1_genomic.fna
GCF_002100765.1_ASM210076v1_genomic.fna
GCF_002100775.1_ASM210077v1_genomic.fna
GCF_002100785.1_ASM210078v1_genomic.fna
GCF_002100795.1_ASM210079v1_genomic.fna
GCF_002100845.1_ASM210084v1_genomic.fna
GCF_002100855.1_ASM210085v1_genomic.fna
GCF_002100865.1_ASM210086v1_genomic.fna
GCF_002100875.1_ASM210087v1_genomic.fna
GCF_002100925.1_ASM210092v1_genomic.fna
GCF_002100935.1_ASM210093v1_genomic.fna
GCF_002100945.1_ASM210094v1_genomic.fna
GCF_002100955.1_ASM210095v1_genomic.fna
GCF_002101005.1_ASM210100v1_genomic.fna
GCF_002101015.1_ASM210101v1_genomic.fna
GCF_002101035.1_ASM210103v1_genomic.fna
GCF_002101045.1_ASM210104v1_genomic.fna
GCF_002101085.1_ASM210108v1_genomic.fna
GCF_002101095.1_ASM210109v1_genomic.fna
GCF_002101105.1_ASM210110v1_genomic.fna
GCF_002101125.1_ASM210112v1_genomic.fna
GCF_002101165.1_ASM210116v1_genomic.fna
GCF_002101185.1_ASM210118v1_genomic.fna
GCF_002102455.1_ASM210245v1_genomic.fna
GCF_002102465.1_ASM210246v1_genomic.fna
GCF_002102515.1_ASM210251v1_genomic.fna
GCF_002211785.1_ASM221178v1_genomic.fna
GCF_002214225.1_ASM221422v1_genomic.fna
GCF_002857425.1_ASM285742v1_genomic.fna
GCF_002857445.1_ASM285744v1_genomic.fna
GCF_002857465.1_ASM285746v1_genomic.fna
GCF_002857475.1_ASM285747v1_genomic.fna
GCF_002857505.1_ASM285750v1_genomic.fna
GCF_002857515.1_ASM285751v1_genomic.fna
GCF_002857545.1_ASM285754v1_genomic.fna
GCF_002857565.1_ASM285756v1_genomic.fna
GCF_002857585.1_ASM285758v1_genomic.fna
GCF_002857605.1_ASM285760v1_genomic.fna
GCF_002857625.1_ASM285762v1_genomic.fna
GCF_002857635.1_ASM285763v1_genomic.fna
GCF_002857665.1_ASM285766v1_genomic.fna
GCF_002857685.1_ASM285768v1_genomic.fna
GCF_002857705.1_ASM285770v1_genomic.fna
GCF_002857715.1_ASM285771v1_genomic.fna
GCF_002857745.1_ASM285774v1_genomic.fna
GCF_002857765.1_ASM285776v1_genomic.fna
GCF_002857785.1_ASM285778v1_genomic.fna
GCF_002857805.1_ASM285780v1_genomic.fna
GCF_002857815.1_ASM285781v1_genomic.fna
GCF_002857845.1_ASM285784v1_genomic.fna
GCF_002857865.1_ASM285786v1_genomic.fna
GCF_002857875.1_ASM285787v1_genomic.fna
GCF_002857905.1_ASM285790v1_genomic.fna
GCF_002857915.1_ASM285791v1_genomic.fna
GCF_002857945.1_ASM285794v1_genomic.fna
GCF_002857955.1_ASM285795v1_genomic.fna
GCF_002857985.1_ASM285798v1_genomic.fna
GCF_002858005.1_ASM285800v1_genomic.fna
GCF_002858015.1_ASM285801v1_genomic.fna
GCF_002858045.1_ASM285804v1_genomic.fna
GCF_002858065.1_ASM285806v1_genomic.fna
GCF_002858075.1_ASM285807v1_genomic.fna
GCF_002858105.1_ASM285810v1_genomic.fna
GCF_002858115.1_ASM285811v1_genomic.fna
GCF_002858145.1_ASM285814v1_genomic.fna
GCF_002858165.1_ASM285816v1_genomic.fna
GCF_002858185.1_ASM285818v1_genomic.fna
GCF_002858205.1_ASM285820v1_genomic.fna
GCF_002858215.1_ASM285821v1_genomic.fna
GCF_002858245.1_ASM285824v1_genomic.fna
GCF_002858265.1_ASM285826v1_genomic.fna
GCF_002858285.1_ASM285828v1_genomic.fna
GCF_002858305.1_ASM285830v1_genomic.fna
GCF_002858315.1_ASM285831v1_genomic.fna
GCF_002858345.1_ASM285834v1_genomic.fna
GCF_002858365.1_ASM285836v1_genomic.fna
GCF_002858385.1_ASM285838v1_genomic.fna
GCF_002858405.1_ASM285840v1_genomic.fna
GCF_002858425.1_ASM285842v1_genomic.fna
GCF_002858435.1_ASM285843v1_genomic.fna
GCF_002858465.1_ASM285846v1_genomic.fna
GCF_002858485.1_ASM285848v1_genomic.fna
GCF_002858505.1_ASM285850v1_genomic.fna
GCF_002886065.1_ASM288606v1_genomic.fna
GCF_900015305.2_ANSES_11-935-13S_genomic.fna
GCF_900016285.2_ANSES_11-930-9S_genomic.fna
GCF_900016295.2_ANSES_11-789-5S_genomic.fna
