# Supplementary material for: Metagenomic profiling of ticks: Identification of novel rickettsial genomes and detection of tick-borne canine parvovirus
Source: PLoS Negl Trop Dis. 2019 Jan 14;13(1):e0006805. doi: 10.1371/journal.pntd.0006805 (PMC6347332; doi:10.1371/journal.pntd.0006805)
Supplement: S5 Table — (XLSX) [file pntd.0006805.s005.xlsx]

## Sheet: Sheet1
Name	Raw reads	Trimmed reads	% survided
Jericho camel tick 2.1	4403366	4314479	97.9814
Hebron dog tick 1.1	10817878	10465453	96.7422
Nablus sheep tick 1.1	14756015	14161655	95.9721
Nablus sheep tick 2.1	15231040	14529435	95.3936
Nablus sheep tick 3.1	17691947	16626686	93.9788
Tubas sheep tick 4.1	11735933	11426410	97.3626
Tubas sheep tick 4.2	14251845	13837108	97.0899
Ramallah dog tick 1.1	4954229	4802564	96.9387
Ramallah dog tick 1.2	36972517	36418348	98.5011
Nablus dog tick 1.1	4318501	4242323	98.236
Nablus dog tick 1.2	32112330	31690190	98.6854
Tubas dog tick 2.1	6306156	6159811	97.6793
Tubas dog tick 3.1	24892166	24458862	98.2593
Tubas dog tick 3.2	22711955	22368300	98.4869
