# Supplementary material for: Metagenomic profiling of ticks: Identification of novel rickettsial genomes and detection of tick-borne canine parvovirus
Source: PLoS Negl Trop Dis. 2019 Jan 14;13(1):e0006805. doi: 10.1371/journal.pntd.0006805 (PMC6347332; doi:10.1371/journal.pntd.0006805)
Supplement: S6 Table — (XLSX) [file pntd.0006805.s006.xlsx]

## Sheet: Jericho_camel_T2.
% of fragments	Number of fragments covered by th clade	Number of fragments unique for his clade	Rank code	NCBI taxonomic ID number	Indented scientific name
89.2	4012103	4012103	U	0	unclassified
6.72	302355	2	-	1	root
6.68	300263	0	-	131567	cellular organisms
3.63	163279	0	D	2759	Eukaryota
3.63	163279	0	-	33154	Opisthokonta
3.63	163279	0	K	33208	Metazoa
3.63	163279	0	-	6072	Eumetazoa
3.63	163279	0	-	33213	Bilateria
3.63	163279	0	-	33511	Deuterostomia
3.63	163279	0	P	7711	Chordata
3.63	163279	0	-	89593	Craniata
3.63	163279	0	-	7742	Vertebrata
3.63	163279	0	-	7776	Gnathostomata
3.63	163279	0	-	117570	Teleostomi
3.63	163279	0	-	117571	Euteleostomi
3.63	163279	0	-	8287	Sarcopterygii
3.63	163279	0	-	1338369	Dipnotetrapodomorpha
3.63	163279	0	-	32523	Tetrapoda
3.63	163279	0	-	32524	Amniota
3.63	163279	0	C	40674	Mammalia
3.63	163279	0	-	32525	Theria
3.63	163279	0	-	9347	Eutheria
3.63	163279	0	-	1437010	Boreoeutheria
3.63	163279	0	-	314146	Euarchontoglires
3.63	163279	0	O	9443	Primates
3.63	163278	0	-	376913	Haplorrhini
3.63	163278	0	-	314293	Simiiformes
3.63	163278	0	-	9526	Catarrhini
3.63	163278	0	-	314295	Hominoidea
3.63	163278	0	F	9604	Hominidae
3.63	163278	0	-	207598	Homininae
3.63	163278	0	G	9605	Homo
3.63	163278	163278	S	9606	Homo sapiens
3.02	135951	4	D	2	Bacteria
2.52	113256	4	P	1224	Proteobacteria
1.26	56735	5	C	28216	Betaproteobacteria
1.22	54692	41	O	80840	Burkholderiales
0.83	37535	62	F	80864	Comamonadaceae
0.59	26518	9	G	34072	Variovorax
0.55	24722	34	S	34073	Variovorax paradoxus
0.21	9527	9527	-	595537	Variovorax paradoxus EPS
0.19	8321	8321	-	543728	Variovorax paradoxus S110
0.15	6838	6838	-	1246301	Variovorax paradoxus B4
0.04	1787	1787	S	1795631	Variovorax sp. PAMC 28711
0.07	3050	10	G	12916	Acidovorax
0.02	898	898	S	358220	Acidovorax sp. KKS102
0.01	647	2	S	80867	Acidovorax avenae
0.01	645	0	-	80870	Acidovorax avenae subsp. avenae
0.01	645	645	-	643561	Acidovorax avenae subsp. avenae ATCC 19860
0.01	536	2	S	80869	Acidovorax citrulli
0.01	534	534	-	397945	Acidovorax citrulli AAC00-1
0.01	431	431	S	232721	Acidovorax sp. JS42
0.01	268	268	S	1842533	Acidovorax sp. RAC01
0.01	256	3	S	721785	Acidovorax ebreus
0.01	253	253	-	535289	Acidovorax ebreus TPSY
0.03	1435	10	G	80865	Delftia
0.01	516	2	S	80866	Delftia acidovorans
0.01	513	513	-	398578	Delftia acidovorans SPH-1
0.01	456	456	S	180282	Delftia tsuruhatensis
0.01	451	451	S	742013	Delftia sp. Cs1-4
0.03	1418	1	G	174951	Ramlibacter
0.03	1416	625	S	94132	Ramlibacter tataouinensis
0.02	790	790	-	365046	Ramlibacter tataouinensis TTB310
0.03	1154	1	G	201096	Alicycliphilus
0.03	1153	11	S	179636	Alicycliphilus denitrificans
0.02	691	691	-	596154	Alicycliphilus denitrificans K601
0.01	450	450	-	596153	Alicycliphilus denitrificans BC
0.03	1153	1	G	47420	Hydrogenophaga
0.01	606	606	S	795665	Hydrogenophaga sp. PBC
0.01	453	453	S	1842537	Hydrogenophaga sp. RAC07
0	91	91	S	1763535	Hydrogenophaga sp. LPB0072
0.02	1094	2	G	283	Comamonas
0.02	1092	7	S	285	Comamonas testosteroni
0.02	896	896	-	1392005	Comamonas testosteroni TK102
0	98	98	-	1191062	Comamonas testosteroni P19
0	89	0	-	543891	Comamonas testosteroni CNB-1
0	89	89	-	688245	Comamonas testosteroni CNB-2
0.01	648	0	G	364316	Verminephrobacter
0.01	648	2	S	364317	Verminephrobacter eiseniae
0.01	646	646	-	391735	Verminephrobacter eiseniae EF01-2
0.01	532	2	G	52972	Polaromonas
0.01	268	268	S	296591	Polaromonas sp. JS666
0.01	261	1	S	216465	Polaromonas naphthalenivorans
0.01	259	259	-	365044	Polaromonas naphthalenivorans CJ2
0	214	0	-	83494	unclassified Comamonadaceae
0	111	111	S	1458426	Comamonadaceae bacterium B1
0	103	103	S	1458425	Comamonadaceae bacterium A1
0	90	0	G	28065	Rhodoferax
0	89	2	S	192843	Rhodoferax ferrireducens
0	87	87	-	338969	Rhodoferax ferrireducens T118
0	83	2	G	665874	Limnohabitans
0	60	60	S	1678128	Limnohabitans sp. 63ED37-2
0	20	20	S	1678129	Limnohabitans sp. 103DPR2
0	59	0	G	219181	Ottowia
0	59	59	S	1658672	Ottowia sp. oral taxon 894
0	17	0	G	1436289	Candidatus Symbiobacter
0	17	0	S	1436290	Candidatus Symbiobacter mobilis
0	17	17	-	946483	Candidatus Symbiobacter mobilis CR
0.24	10588	24	F	119060	Burkholderiaceae
0.11	4813	219	G	32008	Burkholderia
0.05	2132	0	S	87882	Burkholderia cepacia complex
0.01	477	343	S	95486	Burkholderia cenocepacia
0	39	39	-	406425	Burkholderia cenocepacia MC0-3
0	35	35	-	331272	Burkholderia cenocepacia HI2424
0	30	30	-	331271	Burkholderia cenocepacia AU 1054
0	14	14	-	1055524	Burkholderia cenocepacia H111
0	14	14	-	216591	Burkholderia cenocepacia J2315
0.01	363	184	S	292	Burkholderia cepacia
0	75	75	-	1395570	Burkholderia cepacia JBK9
0	52	52	-	1009846	Burkholderia cepacia GG4
0	51	51	-	983594	Burkholderia cepacia ATCC 25416
0.01	261	153	S	87883	Burkholderia multivorans
0	77	77	-	395019	Burkholderia multivorans ATCC 17616
0	31	31	-	985079	Burkholderia multivorans ATCC BAA-247
0	183	111	S	60552	Burkholderia vietnamiensis
0	46	46	-	1449978	Burkholderia vietnamiensis LMG 10929
0	24	24	-	269482	Burkholderia vietnamiensis G4
0	139	2	S	152480	Burkholderia ambifaria
0	93	93	-	339670	Burkholderia ambifaria AMMD
0	43	43	-	398577	Burkholderia ambifaria MC40-6
0	113	113	S	482957	Burkholderia lata
0	94	94	S	1503054	Burkholderia stagnalis
0	73	73	S	95485	Burkholderia stabilis
0	68	68	S	488447	Burkholderia contaminans
0	66	66	S	1207504	Burkholderia pseudomultivorans
0	65	65	S	60550	Burkholderia pyrrocinia
0	63	63	S	488731	Burkholderia seminalis
0	49	49	S	1503055	Burkholderia territorii
0	41	0	S	152500	Burkholderia dolosa
0	40	40	-	350701	Burkholderia dolosa AU0158
0	40	40	S	488732	Burkholderia diffusa
0	30	30	S	488446	Burkholderia latens
0.01	528	0	S	111527	pseudomallei group
0	180	107	S	57975	Burkholderia thailandensis
0	24	24	-	1249661	Burkholderia thailandensis MSMB121
0	14	14	-	1250339	Burkholderia thailandensis MSMB59
0	12	12	-	1249664	Burkholderia thailandensis 34
0	6	6	-	1249665	Burkholderia thailandensis E254
0	5	5	-	1241582	Burkholderia thailandensis 2002721723
0	4	4	-	271848	Burkholderia thailandensis E264
0	2	2	-	1249660	Burkholderia thailandensis 2002721643
0	1	1	-	1249667	Burkholderia thailandensis USAMRU Malaysia #20
0	1	1	-	1249663	Burkholderia thailandensis H0587
0	0	0	-	1249662	Burkholderia thailandensis E444
0	153	104	S	28450	Burkholderia pseudomallei
0	9	9	-	1435365	Burkholderia pseudomallei TSV 48
0	4	4	-	1249473	Burkholderia pseudomallei MSHR491
0	3	3	-	441156	Burkholderia pseudomallei 7894
0	2	2	-	357348	Burkholderia pseudomallei 1106a
0	2	2	-	1439852	Burkholderia pseudomallei K42
0	2	2	-	1249477	Burkholderia pseudomallei NAU35A-3
0	2	2	-	1249658	Burkholderia pseudomallei PB08298010
0	1	1	-	1249468	Burkholderia pseudomallei NCTC 13178
0	1	1	-	1241583	Burkholderia pseudomallei NCTC 13179
0	1	1	-	1249659	Burkholderia pseudomallei MSHR520
0	1	1	-	1335307	Burkholderia pseudomallei MSHR305
0	1	1	-	331978	Burkholderia pseudomallei Pasteur 52237
0	1	1	-	1229785	Burkholderia pseudomallei BPC006
0	1	1	-	1249474	Burkholderia pseudomallei MSHR511
0	1	1	-	1249476	Burkholderia pseudomallei NAU20B-16
0	1	1	-	1435984	Burkholderia pseudomallei MSHR62
0	1	1	-	1439855	Burkholderia pseudomallei A79A
0	1	1	-	1249471	Burkholderia pseudomallei MSHR146
0	1	1	-	320373	Burkholderia pseudomallei 668
0	1	1	-	884204	Burkholderia pseudomallei 1026b
0	1	1	-	1249475	Burkholderia pseudomallei MSHR840
0	1	1	-	1306419	Burkholderia pseudomallei HBPUB10303a
0	1	1	-	1439854	Burkholderia pseudomallei B03
0	0	0	-	1306418	Burkholderia pseudomallei HBPUB10134a
0	0	0	-	1306420	Burkholderia pseudomallei MSHR5848
0	0	0	-	1306421	Burkholderia pseudomallei MSHR5855
0	0	0	-	360118	Burkholderia pseudomallei 406e
0	0	0	-	557724	Burkholderia pseudomallei 576
0	0	0	-	320372	Burkholderia pseudomallei 1710b
0	135	76	S	342113	Burkholderia oklahomensis
0	58	58	-	441162	Burkholderia oklahomensis C6786
0	58	57	S	13373	Burkholderia mallei
0	0	0	-	320389	Burkholderia mallei NCTC 10247
0	0	0	-	243160	Burkholderia mallei ATCC 23344
0	0	0	-	320388	Burkholderia mallei SAVP1
0.01	426	220	S	28095	Burkholderia gladioli
0	206	206	-	999541	Burkholderia gladioli BSR3
0.01	330	3	S	337	Burkholderia glumae
0	123	123	-	595500	Burkholderia glumae PG1
0	102	102	-	626418	Burkholderia glumae BGR1
0	100	100	-	1176492	Burkholderia glumae LMG 2196 = ATCC 33617
0.01	295	246	S	101571	Burkholderia ubonensis
0	48	48	-	1249668	Burkholderia ubonensis MSMB22
0	123	123	S	41899	Burkholderia plantarii
0	103	103	S	758793	Burkholderia sp. RPE64
0	95	95	S	1097668	Burkholderia sp. YI23
0	80	80	S	758796	Burkholderia sp. RPE67
0	65	65	S	640511	Burkholderia sp. CCGE1002
0	64	64	S	1678678	Burkholderia sp. HB1
0	52	52	S	640512	Burkholderia sp. CCGE1003
0	44	44	S	1740163	Burkholderia sp. Bp7605
0	44	44	S	1804984	Burkholderia sp. OLGA172
0	43	43	S	1740162	Burkholderia sp. Bp5365
0	38	38	S	416344	Burkholderia sp. KJ006
0	35	35	S	1468409	Burkholderia sp. 2002721687
0	31	31	S	640510	Burkholderia sp. CCGE1001
0	30	30	S	1795874	Burkholderia sp. PAMC 28687
0	25	25	S	1795043	Burkholderia sp. PAMC 26561
0.05	2268	16	G	106589	Cupriavidus
0.01	402	4	S	106590	Cupriavidus necator
0	202	202	-	381666	Ralstonia eutropha H16
0	195	195	-	1042878	Cupriavidus necator N-1
0.01	382	382	S	876364	Cupriavidus sp. USMAA2-4
0.01	343	0	S	82541	Cupriavidus gilardii
0.01	342	342	-	1267562	Cupriavidus gilardii CR3
0.01	311	311	S	1389192	Cupriavidus sp. USMAHM13
0.01	260	260	S	68895	Cupriavidus basilensis
0.01	226	226	S	367825	Cupriavidus sp. USMAA1020
0	168	3	S	119219	Cupriavidus metallidurans
0	165	165	-	266264	Cupriavidus metallidurans CH34
0	157	0	S	248026	Cupriavidus pinatubonensis
0	156	156	-	264198	Ralstonia eutropha JMP134
0.05	2103	7	G	48736	Ralstonia
0.02	920	6	S	329	Ralstonia pickettii
0.01	616	616	-	402626	Ralstonia pickettii 12J
0.01	234	234	-	1366050	Ralstonia pickettii DTP0602
0	63	63	-	428406	Ralstonia pickettii 12D
0.02	692	410	S	305	Ralstonia solanacearum
0	80	80	-	267608	Ralstonia solanacearum GMI1000
0	78	78	-	859657	Ralstonia solanacearum PSI07
0	70	70	-	1031711	Ralstonia solanacearum Po82
0	53	53	-	1429399	Ralstonia solanacearum OE1-1
0.01	288	288	S	190721	Ralstonia insidiosa
0	193	193	S	105219	Ralstonia mannitolilytica
0.02	818	4	G	1822464	Paraburkholderia
0	195	135	S	75105	Paraburkholderia caribensis
0	59	59	-	1323664	Paraburkholderia caribensis MBA4
0	189	3	S	36873	Paraburkholderia xenovorans
0	185	185	-	266265	Paraburkholderia xenovorans LB400
0	95	95	S	488729	Burkholderia metallica
0	79	1	S	261302	Paraburkholderia phytofirmans
0	77	77	-	398527	Paraburkholderia phytofirmans PsJN
0	63	2	S	948107	Paraburkholderia sprentiae
0	61	61	-	754502	Paraburkholderia sprentiae WSM5005
0	57	57	S	134537	Paraburkholderia fungorum
0	57	0	S	148447	Paraburkholderia phymatum
0	56	56	-	391038	Paraburkholderia phymatum STM815
0	44	5	S	252970	Paraburkholderia phenoliruptrix
0	39	39	-	1229205	Paraburkholderia phenoliruptrix BR3459a
0	30	0	S	412963	Paraburkholderia rhizoxinica
0	30	30	-	882378	Paraburkholderia rhizoxinica HKI 454
0.01	549	1	G	93217	Pandoraea
0	198	156	S	93220	Pandoraea pnomenusa
0	42	42	-	1416914	Pandoraea pnomenusa 3kgm
0	83	83	S	445709	Pandoraea thiooxydans
0	82	82	S	93218	Pandoraea apista
0	71	71	S	93219	Pandoraea norimbergensis
0	63	63	S	573737	Pandoraea oxalativorans
0	49	49	S	656179	Pandoraea faecigallinarum
0	10	0	G	44013	Polynucleobacter
0	4	4	S	576611	Polynucleobacter asymbioticus
0	0	0	-	312153	Polynucleobacter asymbioticus QLW-P1DMWA-1
0	3	3	S	1835254	Polynucleobacter duraquae
0	2	0	S	576610	Polynucleobacter necessarius
0	2	0	-	44014	Polynucleobacter necessarius subsp. necessarius
0	2	2	-	452638	Polynucleobacter necessarius subsp. necessarius STIR1
0.06	2763	3	F	506	Alcaligenaceae
0.03	1452	12	G	517	Bordetella
0.01	313	151	S	518	Bordetella bronchiseptica
0	88	88	-	568707	Bordetella bronchiseptica 253
0	45	45	-	1208658	Bordetella bronchiseptica MO149
0	26	26	-	257310	Bordetella bronchiseptica RB50
0	163	163	S	463025	Bordetella bronchialis
0	142	142	S	103855	Bordetella hinzii
0	127	127	S	1331258	Bordetella pseudohinzii
0	121	121	S	94624	Bordetella petrii
0	111	111	S	123899	Bordetella trematum
0	103	100	S	520	Bordetella pertussis
0	2	2	-	568706	Bordetella pertussis 18323
0	1	1	-	1017264	Bordetella pertussis CS
0	102	102	S	463014	Bordetella flabilis
0	100	41	S	519	Bordetella parapertussis
0	37	37	-	1208660	Bordetella parapertussis Bpp5
0	20	20	-	257311	Bordetella parapertussis 12822
0	94	94	S	1697043	Bordetella sp. H567
0	36	0	S	521	Bordetella avium
0	36	36	-	360910	Bordetella avium 197N
0	23	10	S	35814	Bordetella holmesii
0	3	3	-	1172205	Bordetella holmesii 44057
0	3	3	-	1247649	Bordetella holmesii ATCC 51541
0	3	3	-	1266729	Bordetella holmesii F627
0	3	3	-	1281885	Bordetella holmesii H558
0.02	1122	6	G	222	Achromobacter
0.02	869	534	S	85698	Achromobacter xylosoxidans
0	184	184	-	762376	Achromobacter xylosoxidans A8
0	150	150	-	562971	Achromobacter xylosoxidans C54
0.01	246	246	S	32002	Achromobacter denitrificans
0	118	1	G	359336	Castellaniella
0	117	1	S	75697	Castellaniella defragrans
0	116	116	-	1437824	Castellaniella defragrans 65Phen
0	30	0	G	290425	Advenella
0	20	0	S	310575	Advenella kashmirensis
0	19	19	-	1036672	Advenella kashmirensis WT001
0	9	0	S	302406	Advenella mimigardefordensis
0	9	9	-	1247726	Advenella mimigardefordensis DPN7
0	18	0	G	305976	Pusillimonas
0	18	18	S	1007105	Pusillimonas sp. T7-7
0	10	0	G	507	Alcaligenes
0	10	10	S	511	Alcaligenes faecalis
0	4	0	G	1472344	Basilea
0	4	0	S	1472345	Basilea psittacipulmonis
0	4	4	-	1072685	Basilea psittacipulmonis DSM 24701
0	3	0	G	29574	Taylorella
0	2	0	S	84590	Taylorella asinigenitalis
0	2	2	-	1008459	Taylorella asinigenitalis MCE3
0	1	0	S	29575	Taylorella equigenitalis
0	0	0	-	743973	Taylorella equigenitalis ATCC 35865
0	0	0	-	937774	Taylorella equigenitalis MCE9
0.05	2465	0	-	119065	unclassified Burkholderiales
0.05	2126	0	-	224471	Burkholderiales Genera incertae sedis
0.01	530	4	G	316612	Methylibium
0.01	526	6	S	105560	Methylibium petroleiphilum
0.01	519	519	-	420662	Methylibium petroleiphilum PM1
0.01	481	4	G	88	Leptothrix
0.01	476	5	S	34029	Leptothrix cholodnii
0.01	471	471	-	395495	Leptothrix cholodnii SP-6
0.01	445	4	G	28067	Rubrivivax
0.01	441	4	S	28068	Rubrivivax gelatinosus
0.01	436	436	-	983917	Rubrivivax gelatinosus IL144
0.01	371	2	G	65047	Mitsuaria
0.01	368	368	S	1658665	Mitsuaria sp. 7
0	142	2	G	93681	Roseateles
0	140	140	S	76731	Roseateles depolymerans
0	95	1	G	318147	Paucibacter
0	93	93	S	1768242	Paucibacter sp. KCTC 42545
0	59	1	G	32012	Thiomonas
0	57	0	S	926	Thiomonas intermedia
0	57	57	-	75379	Thiomonas intermedia K12
0.01	299	299	S	413882	[Polyangium] brachysporum
0	39	0	-	80841	unclassified Burkholderiales (miscellaneous)
0	35	35	S	1469502	Burkholderiales bacterium GJ-E10
0	4	4	S	1834205	Burkholderiales bacterium YL45
0.03	1298	1	F	75682	Oxalobacteraceae
0.01	355	2	G	963	Herbaspirillum
0	151	106	S	964	Herbaspirillum seropedicae
0	44	44	-	757424	Herbaspirillum seropedicae SmR1
0	117	1	S	341045	Herbaspirillum hiltneri
0	115	115	-	1262470	Herbaspirillum hiltneri N3
0	84	2	S	80842	Herbaspirillum rubrisubalbicans
0	82	82	-	1078773	Herbaspirillum rubrisubalbicans M1
0.01	338	2	G	149698	Massilia
0	208	208	S	1707785	Massilia sp. WG5
0	127	127	S	1678028	Massilia sp. NR 4-1
0.01	313	1	G	202907	Collimonas
0	135	60	S	158899	Collimonas fungivorans
0	75	75	-	1005048	Collimonas fungivorans Ter331
0	116	116	S	279113	Collimonas pratensis
0	60	60	S	279058	Collimonas arenae
0.01	271	1	G	29580	Janthinobacterium
0	130	130	S	1644131	Janthinobacterium sp. 1_2014MBL_MicDiv
0	112	1	S	55508	Janthinobacterium agaricidamnosum
0	111	111	-	1349767	Janthinobacterium agaricidamnosum NBRC 102515 = DSM 9628
0	15	15	S	375286	Janthinobacterium sp. Marseille
0	12	12	S	1236179	Janthinobacterium sp. B9-8
0	17	0	G	303379	Herminiimonas
0	17	17	S	204773	Herminiimonas arsenicoxydans
0.03	1216	3	O	206389	Rhodocyclales
0.03	1213	7	F	75787	Rhodocyclaceae
0.01	456	6	G	12960	Azoarcus
0	130	130	S	748247	Azoarcus sp. KH32C
0	114	114	S	198107	Azoarcus sp. CIB
0	103	103	S	418699	Azoarcus olearius
0	101	101	S	62928	Azoarcus sp. BH72
0.01	355	2	G	33057	Thauera
0	222	222	S	85643	Thauera sp. MZ1T
0	130	130	S	1134435	Thauera humireducens
0	106	0	G	378210	Methyloversatilis
0	105	105	S	1842540	Methyloversatilis sp. RAC08
0	88	0	G	1054211	Sulfuritalea
0	88	1	S	748811	Sulfuritalea hydrogenivorans
0	87	87	-	1223802	Sulfuritalea hydrogenivorans sk43H
0	79	0	G	551759	Aromatoleum
0	79	1	S	551760	Aromatoleum aromaticum
0	77	77	-	76114	Aromatoleum aromaticum EbN1
0	73	0	G	73029	Dechloromonas
0	72	0	S	259537	Dechloromonas aromatica
0	72	72	-	159087	Dechloromonas aromatica RCB
0	46	0	G	146937	Azospira
0	46	0	S	146939	Azospira oryzae
0	45	45	-	640081	Dechlorosoma suillum PS
0.01	534	3	O	206351	Neisseriales
0.01	487	4	F	1499392	Chromobacteriaceae
0	201	0	-	90153	Chromobacterium group
0	201	0	G	535	Chromobacterium
0	107	107	S	1108595	Chromobacterium vaccinii
0	94	1	S	536	Chromobacterium violaceum
0	92	92	-	243365	Chromobacterium violaceum ATCC 12472
0	142	0	G	885864	Jeongeupia
0	141	141	S	1906741	Jeongeupia sp. USM3
0	96	0	G	568394	Pseudogulbenkiania
0	95	95	S	748280	Pseudogulbenkiania sp. NH8B
0	43	0	G	168470	Laribacter
0	42	1	S	168471	Laribacter hongkongensis
0	41	41	-	557598	Laribacter hongkongensis HLHK9
0	42	0	F	481	Neisseriaceae
0	32	0	G	482	Neisseria
0	18	15	S	487	Neisseria meningitidis
0	1	0	-	491	Neisseria meningitidis serogroup B
0	1	1	-	630588	Neisseria meningitidis alpha710
0	1	0	-	135720	Neisseria meningitidis serogroup C
0	1	1	-	604162	Neisseria meningitidis 8013
0	1	1	-	935588	Neisseria meningitidis M01-240355
0	0	0	-	935589	Neisseria meningitidis NZ-05/33
0	0	0	-	935590	Neisseria meningitidis M0579
0	4	4	S	28091	Neisseria weaveri
0	3	3	S	485	Neisseria gonorrhoeae
0	3	0	S	486	Neisseria lactamica
0	3	3	-	489653	Neisseria lactamica 020-06
0	2	0	S	495	Neisseria elongata
0	2	0	-	88719	Neisseria elongata subsp. glycolytica
0	2	2	-	546263	Neisseria elongata subsp. glycolytica ATCC 29315
0	5	0	G	32257	Kingella
0	5	5	S	504	Kingella kingae
0	4	0	G	1193515	Snodgrassella
0	4	0	S	1196083	Snodgrassella alvi
0	4	4	-	1196094	Snodgrassella alvi wkB2
0	80	0	-	119066	unclassified Betaproteobacteria
0	60	0	G	327159	Candidatus Accumulibacter
0	60	0	S	327160	Candidatus Accumulibacter phosphatis
0	60	60	-	522306	Candidatus Accumulibacter phosphatis clade IIA str. UW-1
0	15	0	G	33055	Kinetoplastibacterium
0	6	0	S	994692	Candidatus Kinetoplastibacterium desouzaii
0	6	6	-	1208919	Candidatus Kinetoplastibacterium desouzaii TCC079E
0	5	0	S	33056	Candidatus Kinetoplastibacterium crithidii
0	3	3	-	1267577	Candidatus Kinetoplastibacterium crithidii (ex Angomonas deanei ATCC 30255)
0	2	2	-	1208918	Candidatus Kinetoplastibacterium crithidii TCC036E
0	2	0	S	994695	Candidatus Kinetoplastibacterium galatii
0	2	2	-	1208921	Candidatus Kinetoplastibacterium galatii TCC219
0	1	0	S	994696	Candidatus Kinetoplastibacterium oncopeltii
0	1	1	-	1208920	Candidatus Kinetoplastibacterium oncopeltii TCC290E
0	3	0	-	33809	unclassified Betaproteobacteria (miscellaneous)
0	3	3	S	543913	beta proteobacterium CB
0	1	0	G	1381133	Candidatus Profftella
0	1	1	S	669502	Candidatus Profftella armatura
0	71	0	O	119069	Hydrogenophilales
0	71	0	F	206349	Hydrogenophilaceae
0	70	0	G	919	Thiobacillus
0	69	0	S	36861	Thiobacillus denitrificans
0	68	68	-	292415	Thiobacillus denitrificans ATCC 25259
0	46	0	O	713636	Gallionellales
0	45	0	F	90627	Gallionellaceae
0	31	0	G	314343	Sideroxydans
0	31	0	S	63745	Sideroxydans lithotrophicus
0	30	30	-	580332	Sideroxydans lithotrophicus ES-1
0	13	0	G	96	Gallionella
0	13	0	S	370405	Gallionella capsiferriformans
0	13	13	-	395494	Gallionella capsiferriformans ES-2
0	40	0	O	206350	Methylophilales
0	40	1	F	32011	Methylophilaceae
0	10	0	G	81682	Methylovorus
0	7	7	S	887061	Methylovorus sp. MP688
0	2	0	S	266009	Methylovorus glucosotrophus
0	2	2	-	582744	Methylovorus glucosetrophus SIP3-4
0	10	0	G	359407	Methylotenera
0	7	0	S	1055487	Methylotenera versatilis
0	7	7	-	666681	Methylotenera versatilis 301
0	3	0	S	359408	Methylotenera mobilis
0	3	3	-	583345	Methylotenera mobilis JLW8
0	8	0	G	404	Methylobacillus
0	8	0	S	405	Methylobacillus flagellatus
0	8	8	-	265072	Methylobacillus flagellatus KT
0	6	0	G	1679002	Candidatus Methylopumilus
0	4	4	S	1581680	Candidatus Methylopumilus turicensis
0	2	2	S	1581557	Candidatus Methylopumilus planktonicus
0	3	0	G	16	Methylophilus
0	3	3	S	1662285	Methylophilus sp. TWE2
0	31	0	O	32003	Nitrosomonadales
0	31	0	F	206379	Nitrosomonadaceae
0	27	0	G	914	Nitrosomonas
0	8	8	S	44574	Nitrosomonas communis
0	5	5	S	44577	Nitrosomonas ureae
0	4	0	S	916	Nitrosomonas eutropha
0	4	4	-	335283	Nitrosomonas eutropha C91
0	4	4	S	261292	Nitrosomonas sp. Is79A3
0	3	3	S	153948	Nitrosomonas sp. AL212
0	1	0	S	915	Nitrosomonas europaea
0	1	1	-	228410	Nitrosomonas europaea ATCC 19718
0	3	0	G	35798	Nitrosospira
0	2	0	S	35799	Nitrosospira briensis
0	2	2	-	1266925	Nitrosospira briensis C-128
0	0	0	S	1231	Nitrosospira multiformis
0	0	0	-	323848	Nitrosospira multiformis ATCC 25196
0	15	0	O	1559979	Sulfuricellales
0	15	0	F	1559980	Sulfuricellaceae
0	14	0	G	935200	Sulfuricella
0	14	0	S	649841	Sulfuricella denitrificans
0	14	14	-	1163617	Sulfuricella denitrificans skB26
0.99	44620	36	C	1236	Gammaproteobacteria
0.68	30595	0	O	72273	Thiotrichales
0.68	30509	0	F	34064	Francisellaceae
0.68	30456	60	G	262	Francisella
0.43	19257	3	S	954	Francisella persica
0.43	19254	19254	-	1086726	Francisella persica ATCC VR-331
0.11	4793	2583	S	263	Francisella tularensis
0.04	2000	191	-	264	Francisella tularensis subsp. novicida
0.02	1098	1098	-	676032	Francisella cf. tularensis subsp. novicida 3523
0	194	194	-	401614	Francisella tularensis subsp. novicida U112
0	165	165	-	1450527	Francisella tularensis subsp. novicida D9876
0	132	132	-	984129	Francisella cf. novicida Fx1
0	123	123	-	1386968	Francisella tularensis subsp. novicida PA10-7858
0	94	94	-	1452728	Francisella tularensis subsp. novicida F6168
0	132	105	-	119856	Francisella tularensis subsp. tularensis
0	17	16	-	177416	Francisella tularensis subsp. tularensis SCHU S4
0	0	0	-	1341656	Francisella tularensis subsp. tularensis str. SCHU S4 substr. NR-28534
0	4	4	-	418136	Francisella tularensis subsp. tularensis WY96-3418
0	4	4	-	1133671	Francisella tularensis subsp. tularensis WY-00W4114
0	0	0	-	510831	Francisella tularensis subsp. tularensis NE061598
0	63	40	-	119857	Francisella tularensis subsp. holarctica
0	9	9	-	1432652	Francisella tularensis subsp. holarctica PHIT-FT049
0	4	4	-	376619	Francisella tularensis subsp. holarctica LVS
0	3	3	-	458234	Francisella tularensis subsp. holarctica FTNF002-00
0	3	3	-	1232394	Francisella tularensis subsp. holarctica F92
0	1	1	-	351581	Francisella tularensis subsp. holarctica FSC200
0	0	0	-	393011	Francisella tularensis subsp. holarctica OSU18
0	14	0	-	135248	Francisella tularensis subsp. mediasiatica
0	14	14	-	441952	Francisella tularensis subsp. mediasiatica FSC147
0.1	4272	4272	S	475375	Francisella sp. MA067296
0.03	1350	0	S	622488	Francisella hispaniensis
0.03	1350	1350	-	1088883	Francisella hispaniensis FSC454
0.01	378	299	S	28110	Francisella philomiragia
0	45	45	-	484022	Francisella philomiragia subsp. philomiragia ATCC 25017
0	34	34	-	539329	Francisella philomiragia subsp. philomiragia ATCC 25015
0	104	85	S	657445	Francisella noatunensis
0	19	0	-	299583	Francisella noatunensis subsp. orientalis
0	19	19	-	1163389	Francisella noatunensis subsp. orientalis str. Toba 04
0	96	96	S	1547445	Francisella sp. FSC1006
0	93	93	S	573569	Francisella sp. TX077308
0	47	47	S	1542390	Francisella sp. CA97-1460
0	52	0	G	1869285	Allofrancisella
0	51	51	S	594679	Allofrancisella guangzhouensis
0	57	0	F	135616	Piscirickettsiaceae
0	20	1	G	40222	Methylophaga
0	11	11	S	754477	Methylophaga frappieri
0	8	8	S	754476	Methylophaga nitratireducenticrescens
0	12	0	G	92244	Thioalkalimicrobium
0	11	0	S	147268	Thioalkalimicrobium cyclicum
0	11	11	-	717773	Thioalkalimicrobium cyclicum ALM1
0	1	0	S	92245	Thioalkalimicrobium aerophilum
0	1	1	-	717772	Thioalkalimicrobium aerophilum AL3
0	9	0	G	1237	Piscirickettsia
0	9	8	S	1238	Piscirickettsia salmonis
0	0	0	-	1227812	Piscirickettsia salmonis LF-89 = ATCC VR-1361
0	8	0	G	34067	Cycloclasticus
0	6	0	S	1329899	Cycloclasticus zancles
0	6	6	-	1198232	Cycloclasticus zancles 78-ME
0	2	2	S	385025	Cycloclasticus sp. P1
0	6	0	G	933	Thiomicrospira
0	6	0	S	39765	Thiomicrospira crunogena
0	6	6	-	317025	Thiomicrospira crunogena XCL-2
0	28	0	F	135617	Thiotrichaceae
0	16	0	G	40751	Thioploca
0	16	16	S	40754	Thioploca ingrica
0	11	0	G	1021	Beggiatoa
0	11	11	S	319938	Beggiatoa leptomitiformis
0.11	5149	7	O	72274	Pseudomonadales
0.11	4776	16	F	135621	Pseudomonadaceae
0.1	4513	111	G	286	Pseudomonas
0.03	1189	0	S	136841	Pseudomonas aeruginosa group
0.01	528	404	S	287	Pseudomonas aeruginosa
0	73	73	-	381754	Pseudomonas aeruginosa PA7
0	27	27	-	1427342	Pseudomonas aeruginosa SCV20265
0	6	6	-	1400868	Pseudomonas aeruginosa VRFPA04
0	4	4	-	1089456	Pseudomonas aeruginosa NCGM2.S1
0	3	3	-	1193501	Pseudomonas aeruginosa SJTD-1
0	1	1	-	1415629	Pseudomonas aeruginosa MTB-1
0	1	1	-	1280938	Pseudomonas aeruginosa B136-33
0	1	1	-	208963	Pseudomonas aeruginosa UCBPP-PA14
0	1	1	-	1000561	Pseudomonas aeruginosa AES-1R
0	1	1	-	1448140	Pseudomonas aeruginosa YL84
0	0	0	-	557722	Pseudomonas aeruginosa LESB58
0	0	0	-	1408272	Pseudomonas aeruginosa LES431
0	0	0	-	1411700	Pseudomonas aeruginosa DHS01
0	0	0	-	1279008	Pseudomonas aeruginosa PA1R
0	0	0	-	1279007	Pseudomonas aeruginosa PA1
0	0	0	-	1340851	Pseudomonas aeruginosa RP73
0	0	0	-	208964	Pseudomonas aeruginosa PAO1
0.01	259	259	S	53408	Pseudomonas citronellolis
0	170	0	S	300	Pseudomonas mendocina
0	77	77	-	399739	Pseudomonas mendocina ymp
0	50	50	-	1225174	Pseudomonas mendocina S5.2
0	41	41	-	1001585	Pseudomonas mendocina NK-01
0	94	1	S	53412	Pseudomonas resinovorans
0	93	93	-	1245471	Pseudomonas resinovorans NBRC 106553
0	86	86	S	43263	Pseudomonas alcaligenes
0	49	0	S	1232139	Pseudomonas oleovorans/pseudoalcaligenes group
0	49	25	S	330	Pseudomonas pseudoalcaligenes
0	24	24	-	1182590	Pseudomonas pseudoalcaligenes CECT 5344
0.01	603	0	S	136845	Pseudomonas putida group
0.01	343	127	S	303	Pseudomonas putida
0	33	33	-	1384061	Pseudomonas putida S13.1.2
0	28	28	-	390235	Pseudomonas putida W619
0	26	26	-	1331671	Pseudomonas putida H8234
0	21	21	-	1211579	Pseudomonas putida NBRC 14164
0	18	18	-	1215087	Pseudomonas putida S12
0	17	17	-	76869	Pseudomonas putida GB-1
0	13	13	-	1081940	Pseudomonas putida B6-2
0	9	9	-	1150601	Pseudomonas putida JB
0	8	8	-	160488	Pseudomonas putida KT2440
0	8	8	-	1215088	Pseudomonas putida HB3267
0	7	7	-	231023	Pseudomonas putida ND6
0	7	7	-	1193499	Pseudomonas putida SJTE-1
0	5	5	-	1042876	Pseudomonas putida S16
0	5	5	-	931281	Pseudomonas putida BIRD-1
0	5	5	-	351746	Pseudomonas putida F1
0	66	0	S	47880	Pseudomonas fulva
0	66	66	-	743720	Pseudomonas fulva 12-X
0	52	52	S	47885	Pseudomonas oryzihabitans
0	51	0	S	78327	Pseudomonas mosselii
0	51	51	-	1388763	Pseudomonas mosselii SJ10
0	49	35	S	76759	Pseudomonas monteilii
0	6	6	-	1435044	Pseudomonas monteilii SB3078
0	6	6	-	1435058	Pseudomonas monteilii SB3101
0	40	40	S	70775	Pseudomonas plecoglossicida
0.01	576	0	S	136843	Pseudomonas fluorescens group
0.01	364	216	S	294	Pseudomonas fluorescens
0	38	38	-	205922	Pseudomonas fluorescens Pf0-1
0	32	32	-	216595	Pseudomonas fluorescens SBW25
0	26	26	-	1334632	Pseudomonas fluorescens PICF7
0	21	21	-	1114970	Pseudomonas fluorescens F113
0	19	19	-	1221522	Pseudomonas fluorescens NCIMB 11764
0	9	9	-	1037911	Pseudomonas fluorescens A506
0	74	3	S	380021	Pseudomonas protegens
0	27	27	-	220664	Pseudomonas protegens Pf-5
0	24	24	-	1124983	Pseudomonas protegens CHA0
0	18	18	-	1420599	Pseudomonas protegens Cab57
0	29	29	S	47879	Pseudomonas corrugata
0	28	0	S	200451	Pseudomonas poae
0	28	28	-	1282356	Pseudomonas poae RE*1-1-14
0	28	28	S	47878	Pseudomonas azotoformans
0	26	26	S	200450	Pseudomonas trivialis
0	25	0	S	75612	Pseudomonas mandelii
0	25	25	-	1147786	Pseudomonas mandelii JR-1
0.01	412	0	S	136846	Pseudomonas stutzeri group
0.01	365	0	S	578833	Pseudomonas stutzeri subgroup
0.01	365	174	S	316	Pseudomonas stutzeri
0	45	45	-	1123519	Pseudomonas stutzeri DSM 10701
0	41	41	-	644801	Pseudomonas stutzeri RCH2
0	38	38	-	1196835	Pseudomonas stutzeri CCUG 29243
0	33	33	-	379731	Pseudomonas stutzeri A1501
0	30	30	-	996285	Pseudomonas stutzeri DSM 4166
0	47	0	S	74829	Pseudomonas balearica
0	46	46	-	1123016	Pseudomonas balearica DSM 6083
0.01	261	0	S	136842	Pseudomonas chlororaphis group
0.01	245	193	S	587753	Pseudomonas chlororaphis
0	52	52	-	86192	Pseudomonas chlororaphis subsp. aurantiaca
0	15	15	S	296	Pseudomonas fragi
0	150	0	S	136849	Pseudomonas syringae group
0	108	0	S	251695	Pseudomonas syringae group genomosp. 1
0	108	3	S	317	Pseudomonas syringae
0	34	0	-	321	Pseudomonas syringae pv. syringae
0	13	13	-	1324932	Pseudomonas syringae pv. syringae HS191
0	11	11	-	205918	Pseudomonas syringae pv. syringae B728a
0	9	9	-	1324931	Pseudomonas syringae pv. syringae B301D
0	23	0	-	264449	Pseudomonas syringae group pathovars incertae sedis
0	23	0	-	103796	Pseudomonas syringae pv. actinidiae
0	11	11	-	1095103	Pseudomonas syringae pv. actinidiae ICMP 18884
0	11	11	-	1104679	Pseudomonas syringae pv. actinidiae ICMP 18708
0	18	18	-	1357279	Pseudomonas syringae CC1557
0	17	17	-	199201	Pseudomonas syringae pv. lapsa
0	10	10	-	1332075	Pseudomonas syringae UMAF0158
0	17	0	S	251698	Pseudomonas syringae group genomosp. 2
0	17	0	S	29438	Pseudomonas savastanoi
0	17	0	-	319	Pseudomonas savastanoi pv. phaseolicola
0	17	17	-	264730	Pseudomonas savastanoi pv. phaseolicola 1448A
0	12	0	S	251701	Pseudomonas syringae group genomosp. 3
0	12	0	-	323	Pseudomonas syringae pv. tomato
0	12	12	-	223283	[Pseudomonas syringae] pv. tomato str. DC3000
0	12	0	S	36746	Pseudomonas cichorii
0	12	12	-	1441629	Pseudomonas cichorii JBC1
0	138	0	S	136844	Pseudomonas pertucinogena group
0	138	0	S	43306	Pseudomonas denitrificans
0	138	138	-	1294143	Pseudomonas denitrificans ATCC 13867
0	102	0	S	65741	Pseudomonas knackmussii
0	101	101	-	1301098	Pseudomonas knackmussii B13
0	78	64	S	930166	Pseudomonas brassicacearum
0	13	0	-	86264	Pseudomonas brassicacearum subsp. brassicacearum
0	13	13	-	994484	Pseudomonas brassicacearum subsp. brassicacearum NFM421
0	70	70	S	1611770	Pseudomonas sp. MRSN12121
0	64	64	S	198620	Pseudomonas koreensis
0	62	62	S	1649877	Pseudomonas sp. CCOS 191
0	56	0	S	312306	Pseudomonas entomophila
0	55	55	-	384676	Pseudomonas entomophila L48
0	42	42	S	1283291	Pseudomonas sp. URMO17WK12:I11
0	41	41	S	1856685	Pseudomonas sp. TCU-HL1
0	41	41	S	157782	Pseudomonas parafulva
0	38	38	S	157783	Pseudomonas cremoricolorata
0	35	35	S	1028989	Pseudomonas sp. StFLB209
0	35	35	S	69328	Pseudomonas sp. VLB120
0	35	35	S	1500686	Pseudomonas sp. Os17
0	33	33	S	1785145	Pseudomonas sp. MS586
0	32	32	S	1534110	Pseudomonas sp. DR 5-09
0	30	30	S	1853130	Pseudomonas sp. A3(2016)
0	30	30	S	1659194	Pseudomonas sp. GR 6-02
0	30	30	S	219572	Pseudomonas antarctica
0	27	27	S	216142	Pseudomonas rhizosphaerae
0	26	26	S	1259844	Pseudomonas sp. FGI182
0	26	26	S	237609	Pseudomonas alkylphenolia
0	26	26	S	1500687	Pseudomonas sp. St29
0	24	24	S	1207075	Pseudomonas sp. UW4
0	18	18	S	1338689	Pseudomonas sp. JY-Q
0	16	16	S	1788301	Pseudomonas sp. L10.10
0	15	15	S	1415630	Pseudomonas sp. TKP
0	15	15	S	1583341	Pseudomonas cerasi
0	9	9	S	104087	Pseudomonas frederiksbergensis
0.01	239	0	-	351	Azotobacter group
0.01	239	1	G	352	Azotobacter
0	120	9	S	354	Azotobacter vinelandii
0	74	37	-	1283330	Azotobacter vinelandii CA
0	37	37	-	1283331	Azotobacter vinelandii CA6
0	37	37	-	322710	Azotobacter vinelandii DJ
0	117	3	S	353	Azotobacter chroococcum
0	113	113	-	1328314	Azotobacter chroococcum NCIMB 8003
0	8	0	G	1849530	Oblitimonas
0	8	8	S	1697053	Oblitimonas alkaliphila
0.01	365	0	F	468	Moraxellaceae
0.01	311	2	G	469	Acinetobacter
0	94	0	S	909768	Acinetobacter calcoaceticus/baumannii complex
0	72	61	S	470	Acinetobacter baumannii
0	2	2	-	405416	Acinetobacter baumannii ACICU
0	2	2	-	1455315	Acinetobacter baumannii LAC-4
0	1	1	-	497978	Acinetobacter baumannii MDR-ZJ06
0	1	1	-	1096996	Acinetobacter baumannii BJAB0715
0	1	1	-	480119	Acinetobacter baumannii AB0057
0	0	0	-	1400867	Acinetobacter baumannii ZW85-1
0	0	0	-	889738	Acinetobacter baumannii MDR-TJ
0	0	0	-	696749	Acinetobacter baumannii 1656-2
0	0	0	-	509173	Acinetobacter baumannii AYE
0	0	0	-	1370126	Acinetobacter baumannii DU202
0	14	9	S	48296	Acinetobacter pittii
0	4	4	-	871585	Acinetobacter pittii PHEA-2
0	7	7	S	106654	Acinetobacter nosocomialis
0	80	80	S	1407071	Acinetobacter sp. TGL-Y2
0	55	0	S	40214	Acinetobacter johnsonii
0	55	55	-	1242245	Acinetobacter johnsonii XBB1
0	27	27	S	1608473	Acinetobacter sp. NCu2D-2
0	18	18	S	1324350	Acinetobacter equi
0	13	13	S	1646498	Acinetobacter sp. TTH0-4
0	9	9	S	62977	Acinetobacter sp. ADP1
0	5	0	S	1148157	Acinetobacter oleivorans
0	5	5	-	436717	Acinetobacter oleivorans DR1
0	5	5	S	1789224	Acinetobacter sp. BRTC-1
0	31	0	G	497	Psychrobacter
0	7	7	S	349106	Psychrobacter sp. PRwf-1
0	6	6	S	261164	Psychrobacter alimentarius
0	4	4	S	1699622	Psychrobacter sp. P2G3
0	3	0	S	330922	Psychrobacter cryohalolentis
0	3	3	-	335284	Psychrobacter cryohalolentis K5
0	3	0	S	334543	Psychrobacter arcticus
0	3	3	-	259536	Psychrobacter arcticus 273-4
0	3	3	S	45610	Psychrobacter urativorans
0	1	1	S	571800	Psychrobacter sp. G
0	1	1	S	1720344	Psychrobacter sp. AntiMn-1
0	0	0	S	1699624	Psychrobacter sp. P11G5
0	21	0	G	475	Moraxella
0	15	0	-	46226	Branhamella
0	7	6	S	480	Moraxella catarrhalis
0	1	1	-	1236608	Moraxella catarrhalis BBH18
0	7	7	S	29433	Moraxella ovis
0	6	0	-	46225	Moraxella
0	6	6	S	34062	Moraxella osloensis
0.07	3318	5	O	135614	Xanthomonadales
0.06	2659	11	F	32033	Xanthomonadaceae
0.02	1030	24	G	338	Xanthomonas
0.01	296	102	S	339	Xanthomonas campestris
0	103	0	-	359385	Xanthomonas campestris pv. raphani
0	103	103	-	990315	Xanthomonas campestris pv. raphani 756C
0	90	48	-	340	Xanthomonas campestris pv. campestris
0	26	26	-	190485	Xanthomonas campestris pv. campestris str. ATCC 33913
0	14	14	-	314565	Xanthomonas campestris pv. campestris str. 8004
0	185	2	S	343	Xanthomonas translucens
0	101	0	-	134875	Xanthomonas translucens pv. translucens
0	101	101	-	1261556	Xanthomonas translucens pv. translucens DSM 18974
0	81	81	-	487909	Xanthomonas translucens pv. undulosa
0	145	145	S	56458	Xanthomonas sacchari
0	97	63	S	347	Xanthomonas oryzae
0	16	14	-	64187	Xanthomonas oryzae pv. oryzae
0	0	0	-	1458476	Xanthomonas oryzae pv. oryzae PXO86
0	0	0	-	342109	Xanthomonas oryzae pv. oryzae MAFF 311018
0	0	0	-	360094	Xanthomonas oryzae pv. oryzae PXO99A
0	0	0	-	291331	Xanthomonas oryzae pv. oryzae KACC 10331
0	16	16	-	129394	Xanthomonas oryzae pv. oryzicola
0	0	0	-	383407	Xanthomonas oryzae pv. oryzicola BLS256
0	67	0	S	643453	Xanthomonas citri group
0	40	29	S	346	Xanthomonas citri
0	8	8	-	473422	Xanthomonas citri pv. malvacearum
0	2	1	-	611301	Xanthomonas citri subsp. citri
0	0	0	-	1137651	Xanthomonas citri subsp. citri Aw12879
0	27	0	S	366648	Xanthomonas fuscans
0	26	26	-	366649	Xanthomonas fuscans subsp. fuscans
0	66	66	S	48664	Xanthomonas fragariae
0	62	0	S	53413	Xanthomonas axonopodis
0	39	0	-	92830	Xanthomonas axonopodis pv. glycines
0	39	39	-	1401257	Xanthomonas axonopodis pv. glycines str. 8ra
0	22	22	-	1304892	Xanthomonas axonopodis Xac29-1
0	32	3	S	456327	Xanthomonas euvesicatoria
0	29	29	-	316273	Xanthomonas campestris pv. vesicatoria str. 85-10
0	27	0	S	29447	Xanthomonas albilineans
0	27	27	-	380358	Xanthomonas albilineans GPE PC73
0	24	0	S	366650	Xanthomonas alfalfae
0	23	0	-	189396	Xanthomonas alfalfae subsp. citrumelonis
0	23	23	-	981368	Xanthomonas axonopodis pv. citrumelo F1
0.02	763	7	G	40323	Stenotrophomonas
0.01	388	0	-	995085	Stenotrophomonas maltophilia group
0.01	388	150	S	40324	Stenotrophomonas maltophilia
0	73	73	-	1163399	Stenotrophomonas maltophilia D457
0	55	55	-	522373	Stenotrophomonas maltophilia K279a
0	54	54	-	391008	Stenotrophomonas maltophilia R551-3
0	53	53	-	868597	Stenotrophomonas maltophilia JV3
0	120	120	S	128780	Stenotrophomonas acidaminiphila
0	79	79	S	216778	Stenotrophomonas rhizophila
0	71	71	S	1904944	Stenotrophomonas sp. LM091
0	49	49	S	83617	Stenotrophomonas nitritireducens
0	47	47	S	1793721	Stenotrophomonas sp. KCTC 12332
0.01	488	2	G	68	Lysobacter
0	212	212	S	84531	Lysobacter antibioticus
0	152	152	S	435897	Lysobacter capsici
0	121	121	S	262324	Lysobacter gummosus
0.01	350	2	G	83618	Pseudoxanthomonas
0.01	241	139	S	314722	Pseudoxanthomonas suwonensis
0	101	101	-	743721	Pseudoxanthomonas suwonensis 11-1
0	107	1	S	415229	Pseudoxanthomonas spadix
0	105	105	-	1045855	Pseudoxanthomonas spadix BD-a59
0	14	0	G	2370	Xylella
0	14	2	S	2371	Xylella fastidiosa
0	3	3	-	160492	Xylella fastidiosa 9a5c
0	3	0	-	671135	Xylella fastidiosa subsp. sandyi
0	3	3	-	155920	Xylella fastidiosa subsp. sandyi Ann-1
0	3	3	-	1401256	Xylella fastidiosa MUL0034
0	0	0	-	183190	Xylella fastidiosa Temecula1
0	0	0	-	405441	Xylella fastidiosa M23
0	0	0	-	644356	Xylella fastidiosa subsp. fastidiosa
0	0	0	-	788929	Xylella fastidiosa subsp. fastidiosa GB514
0	0	0	-	405440	Xylella fastidiosa M12
0.01	654	2	F	1775411	Rhodanobacteraceae
0.01	288	2	G	231454	Dyella
0	121	121	S	445710	Dyella thiooxydans
0	89	1	S	231455	Dyella japonica
0	88	88	-	1217721	Dyella japonica A8
0	74	74	S	1379159	Dyella jiangningensis
0	184	0	G	323413	Dokdonella
0	184	2	S	323415	Dokdonella koreensis
0	181	181	-	1300342	Dokdonella koreensis DS-123
0	133	0	G	75309	Rhodanobacter
0	133	133	S	666685	Rhodanobacter denitrificans
0	45	0	G	70411	Frateuria
0	45	0	S	81475	Frateuria aurantia
0	45	45	-	767434	Frateuria aurantia DSM 6220
0.05	2369	6	O	91347	Enterobacterales
0.03	1179	9	F	543	Enterobacteriaceae
0.01	252	3	G	547	Enterobacter
0	134	0	S	354276	Enterobacter cloacae complex
0	47	19	S	550	Enterobacter cloacae
0	10	10	-	1354030	Enterobacter cloacae P101
0	7	0	-	336306	Enterobacter cloacae subsp. cloacae
0	6	6	-	716541	Enterobacter cloacae subsp. cloacae ATCC 13047
0	0	0	-	1211025	Enterobacter cloacae subsp. cloacae ENHKU01
0	4	0	-	69219	Enterobacter cloacae subsp. dissolvens
0	4	4	-	1104326	Enterobacter cloacae subsp. dissolvens SDM
0	3	3	-	1045856	Enterobacter cloacae EcWSU1
0	0	0	-	1333850	Enterobacter cloacae ECNIH2
0	27	16	S	61645	Enterobacter asburiae
0	6	6	-	1421338	Enterobacter asburiae L1
0	4	4	-	640513	Enterobacter asburiae LF7a
0	19	1	S	158836	Enterobacter hormaechei
0	10	10	-	301105	Enterobacter hormaechei subsp. hormaechei
0	4	4	-	301102	Enterobacter hormaechei subsp. oharae
0	3	3	-	299766	Enterobacter hormaechei subsp. steigerwaltii
0	14	0	S	1334193	Enterobacter lignolyticus
0	14	14	-	701347	Enterobacter lignolyticus SCF1
0	6	6	S	1870930	Enterobacter cloacae complex sp. 35734
0	5	5	S	1812935	Enterobacter cloacae complex 'Hoffmann cluster IV'
0	5	5	S	299767	Enterobacter ludwigii
0	4	3	S	1812934	Enterobacter cloacae complex 'Hoffmann cluster III'
0	0	0	-	1333851	Enterobacter cloacae ECNIH3
0	0	0	-	1333849	Enterobacter cloacae ECR091
0	1	1	S	1296536	Enterobacter xiangfangensis
0	1	1	S	208224	Enterobacter kobei
0	86	86	S	1560339	Enterobacter sp. E20
0	7	7	S	1166130	Enterobacter sp. R4-368
0	6	6	S	1692238	Enterobacter sp. FY-07
0	5	5	S	399742	Enterobacter sp. 638
0	4	4	S	1868135	Enterobacter sp. HK169
0	2	2	S	1827481	Enterobacter sp. ODB01
0.01	231	3	G	570	Klebsiella
0	72	48	S	573	Klebsiella pneumoniae
0	15	12	-	72407	Klebsiella pneumoniae subsp. pneumoniae
0	2	2	-	1328324	Klebsiella pneumoniae subsp. pneumoniae KPNIH27
0	0	0	-	272620	Klebsiella pneumoniae subsp. pneumoniae MGH 78578
0	0	0	-	1406314	Klebsiella pneumoniae subsp. pneumoniae PittNDM01
0	0	0	-	1123862	Klebsiella pneumoniae subsp. pneumoniae Kp13
0	4	4	-	507522	Klebsiella pneumoniae 342
0	1	1	-	1380908	Klebsiella pneumoniae JM45
0	1	1	-	1049565	Klebsiella pneumoniae KCTC 2242
0	0	0	-	1365186	Klebsiella pneumoniae KP-1
0	0	0	-	1392500	Klebsiella pneumoniae HK787
0	0	0	-	1284798	Klebsiella pneumoniae DMC1097
0	55	51	S	571	Klebsiella oxytoca
0	4	4	-	1333852	Klebsiella oxytoca KONIH1
0	26	16	S	548	[Enterobacter] aerogenes
0	5	5	-	935296	Enterobacter aerogenes EA1509E
0	3	3	-	1028307	Enterobacter aerogenes KCTC 2190
0	25	25	S	1134687	Klebsiella michiganensis
0	21	17	S	244366	Klebsiella variicola
0	4	4	-	640131	Klebsiella variicola At-22
0	16	16	S	1715259	Klebsiella sp. G5
0	6	6	S	1905288	Klebsiella sp. LTGPAF-6F
0	2	2	S	1463165	Klebsiella quasipneumoniae
0	148	0	G	590	Salmonella
0	140	22	S	28901	Salmonella enterica
0	111	0	-	59201	Salmonella enterica subsp. enterica
0	90	90	-	90371	Salmonella enterica subsp. enterica serovar Typhimurium
0	2	1	-	143221	Salmonella enterica subsp. enterica serovar Tennessee
0	1	1	-	1003191	Salmonella enterica subsp. enterica serovar Tennessee str. TXSC_TXSC08-19
0	2	0	-	1151172	Salmonella enterica subsp. enterica serovar Abaetetuba
0	2	2	-	1208611	Salmonella enterica subsp. enterica serovar Abaetetuba str. ATCC 35640
0	1	0	-	115981	Salmonella enterica subsp. enterica serovar Montevideo
0	1	1	-	1454606	Salmonella enterica subsp. enterica serovar Montevideo str. USDA-ARS-USMARC-1921
0	0	0	-	1454603	Salmonella enterica subsp. enterica serovar Montevideo str. USDA-ARS-USMARC-1903
0	1	0	-	119912	Salmonella enterica subsp. enterica serovar Choleraesuis
0	1	1	-	938142	Salmonella enterica subsp. enterica serovar Choleraesuis str. ATCC 10708
0	0	0	-	321314	Salmonella enterica subsp. enterica serovar Choleraesuis str. SC-B67
0	1	0	-	58095	Salmonella enterica subsp. enterica serovar Agona
0	1	1	-	1072590	Salmonella enterica subsp. enterica serovar Agona str. 392869-2
0	0	0	-	454166	Salmonella enterica subsp. enterica serovar Agona str. SL483
0	0	0	-	1124917	Salmonella enterica subsp. enterica serovar Agona str. 460004 2-1
0	0	0	-	1406860	Salmonella enterica subsp. enterica serovar Agona str. 24249
0	1	1	-	28150	Salmonella enterica subsp. enterica serovar Senftenberg
0	1	0	-	90370	Salmonella enterica subsp. enterica serovar Typhi
0	0	0	-	209261	Salmonella enterica subsp. enterica serovar Typhi str. Ty2
0	0	0	-	220341	Salmonella enterica subsp. enterica serovar Typhi str. CT18
0	0	0	-	527001	Salmonella enterica subsp. enterica serovar Typhi str. Ty21a
0	0	0	-	1132507	Salmonella enterica subsp. enterica serovar Typhi str. P-stx-12
0	1	1	-	54388	Salmonella enterica subsp. enterica serovar Paratyphi A
0	1	1	-	57743	Salmonella enterica subsp. enterica serovar Weltevreden
0	0	0	-	1173939	Salmonella enterica subsp. enterica serovar Weltevreden str. 1655
0	1	0	-	29472	Salmonella enterica subsp. enterica serovar Panama
0	1	1	-	1124961	Salmonella enterica subsp. enterica serovar Panama str. ATCC 7378
0	1	0	-	594	Salmonella enterica subsp. enterica serovar Gallinarum
0	1	1	-	550538	Salmonella enterica subsp. enterica serovar Gallinarum str. 287/91
0	0	0	-	363569	Salmonella enterica subsp. enterica serovar Javiana
0	0	0	-	1267753	Salmonella enterica subsp. enterica serovar Javiana str. CFSAN001992
0	0	0	-	340188	Salmonella enterica subsp. enterica serovar Cerro
0	0	0	-	1410916	Salmonella enterica subsp. enterica serovar Cerro str. CFSAN001588
0	0	0	-	181798	Salmonella enterica subsp. enterica serovar Sloterdijk
0	0	0	-	938141	Salmonella enterica subsp. enterica serovar Sloterdijk str. ATCC 15791
0	0	0	-	611	Salmonella enterica subsp. enterica serovar Heidelberg
0	0	0	-	29482	Salmonella enterica subsp. enterica serovar Abony
0	0	0	-	1029983	Salmonella enterica subsp. enterica serovar Abony str. 0014
0	0	0	-	57045	Salmonella enterica subsp. enterica serovar Paratyphi B
0	0	0	-	224729	Salmonella enterica subsp. enterica serovar Java
0	0	0	-	57046	Salmonella enterica subsp. enterica serovar Paratyphi C
0	0	0	-	476213	Salmonella enterica subsp. enterica serovar Paratyphi C str. RKS4594
0	0	0	-	58712	Salmonella enterica subsp. enterica serovar Anatum
0	0	0	-	1454592	Salmonella enterica subsp. enterica serovar Anatum str. CDC 06-0532
0	4	0	-	59203	Salmonella enterica subsp. arizonae
0	2	2	-	41514	Salmonella enterica subsp. arizonae serovar 62:z4,z23:-
0	2	0	-	41515	Salmonella enterica subsp. arizonae serovar 62:z36:-
0	2	2	-	1386967	Salmonella enterica subsp. arizonae serovar 62:z36:- str. RKS2983
0	2	2	-	59204	Salmonella enterica subsp. diarizonae
0	7	0	S	54736	Salmonella bongori
0	3	0	-	41527	Salmonella bongori serovar 48:z41:--
0	3	3	-	1382510	Salmonella bongori serovar 48:z41:-- str. RKS3044
0	2	2	-	1197719	Salmonella bongori N268-08
0	2	2	-	218493	Salmonella bongori NCTC 12419
0	111	0	G	561	Escherichia
0	102	45	S	562	Escherichia coli
0	22	0	-	168807	Escherichia coli O127:H6
0	22	22	-	574521	Escherichia coli O127:H6 str. E2348/69
0	11	11	-	1358422	Escherichia coli PCN061
0	2	0	-	1072458	Escherichia coli O7:K1
0	2	2	-	1072459	Escherichia coli O7:K1 str. CE10
0	2	0	-	1078034	Escherichia coli O145:H28
0	0	0	-	1248823	Escherichia coli O145:H28 str. RM12581
0	0	0	-	1248902	Escherichia coli O145:H28 str. RM13514
0	0	0	-	1248903	Escherichia coli O145:H28 str. RM12761
0	0	0	-	1248915	Escherichia coli O145:H28 str. RM13516
0	1	1	-	405955	Escherichia coli APEC O1
0	1	1	-	199310	Escherichia coli CFT073
0	1	0	-	168927	Escherichia coli O111:H-
0	1	1	-	585396	Escherichia coli O111:H- str. 11128
0	1	0	-	244319	Escherichia coli O26:H11
0	1	1	-	573235	Escherichia coli O26:H11 str. 11368
0	1	1	-	696406	Escherichia coli UMNK88
0	1	0	-	1603259	Escherichia coli O139:H28
0	1	1	-	331111	Escherichia coli O139:H28 str. E24377A
0	1	1	-	83334	Escherichia coli O157:H7
0	1	1	-	439855	Escherichia coli SMS-3-5
0	1	1	-	585055	Escherichia coli 55989
0	1	1	-	595495	Escherichia coli KO11FL
0	1	1	-	1355101	Escherichia coli JJ1887
0	0	0	-	869729	Escherichia coli UM146
0	0	0	-	1322345	Escherichia coli ATCC 25922
0	0	0	-	1033813	Escherichia coli NA114
0	0	0	-	37762	Escherichia coli B
0	0	0	-	413997	Escherichia coli B str. REL606
0	0	0	-	376725	Escherichia coli O103:H2
0	0	0	-	585395	Escherichia coli O103:H2 str. 12009
0	0	0	-	409438	Escherichia coli SE11
0	0	0	-	861906	Escherichia coli O44:H18
0	0	0	-	216592	Escherichia coli 042
0	0	0	-	941323	Escherichia coli VR50
0	0	0	-	1329907	Escherichia coli APEC IMT5155
0	0	0	-	1045010	Escherichia coli O157
0	0	0	-	1441627	Escherichia coli str. Sanji
0	6	4	S	208962	Escherichia albertii
0	2	2	-	1440052	Escherichia albertii KF1
0	2	0	S	564	Escherichia fergusonii
0	2	2	-	585054	Escherichia fergusonii ATCC 35469
0	100	1	G	413496	Cronobacter
0	19	10	S	28141	Cronobacter sakazakii
0	3	3	-	1138308	Cronobacter sakazakii ES15
0	3	3	-	956149	Cronobacter sakazakii SP291
0	3	3	-	290339	Cronobacter sakazakii ATCC BAA-894
0	15	0	S	535744	Cronobacter universalis
0	14	14	-	1074000	Cronobacter universalis NCTC 9529
0	15	0	S	413497	Cronobacter dublinensis
0	15	0	-	413498	Cronobacter dublinensis subsp. dublinensis
0	15	15	-	1159554	Cronobacter dublinensis subsp. dublinensis LMG 23823
0	13	0	S	413502	Cronobacter turicensis
0	13	13	-	693216	Cronobacter turicensis z3032
0	13	0	S	413501	Cronobacter muytjensii
0	13	13	-	1159613	Cronobacter muytjensii ATCC 51329
0	11	6	S	413503	Cronobacter malonaticus
0	5	5	-	1159491	Cronobacter malonaticus LMG 23826
0	9	0	S	1163710	Cronobacter condimenti
0	9	9	-	1073999	Cronobacter condimenti 1330
0	76	0	G	544	Citrobacter
0	28	0	-	1344959	Citrobacter freundii complex
0	28	24	S	546	Citrobacter freundii
0	3	3	-	1333848	Citrobacter freundii CFNIH1
0	22	9	S	35703	Citrobacter amalonaticus
0	13	13	-	1261127	Citrobacter amalonaticus Y19
0	8	0	S	67825	Citrobacter rodentium
0	7	7	-	637910	Citrobacter rodentium ICC168
0	8	0	S	545	Citrobacter koseri
0	8	8	-	290338	Citrobacter koseri ATCC BAA-895
0	7	7	S	1702170	Citrobacter sp. FDAARGOS_156
0	51	0	G	160674	Raoultella
0	51	48	S	54291	Raoultella ornithinolytica
0	3	3	-	1286170	Raoultella ornithinolytica B6
0	45	0	-	191675	unclassified Enterobacteriaceae
0	24	0	-	36866	unclassified Enterobacteriaceae (miscellaneous)
0	16	16	S	891974	Plautia stali symbiont
0	8	8	S	693444	Enterobacteriaceae bacterium strain FGI 57
0	20	0	-	84563	ant, tsetse, mealybug, aphid, etc. endosymbionts
0	14	0	-	84564	ant endosymbionts
0	14	0	G	203804	Candidatus Blochmannia
0	7	0	-	711328	unclassified Candidatus Blochmannia endosymbionts
0	6	6	S	1505596	Blochmannia endosymbiont of Polyrhachis (Hedomyrma) turneri
0	1	1	S	1505597	Blochmannia endosymbiont of Camponotus (Colobopsis) obliquus
0	2	2	S	203907	Candidatus Blochmannia floridanus
0	2	0	S	251535	Candidatus Blochmannia vafer
0	2	2	-	859654	Candidatus Blochmannia vafer str. BVAF
0	1	0	S	101534	Candidatus Blochmannia pennsylvanicus
0	1	1	-	291272	Candidatus Blochmannia pennsylvanicus str. BPEN
0	1	0	S	251542	Candidatus Blochmannia chromaiodes
0	1	1	-	1240471	Candidatus Blochmannia chromaiodes str. 640
0	3	0	-	146507	aphid secondary symbionts
0	2	2	S	134287	secondary endosymbiont of Heteropsylla cubana
0	1	1	S	1199245	secondary endosymbiont of Ctenarytaina eucalypti
0	1	0	G	1682492	Candidatus Tachikawaea
0	1	1	S	1410383	Candidatus Tachikawaea gelatinosa
0	1	0	G	1906657	Candidatus Doolittlea
0	1	1	S	1778262	Candidatus Doolittlea endobia
0	1	0	G	1906659	Candidatus Hoaglandella
0	1	1	S	1778263	Candidatus Hoaglandella endobia
0	43	0	G	158483	Cedecea
0	43	43	S	158822	Cedecea neteri
0	34	0	G	1330546	Pluralibacter
0	34	34	S	61647	Pluralibacter gergoviae
0	22	0	G	1330547	Kosakonia
0	11	4	S	1158459	Kosakonia sacchari
0	6	6	-	1235834	Kosakonia sacchari SP1
0	10	10	S	497725	Kosakonia oryzae
0	15	0	G	620	Shigella
0	4	3	S	624	Shigella sonnei
0	0	0	-	216599	Shigella sonnei 53G
0	0	0	-	300269	Shigella sonnei Ss046
0	4	1	S	623	Shigella flexneri
0	1	0	-	42897	Shigella flexneri 2a
0	0	0	-	198214	Shigella flexneri 2a str. 301
0	0	0	-	198215	Shigella flexneri 2a str. 2457T
0	0	0	-	1617964	Shigella flexneri 4c
0	0	0	-	591020	Shigella flexneri 2002017
0	0	0	-	1435046	Shigella flexneri G1663
0	0	0	-	373383	Shigella flexneri 5
0	0	0	-	373384	Shigella flexneri 5 str. 8401
0	0	0	-	374923	Shigella flexneri 1a
0	3	3	S	1813821	Shigella sp. PAMC 28760
0	1	0	S	621	Shigella boydii
0	0	0	-	300268	Shigella boydii Sb227
0	0	0	-	344609	Shigella boydii CDC 3083-94
0	1	0	S	622	Shigella dysenteriae
0	1	1	-	300267	Shigella dysenteriae Sd197
0	11	0	G	83654	Leclercia
0	11	11	S	83655	Leclercia adecarboxylata
0	7	0	G	1335483	Shimwellia
0	7	0	S	563	Shimwellia blattae
0	7	7	-	630626	Shimwellia blattae DSM 4481 = NBRC 105725
0	5	0	G	579	Kluyvera
0	5	5	S	61648	Kluyvera intermedia
0	4	0	G	1048757	Candidatus Moranella
0	4	0	S	1048758	Candidatus Moranella endobia
0	2	2	-	903503	Candidatus Moranella endobia PCIT
0	2	2	-	1234603	Candidatus Moranella endobia PCVAL
0	4	0	G	1330545	Lelliottia
0	4	4	S	61646	Lelliottia amnigena
0	2	0	G	409304	Candidatus Ishikawaella
0	2	0	S	168169	Candidatus Ishikawaella capsulata
0	2	2	-	476281	Candidatus Ishikawaella capsulata Mpkobe
0	0	0	G	401618	Candidatus Riesia
0	0	0	S	401619	Candidatus Riesia pediculicola
0	0	0	-	515618	Candidatus Riesia pediculicola USDA
0.01	482	2	F	1903411	Yersiniaceae
0.01	347	6	G	613	Serratia
0	151	77	S	615	Serratia marcescens
0	34	34	-	1249634	Serratia marcescens FGI94
0	18	18	-	1334564	Serratia marcescens SM39
0	12	0	-	211759	Serratia marcescens subsp. marcescens
0	12	12	-	273526	Serratia marcescens subsp. marcescens Db11
0	8	8	-	435998	Serratia marcescens WW4
0	37	19	S	82996	Serratia plymuthica
0	9	9	-	1154756	Serratia plymuthica PRI-2C
0	6	6	-	1348660	Serratia plymuthica S13
0	2	2	-	768492	Serratia plymuthica AS9
0	1	1	-	682634	Serratia plymuthica 4Rx13
0	33	33	S	61652	Serratia rubidaea
0	32	32	S	1327989	Serratia sp. FS14
0	25	25	S	1759437	Serratia sp. YD25
0	16	16	S	47917	Serratia fonticola
0	15	11	S	614	Serratia liquefaciens
0	4	4	-	1346614	Serratia liquefaciens ATCC 27592
0	12	12	S	488142	Serratia sp. SCBI
0	7	0	S	28151	Serratia proteamaculans
0	7	7	-	399741	Serratia proteamaculans 568
0	4	4	S	768490	Serratia sp. AS12
0	4	4	S	768493	Serratia sp. AS13
0	108	0	G	629	Yersinia
0	33	0	S	1649845	Yersinia pseudotuberculosis complex
0	20	6	S	633	Yersinia pseudotuberculosis
0	6	6	-	273123	Yersinia pseudotuberculosis IP 32953
0	4	4	-	502801	Yersinia pseudotuberculosis PB1/+
0	2	0	-	109458	Yersinia pseudotuberculosis (type O:1b)
0	2	2	-	748672	Yersinia pseudotuberculosis str. PA3606
0	1	1	-	349747	Yersinia pseudotuberculosis IP 31758
0	1	1	-	502800	Yersinia pseudotuberculosis YPIII
0	9	4	S	632	Yersinia pestis
0	1	1	-	349746	Yersinia pestis Angola
0	1	1	-	1345705	Yersinia pestis 1522
0	1	1	-	1345702	Yersinia pestis 2944
0	0	0	-	748678	Yersinia pestis str. Pestoides B
0	0	0	-	377628	Yersinia pestis Nepal516
0	0	0	-	385964	Yersinia pestis subsp. pestis
0	0	0	-	1234662	Yersinia pestis subsp. pestis bv. Medievalis
0	0	0	-	547048	Yersinia pestis biovar Medievalis str. Harbin 35
0	0	0	-	1345703	Yersinia pestis 1412
0	0	0	-	1345708	Yersinia pestis 8787
0	2	2	S	367190	Yersinia similis
0	27	27	S	631	Yersinia intermedia
0	18	11	S	630	Yersinia enterocolitica
0	3	0	-	150053	Yersinia enterocolitica subsp. palearctica
0	2	2	-	930944	Yersinia enterocolitica subsp. palearctica Y11
0	0	0	-	994476	Yersinia enterocolitica subsp. palearctica 105.5R(r)
0	2	0	-	150052	Yersinia enterocolitica subsp. enterocolitica
0	2	2	-	393305	Yersinia enterocolitica subsp. enterocolitica 8081
0	1	0	-	34053	Yersinia enterocolitica (type O:5)
0	1	1	-	1262462	Yersinia enterocolitica (type O:5) str. YE53/03
0	9	9	S	29485	Yersinia rohdei
0	5	0	S	29483	Yersinia aldovae
0	5	5	-	1453495	Yersinia aldovae 670-83
0	4	4	S	29486	Yersinia ruckeri
0	4	4	S	263819	Yersinia aleksiciae
0	2	0	S	29484	Yersinia frederiksenii
0	2	2	-	1454377	Yersinia frederiksenii Y225
0	2	2	S	28152	Yersinia kristensenii
0	18	0	G	34037	Rahnella
0	10	0	S	34038	Rahnella aquatilis
0	10	10	-	1151116	Rahnella aquatilis HX2
0	8	8	S	741091	Rahnella sp. Y9602
0	6	0	G	1745211	Chania
0	6	0	S	1639108	Chania multitudinisentens
0	6	6	-	1441930	Chania multitudinisentens RB-25
0.01	367	0	F	1903409	Erwiniaceae
0	211	0	G	551	Erwinia
0	112	0	S	79967	Erwinia pyrifoliae
0	112	112	-	634499	Erwinia pyrifoliae Ep1/96
0	53	53	S	215689	Erwinia sp. Ejp617
0	14	14	S	1619313	Erwinia gerundensis
0	13	0	S	182337	Erwinia billingiae
0	13	13	-	634500	Erwinia billingiae Eb661
0	9	0	S	552	Erwinia amylovora
0	5	5	-	716540	Erwinia amylovora ATCC 49946
0	4	4	-	665029	Erwinia amylovora CFBP1430
0	7	0	S	338565	Erwinia tasmaniensis
0	7	7	-	465817	Erwinia tasmaniensis Et1/99
0	132	3	G	53335	Pantoea
0	30	30	S	1484157	Pantoea sp. PSNIH2
0	25	25	S	592316	Pantoea sp. At-9b
0	22	2	S	553	Pantoea ananatis
0	7	7	-	1095774	Pantoea ananatis PA13
0	4	4	-	932677	Pantoea ananatis AJ13355
0	4	4	-	1123863	Pantoea ananatis LMG 5342
0	3	3	-	706191	Pantoea ananatis LMG 20103
0	16	16	S	1484158	Pantoea sp. PSNIH1
0	15	0	S	1654067	Pantoea agglomerans group
0	15	15	S	549	Pantoea agglomerans
0	8	8	S	1076550	Pantoea rwandensis
0	7	0	S	470934	Pantoea vagans
0	7	7	-	712898	Pantoea vagans C9-1
0	2	2	S	1235990	Candidatus Pantoea carbekii
0	18	0	G	32199	Buchnera
0	18	4	S	9	Buchnera aphidicola
0	4	0	-	118117	Buchnera aphidicola (Uroleucon ambrosiae)
0	4	4	-	1005057	Buchnera aphidicola str. Ua (Uroleucon ambrosiae)
0	2	0	-	98794	Buchnera aphidicola (Schizaphis graminum)
0	2	2	-	198804	Buchnera aphidicola str. Sg (Schizaphis graminum)
0	2	0	-	135842	Buchnera aphidicola (Baizongia pistaciae)
0	2	2	-	224915	Buchnera aphidicola str. Bp (Baizongia pistaciae)
0	2	0	-	261318	Buchnera aphidicola (Cinara cedri)
0	2	2	-	372461	Buchnera aphidicola BCc
0	2	0	-	668607	Buchnera aphidicola (Acyrthosiphon kondoi)
0	2	2	-	1005090	Buchnera aphidicola str. Ak (Acyrthosiphon kondoi)
0	1	0	-	98795	Buchnera aphidicola (Myzus persicae)
0	0	0	-	1009856	Buchnera aphidicola str. USDA (Myzus persicae)
0	0	0	-	1009857	Buchnera aphidicola str. W106 (Myzus persicae)
0	0	0	-	1009858	Buchnera aphidicola str. G002 (Myzus persicae)
0	0	0	-	1009859	Buchnera aphidicola str. F009 (Myzus persicae)
0	0	0	-	118099	Buchnera aphidicola (Acyrthosiphon pisum)
0	0	0	-	107806	Buchnera aphidicola str. APS (Acyrthosiphon pisum)
0	0	0	-	563178	Buchnera aphidicola str. 5A (Acyrthosiphon pisum)
0	0	0	-	1265350	Buchnera aphidicola (Aphis glycines)
0	4	0	G	51228	Wigglesworthia
0	4	0	S	51229	Wigglesworthia glossinidia
0	2	2	-	36870	Wigglesworthia glossinidia endosymbiont of Glossina brevipalpis
0	2	0	-	36868	Wigglesworthia glossinidia endosymbiont of Glossina morsitans
0	2	2	-	1142511	Wigglesworthia glossinidia endosymbiont of Glossina morsitans morsitans (Yale colony)
0	109	0	F	1903414	Morganellaceae
0	39	0	G	626	Xenorhabdus
0	17	0	S	628	Xenorhabdus nematophila
0	17	17	-	1437823	Xenorhabdus nematophila AN6/1
0	8	8	S	351671	Xenorhabdus doucetiae
0	7	6	S	40576	Xenorhabdus bovienii
0	1	1	-	406818	Xenorhabdus bovienii SS-2004
0	4	0	S	40577	Xenorhabdus poinarii
0	4	4	-	1354304	Xenorhabdus poinarii G6
0	2	2	S	351679	Xenorhabdus hominickii
0	25	0	G	586	Providencia
0	17	10	S	588	Providencia stuartii
0	7	7	-	1157951	Providencia stuartii MRSN 2154
0	8	8	S	587	Providencia rettgeri
0	22	0	G	29487	Photorhabdus
0	12	0	S	574560	Photorhabdus temperata
0	12	12	-	230089	Photorhabdus temperata subsp. thracensis
0	7	7	S	291112	Photorhabdus asymbiotica
0	2	0	S	29488	Photorhabdus luminescens
0	2	0	-	141679	Photorhabdus luminescens subsp. laumondii
0	2	2	-	243265	Photorhabdus luminescens subsp. laumondii TTO1
0	15	0	G	583	Proteus
0	13	5	S	584	Proteus mirabilis
0	5	5	-	529507	Proteus mirabilis HI4320
0	2	2	-	1266738	Proteus mirabilis BB2000
0	1	1	S	585	Proteus vulgaris
0	5	0	G	581	Morganella
0	5	3	S	582	Morganella morganii
0	2	0	-	180434	Morganella morganii subsp. morganii
0	2	2	-	1124991	Morganella morganii subsp. morganii KT
0	2	0	G	637	Arsenophonus
0	2	2	S	634113	Arsenophonus symbiont of Lipoptena fortisetosa
0	109	0	F	1903410	Pectobacteriaceae
0	38	0	G	84565	Sodalis
0	14	14	S	1239307	Sodalis praecaptivus
0	13	0	S	1486991	Candidatus Sodalis pierantonius
0	13	13	-	2342	Candidatus Sodalis pierantonius str. SOPE
0	10	0	S	63612	Sodalis glossinidius
0	10	10	-	343509	Sodalis glossinidius str. 'morsitans'
0	35	0	G	204037	Dickeya
0	15	0	S	204038	Dickeya dadantii
0	14	14	-	198628	Dickeya dadantii 3937
0	12	0	S	204042	Dickeya zeae
0	7	7	-	590409	Dickeya zeae Ech586
0	5	5	-	1427366	Dickeya zeae EC1
0	7	0	S	1089444	Dickeya solani
0	7	7	-	1225786	Dickeya solani IPO 2222
0	34	1	G	122277	Pectobacterium
0	14	0	S	554	Pectobacterium carotovorum
0	14	0	-	555	Pectobacterium carotovorum subsp. carotovorum
0	8	8	-	1218933	Pectobacterium carotovorum subsp. carotovorum PCC21
0	6	6	-	561230	Pectobacterium carotovorum subsp. carotovorum PC1
0	6	4	S	29471	Pectobacterium atrosepticum
0	2	2	-	218491	Pectobacterium atrosepticum SCRI1043
0	6	4	S	1905730	Pectobacterium parmentieri
0	2	2	-	561231	Pectobacterium parmentieri WPP163
0	3	0	S	55208	Pectobacterium wasabiae
0	3	3	-	1175631	Pectobacterium wasabiae CFBP 3304
0	2	2	S	1166016	Pectobacterium sp. SCC3193
0	106	0	F	1903412	Hafniaceae
0	81	2	G	635	Edwardsiella
0	24	11	S	636	Edwardsiella tarda
0	7	7	-	718251	Edwardsiella tarda FL6-60
0	6	6	-	498217	Edwardsiella tarda EIB202
0	16	9	S	1263550	Edwardsiella piscicida
0	7	7	-	1288122	Edwardsiella piscicida C07-087
0	14	0	S	1821960	Edwardsiella anguillarum
0	14	14	-	667120	Edwardsiella anguillarum ET080813
0	13	13	S	1578828	Edwardsiella sp. EA181011
0	6	0	S	67780	Edwardsiella ictaluri
0	6	6	-	634503	Edwardsiella ictaluri 93-146
0	3	3	S	93378	Edwardsiella hoshinae
0	19	0	G	568	Hafnia
0	18	13	S	569	Hafnia alvei
0	5	5	-	1453496	Hafnia alvei FB1
0	4	0	G	82982	Obesumbacterium
0	4	4	S	82983	Obesumbacterium proteus
0	4	0	-	451511	unclassified Enterobacterales
0	4	0	G	702	Plesiomonas
0	4	4	S	703	Plesiomonas shigelloides
0	4	0	F	1903416	Budviciaceae
0	4	0	G	82984	Pragia
0	4	4	S	82985	Pragia fontium
0.02	722	2	O	135613	Chromatiales
0.01	393	3	F	72276	Ectothiorhodospiraceae
0.01	240	5	G	106633	Thioalkalivibrio
0	79	1	S	1033854	Thioalkalivibrio sulfidiphilus
0	78	78	-	396588	Thioalkalivibrio sulfidiphilus HL-EbGr7
0	44	0	S	108010	Thioalkalivibrio paradoxus
0	44	44	-	713585	Thioalkalivibrio paradoxus ARh 1
0	42	0	S	186931	Thioalkalivibrio nitratireducens
0	41	41	-	1255043	Thioalkalivibrio nitratireducens DSM 14787
0	36	36	S	106634	Thioalkalivibrio versutus
0	32	32	S	396595	Thioalkalivibrio sp. K90mix
0	39	0	G	133193	Alkalilimnicola
0	39	0	S	351052	Alkalilimnicola ehrlichii
0	39	39	-	187272	Alkalilimnicola ehrlichii MLHE-1
0	29	0	G	85108	Halorhodospira
0	29	0	S	1053	Halorhodospira halophila
0	29	29	-	349124	Halorhodospira halophila SL1
0	28	0	G	1335745	Spiribacter
0	16	16	S	1335757	Spiribacter sp. UAH-SP71
0	12	0	S	1335746	Spiribacter salinus
0	12	12	-	1260251	Spiribacter salinus M19-40
0	28	0	G	1765964	Acidihalobacter
0	28	28	S	160660	Acidihalobacter prosperus
0	23	0	G	1051	Ectothiorhodospira
0	23	23	S	1442136	Ectothiorhodospira sp. BSL-9
0.01	231	2	F	1046	Chromatiaceae
0	80	0	G	85076	Marichromatium
0	79	0	S	37487	Marichromatium purpuratum
0	79	79	-	765910	Marichromatium purpuratum 984
0	51	0	G	156885	Thioflavicoccus
0	51	0	S	80679	Thioflavicoccus mobilis
0	51	51	-	765912	Thioflavicoccus mobilis 8321
0	45	0	G	85072	Allochromatium
0	44	0	S	1049	Allochromatium vinosum
0	44	44	-	572477	Allochromatium vinosum DSM 180
0	33	0	G	13724	Thiocystis
0	33	0	S	73141	Thiocystis violascens
0	33	33	-	765911	Thiocystis violascens DSM 198
0	18	0	G	1227	Nitrosococcus
0	7	0	S	133539	Nitrosococcus halophilus
0	6	6	-	472759	Nitrosococcus halophilus Nc 4
0	6	0	S	1229	Nitrosococcus oceani
0	6	6	-	323261	Nitrosococcus oceani ATCC 19707
0	4	0	S	473531	Nitrosococcus watsonii
0	4	4	-	105559	Nitrosococcus watsonii C-113
0	48	0	F	1676141	Wenzhouxiangellaceae
0	48	0	G	1676142	Wenzhouxiangella
0	48	48	S	1579979	Wenzhouxiangella marina
0	31	0	F	255526	Halothiobacillaceae
0	31	0	G	109262	Halothiobacillus
0	18	18	S	1860122	Halothiobacillus sp. LS2
0	12	2	S	927	Halothiobacillus neapolitanus
0	9	9	-	555778	Halothiobacillus neapolitanus c2
0	14	0	F	1738654	Woeseiaceae
0	14	0	G	1738655	Woeseia
0	14	14	S	1548547	Woeseia oceani
0.01	588	2	O	135619	Oceanospirillales
0.01	348	1	F	28256	Halomonadaceae
0	222	1	G	2745	Halomonas
0	103	103	S	507626	Halomonas chromatireducens
0	61	0	S	2746	Halomonas elongata
0	60	60	-	768066	Halomonas elongata DSM 2581
0	29	29	S	1178482	Halomonas huangheensis
0	15	15	S	1504981	Halomonas sp. KO116
0	11	11	S	213554	Halomonas campaniensis
0	67	1	G	376488	Halotalea
0	66	66	S	376489	Halotalea alkalilenta
0	50	0	G	42054	Chromohalobacter
0	50	0	S	158080	Chromohalobacter salexigens
0	49	49	-	290398	Chromohalobacter salexigens DSM 3043
0	6	0	-	114403	Zymobacter group
0	5	0	-	114399	whitefly endosymbionts
0	5	0	G	235572	Candidatus Portiera
0	5	0	S	91844	Candidatus Portiera aleyrodidarum
0	3	3	-	1206109	Candidatus Portiera aleyrodidarum BT-B-HRs
0	1	1	-	1239881	Candidatus Portiera aleyrodidarum BT-QVLC
0	0	0	-	1163752	Candidatus Portiera aleyrodidarum MED (Bemisia tabaci)
0	1	0	G	1495768	Candidatus Evansia
0	1	1	S	1495769	Candidatus Evansia muelleri
0	140	0	F	224372	Alcanivoracaceae
0	128	0	G	59753	Alcanivorax
0	64	0	S	1306787	Alcanivorax pacificus
0	63	63	-	391936	Alcanivorax pacificus W11-5
0	48	0	S	285091	Alcanivorax dieselolei
0	47	47	-	930169	Alcanivorax dieselolei B5
0	8	0	S	59754	Alcanivorax borkumensis
0	8	8	-	393595	Alcanivorax borkumensis SK2
0	7	7	S	1113728	Alcanivorax sp. NBRC 101098
0	11	0	G	261963	Kangiella
0	5	0	S	261964	Kangiella koreensis
0	5	5	-	523791	Kangiella koreensis DSM 16069
0	4	4	S	914150	Kangiella geojedonensis
0	1	1	S	1144748	Kangiella sediminilitoris
0	68	0	F	135620	Oceanospirillaceae
0	27	0	G	48075	Marinobacterium
0	27	27	S	1821621	Marinobacterium sp. ST58-10
0	20	0	G	28253	Marinomonas
0	8	0	S	936476	Marinomonas posidonica
0	8	8	-	491952	Marinomonas posidonica IVIA-Po-181
0	6	6	S	400668	Marinomonas sp. MWYL1
0	5	0	S	119864	Marinomonas mediterranea
0	5	5	-	717774	Marinomonas mediterranea MMB-1
0	12	0	G	187492	Thalassolituus
0	12	0	S	187493	Thalassolituus oleivorans
0	8	8	-	1208320	Thalassolituus oleivorans R6-15
0	4	4	-	1298593	Thalassolituus oleivorans MIL-1
0	6	0	G	188907	Oleispira
0	6	0	S	188908	Oleispira antarctica
0	6	6	-	698738	Oleispira antarctica RB-8
0	18	0	F	224379	Hahellaceae
0	18	0	G	158481	Hahella
0	18	0	S	158327	Hahella chejuensis
0	18	18	-	349521	Hahella chejuensis KCTC 2396
0	10	0	F	255527	Saccharospirillaceae
0	10	0	G	1445504	Gynuella
0	9	0	S	1445505	Gynuella sunshinyii
0	9	9	-	1445510	Gynuella sunshinyii YC6258
0.01	536	1	O	135622	Alteromonadales
0	218	0	F	72275	Alteromonadaceae
0	135	1	G	2742	Marinobacter
0	28	28	S	1749259	Marinobacter sp. LQ44
0	23	23	S	1420917	Marinobacter salarius
0	22	0	S	2743	Marinobacter hydrocarbonoclasticus
0	12	12	-	351348	Marinobacter hydrocarbonoclasticus VT8
0	9	9	-	1163748	Marinobacter hydrocarbonoclasticus ATCC 49840
0	16	16	S	1671721	Marinobacter sp. CP1
0	11	11	S	1420916	Marinobacter similis
0	11	0	S	1033846	Marinobacter adhaerens
0	11	11	-	225937	Marinobacter adhaerens HP15
0	9	9	S	1874317	Marinobacter sp. Hb8
0	6	6	S	330734	Marinobacter psychrophilus
0	4	4	S	490759	Marinobacter sp. BSs20148
0	43	0	G	226	Alteromonas
0	12	5	S	28108	Alteromonas macleodii
0	4	4	-	1004788	Alteromonas macleodii str. 'English Channel 673'
0	2	2	-	1004787	Alteromonas macleodii str. 'Balearic Sea AD45'
0	0	0	-	529120	Alteromonas macleodii ATCC 27126
0	8	5	S	233316	Alteromonas stellipolaris
0	3	3	-	1160720	Alteromonas stellipolaris LMG 21856
0	8	8	S	715451	Alteromonas naphthalenivorans
0	6	2	S	314275	Alteromonas mediterranea
0	2	2	-	1300254	Alteromonas mediterranea MED64
0	1	1	-	1300257	Alteromonas mediterranea U8
0	0	0	-	1300256	Alteromonas mediterranea U7
0	4	4	S	589873	Alteromonas australica
0	2	2	S	287094	Alteromonas addita
0	0	0	S	1777491	Alteromonas sp. Mac1
0	15	0	G	89404	Glaciecola
0	9	9	S	983545	Glaciecola sp. 4H-3-7+YE-5
0	6	0	S	300231	Glaciecola nitratireducens
0	6	6	-	1085623	Glaciecola nitratireducens FR1064
0	12	0	G	261825	Agarivorans
0	12	12	S	680279	Agarivorans gilvus
0	5	0	G	1621534	Paraglaciecola
0	5	0	S	326544	Paraglaciecola psychrophila
0	5	5	-	1129794	Paraglaciecola psychrophila 170
0	5	0	G	1751872	Lacimicrobium
0	5	5	S	1526571	Lacimicrobium alkaliphilum
0	149	0	F	267890	Shewanellaceae
0	148	0	G	22	Shewanella
0	23	0	S	24	Shewanella putrefaciens
0	19	19	-	399804	Shewanella putrefaciens 200
0	4	4	-	319224	Shewanella putrefaciens CN-32
0	14	0	S	62322	Shewanella baltica
0	2	2	-	693974	Shewanella baltica BA175
0	2	2	-	325240	Shewanella baltica OS155
0	2	2	-	407976	Shewanella baltica OS223
0	2	2	-	693970	Shewanella baltica OS117
0	1	1	-	399599	Shewanella baltica OS195
0	1	1	-	693973	Shewanella baltica OS678
0	0	0	-	402882	Shewanella baltica OS185
0	14	0	S	56812	Shewanella frigidimarina
0	14	14	-	318167	Shewanella frigidimarina NCIMB 400
0	11	0	S	60961	Shewanella woodyi
0	11	11	-	392500	Shewanella woodyi ATCC 51908
0	10	0	S	359303	Shewanella loihica
0	10	10	-	323850	Shewanella loihica PV-4
0	10	0	S	404011	Shewanella piezotolerans
0	10	10	-	225849	Shewanella piezotolerans WP3
0	9	0	S	271098	Shewanella halifaxensis
0	9	9	-	458817	Shewanella halifaxensis HAW-EB4
0	8	0	S	60478	Shewanella amazonensis
0	8	8	-	326297	Shewanella amazonensis SB2B
0	7	0	S	70863	Shewanella oneidensis
0	7	7	-	211586	Shewanella oneidensis MR-1
0	7	7	S	94122	Shewanella sp. ANA-3
0	7	0	S	70864	Shewanella pealeana
0	7	7	-	398579	Shewanella pealeana ATCC 700345
0	6	6	S	351745	Shewanella sp. W3-18-1
0	4	4	S	60480	Shewanella sp. MR-4
0	3	0	S	60217	Shewanella violacea
0	3	3	-	637905	Shewanella violacea DSS12
0	3	0	S	271097	Shewanella sediminis
0	3	3	-	425104	Shewanella sediminis HAW-EB3
0	3	0	S	192073	Shewanella denitrificans
0	3	3	-	318161	Shewanella denitrificans OS217
0	2	2	S	60481	Shewanella sp. MR-7
0	85	0	F	267888	Pseudoalteromonadaceae
0	85	0	G	53246	Pseudoalteromonas
0	15	15	S	43658	Pseudoalteromonas rubra
0	10	10	S	43657	Pseudoalteromonas luteoviolacea
0	10	0	S	288	Pseudoalteromonas atlantica
0	10	10	-	342610	Pseudoalteromonas atlantica T6c
0	10	10	S	1348114	Pseudoalteromonas sp. OCN003
0	9	9	S	161398	Pseudoalteromonas phenolica
0	9	9	S	283699	Pseudoalteromonas sp. Bsw20308
0	7	7	S	234831	Pseudoalteromonas sp. SM9913
0	5	5	S	152297	Pseudoalteromonas issachenkonii
0	5	0	S	228	Pseudoalteromonas haloplanktis
0	5	5	-	326442	Pseudoalteromonas haloplanktis TAC125
0	4	0	S	166935	Pseudoalteromonas translucida
0	4	4	-	1315283	Pseudoalteromonas translucida KMM 520
0	30	0	F	267889	Colwelliaceae
0	25	0	G	28228	Colwellia
0	12	0	S	28229	Colwellia psychrerythraea
0	12	12	-	167879	Colwellia psychrerythraea 34H
0	7	7	S	58049	Colwellia sp. MT41
0	6	6	S	1816218	Colwellia sp. PAMC 20917
0	5	0	G	1518149	Thalassotalea
0	5	5	S	1763536	Thalassotalea sp. LPB0090
0	21	0	F	267892	Ferrimonadaceae
0	21	0	G	44011	Ferrimonas
0	21	0	S	44012	Ferrimonas balearica
0	20	20	-	550540	Ferrimonas balearica DSM 9799
0	11	0	F	267891	Moritellaceae
0	11	0	G	58050	Moritella
0	11	11	S	80854	Moritella viscosa
0	9	0	F	267894	Psychromonadaceae
0	9	0	G	67572	Psychromonas
0	8	0	S	357794	Psychromonas ingrahamii
0	8	8	-	357804	Psychromonas ingrahamii 37
0	1	1	S	314282	Psychromonas sp. CNPT3
0	8	0	F	267893	Idiomarinaceae
0	8	0	G	135575	Idiomarina
0	7	0	S	135577	Idiomarina loihiensis
0	3	3	-	283942	Idiomarina loihiensis L2TR
0	3	3	-	1321370	Idiomarina loihiensis GSL 199
0.01	355	1	O	135623	Vibrionales
0.01	353	2	F	641	Vibrionaceae
0.01	293	1	G	662	Vibrio
0	100	0	S	717610	Vibrio harveyi group
0	49	0	S	680	Vibrio campbellii
0	49	49	-	338187	Vibrio campbellii ATCC BAA-1116
0	24	18	S	670	Vibrio parahaemolyticus
0	3	3	-	1211705	Vibrio parahaemolyticus BB22OP
0	1	0	-	1338031	Vibrio parahaemolyticus O1:K33
0	1	1	-	1338032	Vibrio parahaemolyticus O1:K33 str. CDC_K4557
0	1	1	-	223926	Vibrio parahaemolyticus RIMD 2210633
0	0	0	-	1338033	Vibrio parahaemolyticus O1:Kuk
0	0	0	-	1338034	Vibrio parahaemolyticus O1:Kuk str. FDA_R31
0	0	0	-	1429044	Vibrio parahaemolyticus UCM-V493
0	9	9	S	669	Vibrio harveyi
0	8	4	S	663	Vibrio alginolyticus
0	3	3	-	1219076	Vibrio alginolyticus NBRC 15630 = ATCC 17749
0	7	4	S	691	Vibrio natriegens
0	2	2	-	1219067	Vibrio natriegens NBRC 15636 = ATCC 14048 = DSM 759
0	1	1	S	150340	Vibrio antiquarius
0	34	34	S	674	Vibrio mimicus
0	30	30	S	45658	Vibrio scophthalmi
0	22	22	S	190893	Vibrio coralliilyticus
0	21	14	S	55601	Vibrio anguillarum
0	7	0	-	42323	Vibrio anguillarum serovar O1
0	4	4	-	882102	Vibrio anguillarum 775
0	3	3	-	882944	Vibrio anguillarum M3
0	21	14	S	666	Vibrio cholerae
0	3	0	-	127906	Vibrio cholerae O1
0	1	1	-	593588	Vibrio cholerae MJ-1236
0	1	1	-	1433144	Vibrio cholerae O1 str. KW3
0	1	1	-	412614	Vibrio cholerae 2740-80
0	1	1	-	345073	Vibrio cholerae O395
0	1	1	-	1420885	Vibrio cholerae MS6
0	16	7	S	672	Vibrio vulnificus
0	5	5	-	914127	Vibrio vulnificus MO6-24/O
0	3	3	-	216895	Vibrio vulnificus CMCP6
0	1	1	-	196600	Vibrio vulnificus YJ016
0	11	11	S	28173	Vibrio nigripulchritudo
0	7	7	S	1435069	Vibrio tritonius
0	6	6	S	676	Vibrio fluvialis
0	6	0	S	29494	Vibrio furnissii
0	6	6	-	903510	Vibrio furnissii NCTC 11218
0	4	4	S	553239	Vibrio breoganii
0	4	0	S	1891919	Vibrio oreintalis group
0	4	0	S	29498	Vibrio tubiashii
0	4	4	-	1051646	Vibrio tubiashii ATCC 19109
0	3	3	S	1116375	Vibrio sp. EJY3
0	3	0	S	212663	Vibrio tasmaniensis
0	3	3	-	575788	Vibrio tasmaniensis LGP32
0	29	0	G	657	Photobacterium
0	21	0	S	74109	Photobacterium profundum
0	21	21	-	298386	Photobacterium profundum SS9
0	8	0	S	1295392	Photobacterium gaetbulicola
0	8	8	-	658445	Photobacterium gaetbulicola Gung47
0	18	0	G	511678	Aliivibrio
0	7	0	S	668	Aliivibrio fischeri
0	7	7	-	312309	Vibrio fischeri ES114
0	7	0	S	40269	Aliivibrio salmonicida
0	7	7	-	316275	Aliivibrio salmonicida LFI1238
0	4	4	S	80852	Aliivibrio wodanis
0	9	0	G	246861	Grimontia
0	9	9	S	673	Grimontia hollisae
0.01	269	0	O	135624	Aeromonadales
0.01	268	0	F	84642	Aeromonadaceae
0.01	233	2	G	642	Aeromonas
0	141	74	S	644	Aeromonas hydrophila
0	21	21	-	1448139	Aeromonas hydrophila YL17
0	13	13	-	1354302	Aeromonas hydrophila 4AK4
0	12	0	-	196023	Aeromonas hydrophila subsp. hydrophila
0	12	12	-	380703	Aeromonas hydrophila subsp. hydrophila ATCC 7966
0	9	9	-	1288394	Aeromonas hydrophila ML09-119
0	3	3	-	1418107	Aeromonas hydrophila pc104A
0	3	3	-	1418110	Aeromonas hydrophila AL09-71
0	1	1	-	1416915	Aeromonas hydrophila NJ-35
0	1	1	-	1419584	Aeromonas hydrophila J-1
0	30	21	S	654	Aeromonas veronii
0	9	9	-	998088	Aeromonas veronii B565
0	27	0	S	651	Aeromonas media
0	27	27	-	1208104	Aeromonas media WS
0	18	18	S	652	Aeromonas schubertii
0	12	0	S	645	Aeromonas salmonicida
0	12	0	-	29491	Aeromonas salmonicida subsp. salmonicida
0	12	12	-	382245	Aeromonas salmonicida subsp. salmonicida A449
0	27	0	G	129577	Oceanimonas
0	27	27	S	511062	Oceanimonas sp. GK1
0	7	0	G	43947	Tolumonas
0	7	0	S	43948	Tolumonas auensis
0	7	7	-	595494	Tolumonas auensis DSM 9187
0.01	225	0	-	118884	unclassified Gammaproteobacteria
0	171	0	-	33811	unclassified Gammaproteobacteria (miscellaneous)
0	115	115	S	1810504	Gammaproteobacteria bacterium TR3.2
0	48	48	S	1248727	endosymbiont of unidentified scaly snail isolate Monju
0	7	7	S	83406	gamma proteobacterium HdN1
0	17	1	G	349742	Sedimenticola
0	16	16	S	1543721	Sedimenticola thiotaurini
0	9	0	G	1608298	Thiolapillus
0	9	9	S	1076588	Thiolapillus brandeum
0	9	0	-	198346	Candidatus Baumannia
0	9	6	S	186490	Candidatus Baumannia cicadellinicola
0	3	3	-	374463	Baumannia cicadellinicola str. Hc (Homalodisca coagulata)
0	7	0	G	1524249	Pseudohongiella
0	7	7	S	1249552	Pseudohongiella spirulinae
0	6	0	-	32036	sulfur-oxidizing symbionts
0	3	0	S	113267	Bathymodiolus septemdierum thioautotrophic gill symbiont
0	3	3	-	1303921	endosymbiont of Bathymodiolus septemdierum str. Myojin knoll
0	2	0	G	1541743	Candidatus Ruthia
0	2	0	S	386487	Candidatus Ruthia magnifica
0	2	2	-	413404	Candidatus Ruthia magnifica str. Cm (Calyptogena magnifica)
0	1	0	S	410330	Calyptogena okutanii thioautotrophic gill symbiont
0	1	1	-	412965	Candidatus Vesicomyosocius okutanii HA
0	2	0	-	655184	Candidatus Thioglobus
0	1	1	S	1705394	Candidatus Thioglobus autotrophicus
0	1	0	S	1427364	Candidatus Thioglobus singularis
0	1	1	-	1125411	Candidatus Thioglobus singularis PS1
0	118	0	O	135625	Pasteurellales
0	118	0	F	712	Pasteurellaceae
0	37	0	G	724	Haemophilus
0	15	6	S	727	Haemophilus influenzae
0	1	1	-	262728	Haemophilus influenzae R2866
0	1	1	-	862964	Haemophilus influenzae 10810
0	1	1	-	1295140	Haemophilus influenzae CGSHiCZ412602
0	1	1	-	262727	Haemophilus influenzae R2846
0	1	1	-	374930	Haemophilus influenzae PittEE
0	1	1	-	1334187	Haemophilus influenzae KR494
0	0	0	-	281310	Haemophilus influenzae 86-028NP
0	0	0	-	71421	Haemophilus influenzae Rd KW20
0	0	0	-	866630	Haemophilus influenzae F3031
0	0	0	-	1232659	Haemophilus influenzae 2019
0	12	9	S	738	[Haemophilus] parasuis
0	2	2	-	557723	Haemophilus parasuis SH0165
0	5	5	S	730	[Haemophilus] ducreyi
0	0	0	-	233412	Haemophilus ducreyi 35000HP
0	3	0	S	729	Haemophilus parainfluenzae
0	3	3	-	862965	Haemophilus parainfluenzae T3T1
0	20	0	G	75984	Mannheimia
0	7	4	S	75985	Mannheimia haemolytica
0	1	1	-	1222034	Mannheimia haemolytica USDA-ARS-USMARC-184
0	0	0	-	1311759	Mannheimia haemolytica D171
0	0	0	-	1311760	Mannheimia haemolytica D174
0	0	0	-	1316932	Mannheimia haemolytica M42548
0	0	0	-	1366053	Mannheimia haemolytica USMARC_2286
0	0	0	-	1249526	Mannheimia haemolytica USDA-ARS-USMARC-185
0	0	0	-	1249531	Mannheimia haemolytica USDA-ARS-USMARC-183
0	0	0	-	1261126	Mannheimia haemolytica D153
0	7	0	S	85404	Mannheimia varigena
0	3	3	-	1433287	Mannheimia varigena USDA-ARS-USMARC-1296
0	3	3	-	1434215	Mannheimia varigena USDA-ARS-USMARC-1388
0	1	1	-	1434214	Mannheimia varigena USDA-ARS-USMARC-1312
0	4	4	S	1432056	Mannheimia sp. USDA-ARS-USMARC-1261
0	14	0	G	745	Pasteurella
0	14	6	S	747	Pasteurella multocida
0	8	0	-	44283	Pasteurella multocida subsp. multocida
0	5	5	-	1304873	Pasteurella multocida subsp. multocida OH4807
0	1	1	-	584721	Pasteurella multocida subsp. multocida str. 3480
0	1	1	-	1455592	Pasteurella multocida subsp. multocida PMTB2.1
0	0	0	-	272843	Pasteurella multocida subsp. multocida str. Pm70
0	0	0	-	1147130	Pasteurella multocida subsp. multocida str. HB03
0	0	0	-	1339255	Pasteurella multocida subsp. multocida HB01
0	0	0	-	1075089	Pasteurella multocida 36950
0	14	0	G	416916	Aggregatibacter
0	10	7	S	714	Aggregatibacter actinomycetemcomitans
0	1	1	-	272556	Aggregatibacter actinomycetemcomitans HK1651
0	0	0	-	754507	Aggregatibacter actinomycetemcomitans ANH9381
0	4	3	S	732	Aggregatibacter aphrophilus
0	1	1	-	634176	Aggregatibacter aphrophilus NJ8700
0	9	0	G	713	Actinobacillus
0	3	0	S	715	Actinobacillus pleuropneumoniae
0	0	0	-	44294	Actinobacillus pleuropneumoniae serovar 5
0	0	0	-	416269	Actinobacillus pleuropneumoniae serovar 5b str. L20
0	0	0	-	209841	Actinobacillus pleuropneumoniae serovar 7
0	0	0	-	537457	Actinobacillus pleuropneumoniae serovar 7 str. AP76
0	0	0	-	434270	Actinobacillus pleuropneumoniae serovar 3
0	0	0	-	434271	Actinobacillus pleuropneumoniae serovar 3 str. JL03
0	0	0	-	754345	Actinobacillus pleuropneumoniae serovar 8
0	2	0	S	718	Actinobacillus equuli
0	2	2	-	202947	Actinobacillus equuli subsp. equuli
0	2	0	S	67854	Actinobacillus succinogenes
0	2	2	-	339671	Actinobacillus succinogenes 130Z
0	1	0	S	716	Actinobacillus suis
0	1	1	-	743972	Actinobacillus suis ATCC 33415
0	8	0	G	476528	Bibersteinia
0	8	0	S	47735	Bibersteinia trehalosi
0	4	4	-	1171377	Bibersteinia trehalosi USDA-ARS-USMARC-192
0	2	2	-	1263832	Bibersteinia trehalosi USDA-ARS-USMARC-190
0	0	0	-	1263829	Bibersteinia trehalosi USDA-ARS-USMARC-188
0	0	0	-	1263831	Bibersteinia trehalosi USDA-ARS-USMARC-189
0	6	0	G	155493	Gallibacterium
0	6	0	S	750	Gallibacterium anatis
0	6	6	-	1005058	Gallibacterium anatis UMN179
0	3	0	G	214906	Histophilus
0	3	0	S	731	Histophilus somni
0	2	2	-	205914	Haemophilus somnus 129PT
0	1	1	-	228400	Haemophilus somnus 2336
0	3	0	G	697331	Basfia
0	3	0	S	157673	[Mannheimia] succiniciproducens
0	3	3	-	221988	Mannheimia succiniciproducens MBEL55E
0	96	0	O	1706369	Cellvibrionales
0	44	0	F	1706371	Cellvibrionaceae
0	16	0	G	447467	Simiduia
0	16	0	S	447471	Simiduia agarivorans
0	16	16	-	1117647	Simiduia agarivorans SA1 = DSM 21679
0	12	0	G	10	Cellvibrio
0	12	0	S	155077	Cellvibrio japonicus
0	12	12	-	498211	Cellvibrio japonicus Ueda107
0	8	0	G	2425	Teredinibacter
0	8	0	S	2426	Teredinibacter turnerae
0	8	8	-	377629	Teredinibacter turnerae T7901
0	6	0	G	316625	Saccharophagus
0	6	0	S	86304	Saccharophagus degradans
0	6	6	-	203122	Saccharophagus degradans 2-40
0	37	0	F	1706373	Microbulbiferaceae
0	37	0	G	48073	Microbulbifer
0	25	25	S	1769779	Microbulbifer sp. CCB-MM1
0	12	12	S	252514	Microbulbifer thermotolerans
0	14	0	F	1706375	Spongiibacteraceae
0	9	0	G	1434050	Zhongshania
0	9	9	S	1470434	Zhongshania aliphaticivorans
0	4	0	G	630749	Spongiibacter
0	4	4	S	1620392	Spongiibacter sp. IMCC21906
0	94	0	O	135618	Methylococcales
0	94	0	F	403	Methylococcaceae
0	51	1	G	416	Methylomonas
0	29	29	S	1727196	Methylomonas sp. DH-1
0	15	15	S	1538553	Methylomonas denitrificans
0	5	0	S	421	Methylomonas methanica
0	5	5	-	857087	Methylomonas methanica MC09
0	34	0	G	413	Methylococcus
0	34	0	S	414	Methylococcus capsulatus
0	34	34	-	243233	Methylococcus capsulatus str. Bath
0	8	0	G	39773	Methylomicrobium
0	8	0	S	271065	Methylomicrobium alcaliphilum
0	8	8	-	1091494	Methylomicrobium alcaliphilum 20Z
0	86	0	O	118969	Legionellales
0	66	0	F	444	Legionellaceae
0	63	0	G	445	Legionella
0	39	12	S	446	Legionella pneumophila
0	12	10	-	91891	Legionella pneumophila subsp. pneumophila
0	2	2	-	1312904	Legionella pneumophila subsp. pneumophila LPE509
0	11	11	-	91890	Legionella pneumophila subsp. pascullei
0	1	0	-	66976	Legionella pneumophila serogroup 1
0	1	1	-	423212	Legionella pneumophila 2300/99 Alcoy
0	1	1	-	400673	Legionella pneumophila str. Corby
0	0	0	-	297245	Legionella pneumophila str. Lens
0	0	0	-	297246	Legionella pneumophila str. Paris
0	9	0	S	96230	Legionella fallonii
0	9	9	-	1212491	Legionella fallonii LLAP-10
0	6	6	S	449	Legionella hackeliae
0	5	0	S	450	Legionella longbeachae
0	5	5	-	661367	Legionella longbeachae NSW150
0	3	0	S	29423	Legionella oakridgensis
0	3	3	-	1268635	Legionella oakridgensis ATCC 33761 = DSM 21215
0	3	0	G	465	Tatlockia
0	3	3	S	451	Tatlockia micdadei
0	19	0	F	118968	Coxiellaceae
0	10	0	G	776	Coxiella
0	7	7	S	325775	Coxiella endosymbiont of Amblyomma americanum
0	3	1	S	777	Coxiella burnetii
0	0	0	-	227377	Coxiella burnetii RSA 493
0	0	0	-	360115	Coxiella burnetii RSA 331
0	0	0	-	434922	Coxiella burnetii Dugway 5J108-111
0	0	0	-	434923	Coxiella burnetii CbuG_Q212
0	0	0	-	1293501	Coxiella burnetii Z3055
0	9	0	-	134284	unclassified Coxiellaceae
0	9	9	S	1592897	Coxiella-like endosymbiont
0	41	0	O	1775403	Nevskiales
0	41	0	F	568386	Sinobacteraceae
0	41	0	G	469322	Steroidobacter
0	41	41	S	465721	Steroidobacter denitrificans
0	15	0	O	1240482	Orbales
0	15	0	F	1240483	Orbaceae
0	10	0	G	1335631	Frischella
0	10	10	S	1267021	Frischella perrara
0	5	0	G	1193503	Gilliamella
0	5	5	S	1196095	Gilliamella apicola
0	1	0	O	135615	Cardiobacteriales
0	1	0	F	868	Cardiobacteriaceae
0	1	0	G	869	Dichelobacter
0	1	0	S	870	Dichelobacter nodosus
0	1	1	-	246195	Dichelobacter nodosus VCS1703A
0.22	9698	13	C	28211	Alphaproteobacteria
0.11	5099	9	O	356	Rhizobiales
0.04	1726	4	F	41294	Bradyrhizobiaceae
0.02	945	7	G	374	Bradyrhizobium
0	165	165	S	288000	Bradyrhizobium sp. BTAi1
0	148	64	S	1355477	Bradyrhizobium diazoefficiens
0	83	83	-	224911	Bradyrhizobium diazoefficiens USDA 110
0	114	114	S	114615	Bradyrhizobium sp. ORS 278
0	110	1	S	44255	Bradyrhizobium oligotrophicum
0	109	109	-	1245469	Bradyrhizobium oligotrophicum S58
0	106	53	S	375	Bradyrhizobium japonicum
0	52	52	-	1037409	Bradyrhizobium japonicum USDA 6
0	80	80	S	1223566	Bradyrhizobium sp. CCGE-LA001
0	76	76	S	335659	Bradyrhizobium sp. S23321
0	74	74	S	376	Bradyrhizobium sp.
0	61	61	S	1274631	Bradyrhizobium icense
0.01	474	1	G	1073	Rhodopseudomonas
0.01	473	6	S	1076	Rhodopseudomonas palustris
0	92	92	-	316058	Rhodopseudomonas palustris HaA2
0	80	80	-	316056	Rhodopseudomonas palustris BisB18
0	69	69	-	652103	Rhodopseudomonas palustris DX-1
0	67	67	-	316055	Rhodopseudomonas palustris BisA53
0	67	67	-	316057	Rhodopseudomonas palustris BisB5
0	47	47	-	258594	Rhodopseudomonas palustris CGA009
0	42	42	-	395960	Rhodopseudomonas palustris TIE-1
0	205	0	G	85413	Bosea
0	81	81	S	1526658	Bosea vaviloviae
0	69	69	S	1842539	Bosea sp. RAC05
0	54	54	S	1792307	Bosea sp. PAMC 26642
0	55	0	G	911	Nitrobacter
0	38	0	S	912	Nitrobacter hamburgensis
0	38	38	-	323097	Nitrobacter hamburgensis X14
0	16	0	S	913	Nitrobacter winogradskyi
0	16	16	-	323098	Nitrobacter winogradskyi Nb-255
0	41	0	G	40136	Oligotropha
0	41	1	S	40137	Oligotropha carboxidovorans
0	31	31	-	504832	Oligotropha carboxidovorans OM5
0	8	8	-	1031710	Oligotropha carboxidovorans OM4
0.02	1040	4	F	82115	Rhizobiaceae
0.02	728	0	-	227290	Rhizobium/Agrobacterium group
0.01	535	38	G	379	Rhizobium
0	183	62	S	384	Rhizobium leguminosarum
0	97	0	-	386	Rhizobium leguminosarum bv. trifolii
0	32	32	-	1033991	Rhizobium leguminosarum bv. trifolii CB782
0	24	24	-	395491	Rhizobium leguminosarum bv. trifolii WSM1325
0	21	21	-	395492	Rhizobium leguminosarum bv. trifolii WSM2304
0	18	18	-	754523	Rhizobium leguminosarum bv. trifolii WSM1689
0	23	0	-	387	Rhizobium leguminosarum bv. viciae
0	23	23	-	216596	Rhizobium leguminosarum bv. viciae 3841
0	82	2	S	29449	Rhizobium etli
0	34	0	-	323733	Rhizobium etli bv. mimosae
0	20	20	-	1432050	Rhizobium etli bv. mimosae str. IE4771
0	14	14	-	1328306	Rhizobium etli bv. mimosae str. Mim1
0	22	0	-	147700	Rhizobium etli bv. phaseoli
0	22	22	-	1432049	Rhizobium etli bv. phaseoli str. IE4803
0	12	12	-	491916	Rhizobium etli CIAT 652
0	9	9	-	347834	Rhizobium etli CFN 42
0	58	0	S	398	Rhizobium tropici
0	58	58	-	698761	Rhizobium tropici CIAT 899
0	54	54	S	396	Rhizobium phaseoli
0	28	28	S	1125847	Rhizobium sp. NT-26
0	27	27	S	1703969	Rhizobium sp. N324
0	24	24	S	1869170	Rhizobium sp. S41
0	15	0	S	56730	Rhizobium gallicum
0	15	0	-	142627	Rhizobium gallicum bv. gallicum
0	15	15	-	1418105	Rhizobium gallicum bv. gallicum R602
0	15	15	S	424182	Rhizobium sp. IRBG74
0	2	2	S	1703961	Rhizobium sp. N1314
0	2	2	S	1703966	Rhizobium sp. N731
0	0	0	S	1703960	Rhizobium sp. N113
0	0	0	S	1703962	Rhizobium sp. N1341
0	134	0	G	357	Agrobacterium
0	73	0	S	1183400	Agrobacterium tumefaciens complex
0	63	30	S	358	Agrobacterium tumefaciens
0	32	32	-	311403	Agrobacterium radiobacter K84
0	9	0	S	1176649	Agrobacterium fabrum
0	9	9	-	176299	Agrobacterium fabrum str. C58
0	28	0	S	373	Agrobacterium vitis
0	28	28	-	311402	Agrobacterium vitis S4
0	17	17	S	1842536	Agrobacterium sp. RAC06
0	15	15	S	861208	Agrobacterium sp. H13-3
0	59	0	G	1525371	Neorhizobium
0	58	2	S	399	Neorhizobium galegae
0	30	0	-	323655	Neorhizobium galegae bv. orientalis
0	30	30	-	1028800	Neorhizobium galegae bv. orientalis str. HAMBI 540
0	26	0	-	323656	Neorhizobium galegae bv. officinalis
0	26	26	-	1028801	Neorhizobium galegae bv. officinalis bv. officinalis str. HAMBI 1141
0	223	0	-	227292	Sinorhizobium/Ensifer group
0	169	0	G	28105	Sinorhizobium
0	56	25	S	382	Sinorhizobium meliloti
0	9	9	-	707241	Sinorhizobium meliloti SM11
0	4	4	-	266834	Sinorhizobium meliloti 1021
0	4	4	-	1286640	Sinorhizobium meliloti 2011
0	4	4	-	1235461	Sinorhizobium meliloti GR4
0	3	3	-	1230587	Sinorhizobium meliloti Rm41
0	2	2	-	693982	Sinorhizobium meliloti AK83
0	1	1	-	698936	Sinorhizobium meliloti BL225C
0	44	44	S	1842534	Sinorhizobium sp. RAC02
0	34	1	S	110321	Sinorhizobium medicae
0	33	33	-	366394	Sinorhizobium medicae WSM419
0	34	0	-	663276	Sinorhizobium fredii group
0	34	0	S	380	Sinorhizobium fredii
0	33	33	-	394	Sinorhizobium fredii NGR234
0	53	0	G	106591	Ensifer
0	52	52	S	106592	Ensifer adhaerens
0	65	0	G	323620	Shinella
0	65	65	S	879274	Shinella sp. HZN7
0	18	0	G	34019	Candidatus Liberibacter
0	5	0	S	556287	Candidatus Liberibacter solanacearum
0	5	5	-	658172	Candidatus Liberibacter solanacearum CLso-ZC1
0	4	0	S	34020	Candidatus Liberibacter africanus
0	4	4	-	1277257	Candidatus Liberibacter africanus PTSAPSY
0	4	1	S	34021	Candidatus Liberibacter asiaticus
0	1	1	-	537021	Candidatus Liberibacter asiaticus str. psy62
0	1	1	-	931202	Candidatus Liberibacter asiaticus str. Ishi-1
0	1	1	-	1174529	Candidatus Liberibacter asiaticus str. gxpsy
0	3	0	S	309868	Candidatus Liberibacter americanus
0	3	3	-	1261131	Candidatus Liberibacter americanus str. Sao Paulo
0	2	1	S	1273132	Liberibacter crescens
0	1	1	-	1215343	Liberibacter crescens BT-1
0.01	629	0	F	119045	Methylobacteriaceae
0.01	628	4	G	407	Methylobacterium
0	113	113	S	270351	Methylobacterium aquaticum
0	99	99	S	426117	Methylobacterium sp. 4-46
0	92	0	S	114616	Methylobacterium nodulans
0	92	92	-	460265	Methylobacterium nodulans ORS 2060
0	91	0	S	578822	Methylobacterium extorquens group
0	91	5	S	408	Methylobacterium extorquens
0	26	26	-	440085	Methylobacterium extorquens CM4
0	25	25	-	661410	Methylobacterium extorquens DM4
0	19	19	-	272630	Methylobacterium extorquens AM1
0	13	13	-	419610	Methylobacterium extorquens PA1
0	70	1	S	31998	Methylobacterium radiotolerans
0	69	69	-	426355	Methylobacterium radiotolerans JCM 2831
0	69	69	S	1479019	Methylobacterium sp. C1
0	52	0	S	223967	Methylobacterium populi
0	51	51	-	441620	Methylobacterium populi BJ001
0	33	33	S	925818	Methylobacterium sp. AMS5
0.01	548	1	F	69277	Phyllobacteriaceae
0.01	437	3	G	68287	Mesorhizobium
0	171	25	S	39645	Mesorhizobium ciceri
0	146	24	-	278148	Mesorhizobium ciceri biovar biserrulae
0	121	121	-	765698	Mesorhizobium ciceri biovar biserrulae WSM1271
0	109	0	S	381	Mesorhizobium loti
0	56	56	-	935546	Mesorhizobium loti NZP2037
0	52	52	-	266835	Mesorhizobium loti MAFF303099
0	65	0	S	71433	Mesorhizobium amorphae
0	64	64	-	1082933	Mesorhizobium amorphae CCNWGS0123
0	48	0	S	593909	Mesorhizobium opportunistum
0	47	47	-	536019	Mesorhizobium opportunistum WSM2075
0	38	0	S	536018	Mesorhizobium australicum
0	38	38	-	754035	Mesorhizobium australicum WSM2073
0	61	0	G	31988	Aminobacter
0	61	61	S	83263	Aminobacter aminovorans
0	29	0	G	274591	Hoeflea
0	28	28	S	1620421	Hoeflea sp. IMCC20628
0	18	0	G	449972	Chelativorans
0	18	18	S	266779	Chelativorans sp. BNC1
[truncated: 5,161 more rows]

## Sheet: Hebron_dog_T1.1
% of fragments	Number of fragments covered by th clade	Number of fragments unique for his clade	Rank code	NCBI taxonomic ID number	Indented scientific name
89.34	9725120	9725120	U	0	unclassified
6.8	740319	1	-	1	root
6.77	736801	0	-	131567	cellular organisms
6.25	679956	0	D	2759	Eukaryota
6.25	679956	0	-	33154	Opisthokonta
6.25	679956	0	K	33208	Metazoa
6.25	679956	0	-	6072	Eumetazoa
6.25	679956	0	-	33213	Bilateria
6.25	679956	0	-	33511	Deuterostomia
6.25	679956	0	P	7711	Chordata
6.25	679956	0	-	89593	Craniata
6.25	679956	0	-	7742	Vertebrata
6.25	679956	0	-	7776	Gnathostomata
6.25	679956	0	-	117570	Teleostomi
6.25	679956	0	-	117571	Euteleostomi
6.25	679956	0	-	8287	Sarcopterygii
6.25	679956	0	-	1338369	Dipnotetrapodomorpha
6.25	679956	0	-	32523	Tetrapoda
6.25	679956	0	-	32524	Amniota
6.25	679956	0	C	40674	Mammalia
6.25	679955	0	-	32525	Theria
6.25	679955	0	-	9347	Eutheria
6.25	679955	0	-	1437010	Boreoeutheria
6.25	679955	0	-	314146	Euarchontoglires
6.25	679955	1	O	9443	Primates
6.25	679954	0	-	376913	Haplorrhini
6.25	679954	0	-	314293	Simiiformes
6.25	679954	0	-	9526	Catarrhini
6.25	679954	0	-	314295	Hominoidea
6.25	679954	0	F	9604	Hominidae
6.25	679954	0	-	207598	Homininae
6.25	679954	0	G	9605	Homo
6.25	679953	679953	S	9606	Homo sapiens
0.5	54946	14	D	2	Bacteria
0.25	26847	5	P	1224	Proteobacteria
0.11	11502	23	C	1236	Gammaproteobacteria
0.03	2973	0	O	91347	Enterobacterales
0.01	1594	3	F	543	Enterobacteriaceae
0	346	1	G	570	Klebsiella
0	155	152	S	571	Klebsiella oxytoca
0	3	3	-	1333852	Klebsiella oxytoca KONIH1
0	89	48	S	573	Klebsiella pneumoniae
0	31	20	-	72407	Klebsiella pneumoniae subsp. pneumoniae
0	5	5	-	1392499	Klebsiella pneumoniae subsp. pneumoniae 1158
0	3	3	-	1125630	Klebsiella pneumoniae subsp. pneumoniae HS11286
0	1	1	-	1328324	Klebsiella pneumoniae subsp. pneumoniae KPNIH27
0	0	0	-	484021	Klebsiella pneumoniae subsp. pneumoniae NTUH-K2044
0	0	0	-	272620	Klebsiella pneumoniae subsp. pneumoniae MGH 78578
0	0	0	-	1406314	Klebsiella pneumoniae subsp. pneumoniae PittNDM01
0	5	5	-	507522	Klebsiella pneumoniae 342
0	1	1	-	1049565	Klebsiella pneumoniae KCTC 2242
0	1	1	-	1380908	Klebsiella pneumoniae JM45
0	0	0	-	1365186	Klebsiella pneumoniae KP-1
0	32	32	S	1134687	Klebsiella michiganensis
0	20	16	S	244366	Klebsiella variicola
0	3	3	-	640131	Klebsiella variicola At-22
0	17	9	S	548	[Enterobacter] aerogenes
0	3	3	-	935296	Enterobacter aerogenes EA1509E
0	3	3	-	1028307	Enterobacter aerogenes KCTC 2190
0	17	17	S	1715259	Klebsiella sp. G5
0	8	8	S	1463165	Klebsiella quasipneumoniae
0	6	6	S	1905288	Klebsiella sp. LTGPAF-6F
0	226	0	G	561	Escherichia
0	210	101	S	562	Escherichia coli
0	51	0	-	168807	Escherichia coli O127:H6
0	51	51	-	574521	Escherichia coli O127:H6 str. E2348/69
0	6	0	-	498388	Escherichia coli C
0	6	6	-	481805	Escherichia coli ATCC 8739
0	6	6	-	1358422	Escherichia coli PCN061
0	4	4	-	1329907	Escherichia coli APEC IMT5155
0	4	4	-	83334	Escherichia coli O157:H7
0	2	2	-	199310	Escherichia coli CFT073
0	2	2	-	405955	Escherichia coli APEC O1
0	2	2	-	409438	Escherichia coli SE11
0	2	0	-	1072458	Escherichia coli O7:K1
0	2	2	-	1072459	Escherichia coli O7:K1 str. CE10
0	2	0	-	244319	Escherichia coli O26:H11
0	2	2	-	573235	Escherichia coli O26:H11 str. 11368
0	2	0	-	1078034	Escherichia coli O145:H28
0	0	0	-	1248823	Escherichia coli O145:H28 str. RM12581
0	0	0	-	1248902	Escherichia coli O145:H28 str. RM13514
0	0	0	-	1248903	Escherichia coli O145:H28 str. RM12761
0	0	0	-	1248915	Escherichia coli O145:H28 str. RM13516
0	2	0	-	1603259	Escherichia coli O139:H28
0	2	2	-	331111	Escherichia coli O139:H28 str. E24377A
0	1	1	-	941323	Escherichia coli VR50
0	1	1	-	1033813	Escherichia coli NA114
0	1	1	-	758831	Escherichia coli ECC-1470
0	1	1	-	1001989	Escherichia coli PCN033
0	1	1	-	585057	Escherichia coli IAI39
0	1	0	-	861906	Escherichia coli O44:H18
0	1	1	-	216592	Escherichia coli 042
0	1	1	-	869729	Escherichia coli UM146
0	1	0	-	168927	Escherichia coli O111:H-
0	1	1	-	585396	Escherichia coli O111:H- str. 11128
0	1	1	-	362663	Escherichia coli 536
0	1	1	-	439855	Escherichia coli SMS-3-5
0	1	1	-	741093	Escherichia coli Xuzhou21
0	1	0	-	1038927	Escherichia coli O104:H4
0	0	0	-	1133853	Escherichia coli O104:H4 str. 2009EL-2071
0	0	0	-	1134782	Escherichia coli O104:H4 str. 2009EL-2050
0	1	1	-	1355100	Escherichia coli JJ1886
0	0	0	-	1322345	Escherichia coli ATCC 25922
0	0	0	-	1045010	Escherichia coli O157
0	0	0	-	244320	Escherichia coli O55:H7
0	0	0	-	1048689	Escherichia coli O55:H7 str. RM12579
0	0	0	-	685037	Escherichia coli O83:H1
0	0	0	-	685038	Escherichia coli O83:H1 str. NRG 857C
0	0	0	-	910348	Escherichia coli P12b
0	0	0	-	1441627	Escherichia coli str. Sanji
0	0	0	-	696406	Escherichia coli UMNK88
0	12	9	S	208962	Escherichia albertii
0	2	2	-	1440052	Escherichia albertii KF1
0	3	0	S	564	Escherichia fergusonii
0	3	3	-	585054	Escherichia fergusonii ATCC 35469
0	226	1	G	547	Enterobacter
0	170	0	S	354276	Enterobacter cloacae complex
0	58	24	S	550	Enterobacter cloacae
0	21	0	-	336306	Enterobacter cloacae subsp. cloacae
0	17	17	-	716541	Enterobacter cloacae subsp. cloacae ATCC 13047
0	3	3	-	1211025	Enterobacter cloacae subsp. cloacae ENHKU01
0	6	6	-	1354030	Enterobacter cloacae P101
0	3	0	-	69219	Enterobacter cloacae subsp. dissolvens
0	3	3	-	1104326	Enterobacter cloacae subsp. dissolvens SDM
0	1	1	-	1045856	Enterobacter cloacae EcWSU1
0	0	0	-	1333850	Enterobacter cloacae ECNIH2
0	37	2	S	158836	Enterobacter hormaechei
0	18	18	-	301102	Enterobacter hormaechei subsp. oharae
0	10	10	-	299766	Enterobacter hormaechei subsp. steigerwaltii
0	5	5	-	301105	Enterobacter hormaechei subsp. hormaechei
0	28	8	S	61645	Enterobacter asburiae
0	12	12	-	640513	Enterobacter asburiae LF7a
0	7	7	-	1421338	Enterobacter asburiae L1
0	16	0	S	1334193	Enterobacter lignolyticus
0	16	16	-	701347	Enterobacter lignolyticus SCF1
0	7	7	S	1870930	Enterobacter cloacae complex sp. 35734
0	6	4	S	1812934	Enterobacter cloacae complex 'Hoffmann cluster III'
0	1	1	-	1333849	Enterobacter cloacae ECR091
0	1	1	-	1333851	Enterobacter cloacae ECNIH3
0	5	5	S	299767	Enterobacter ludwigii
0	4	4	S	1296536	Enterobacter xiangfangensis
0	2	2	S	208224	Enterobacter kobei
0	1	1	S	1812935	Enterobacter cloacae complex 'Hoffmann cluster IV'
0	15	15	S	1166130	Enterobacter sp. R4-368
0	15	15	S	399742	Enterobacter sp. 638
0	11	11	S	1692238	Enterobacter sp. FY-07
0	5	5	S	1827481	Enterobacter sp. ODB01
0	4	4	S	1560339	Enterobacter sp. E20
0	2	2	S	1868135	Enterobacter sp. HK169
0	203	0	G	590	Salmonella
0	184	40	S	28901	Salmonella enterica
0	128	0	-	59201	Salmonella enterica subsp. enterica
0	75	72	-	90371	Salmonella enterica subsp. enterica serovar Typhimurium
0	2	0	-	1620419	Salmonella enterica subsp. enterica serovar Typhimurium var. 5-
0	2	2	-	1271862	Salmonella enterica subsp. enterica serovar Typhimurium var. 5- str. CFSAN001921
0	0	0	-	568708	Salmonella enterica subsp. enterica serovar Typhimurium str. D23580
0	23	16	-	54388	Salmonella enterica subsp. enterica serovar Paratyphi A
0	3	3	-	295319	Salmonella enterica subsp. enterica serovar Paratyphi A str. ATCC 9150
0	3	3	-	554290	Salmonella enterica subsp. enterica serovar Paratyphi A str. AKU_12601
0	5	0	-	58095	Salmonella enterica subsp. enterica serovar Agona
0	3	3	-	1072590	Salmonella enterica subsp. enterica serovar Agona str. 392869-2
0	0	0	-	454166	Salmonella enterica subsp. enterica serovar Agona str. SL483
0	0	0	-	1124917	Salmonella enterica subsp. enterica serovar Agona str. 460004 2-1
0	0	0	-	1406860	Salmonella enterica subsp. enterica serovar Agona str. 24249
0	3	1	-	119912	Salmonella enterica subsp. enterica serovar Choleraesuis
0	1	1	-	321314	Salmonella enterica subsp. enterica serovar Choleraesuis str. SC-B67
0	1	1	-	938142	Salmonella enterica subsp. enterica serovar Choleraesuis str. ATCC 10708
0	2	0	-	115981	Salmonella enterica subsp. enterica serovar Montevideo
0	1	1	-	1454603	Salmonella enterica subsp. enterica serovar Montevideo str. USDA-ARS-USMARC-1903
0	1	1	-	1454606	Salmonella enterica subsp. enterica serovar Montevideo str. USDA-ARS-USMARC-1921
0	0	0	-	859199	Salmonella enterica subsp. enterica serovar Montevideo str. 507440-20
0	2	1	-	90370	Salmonella enterica subsp. enterica serovar Typhi
0	1	1	-	220341	Salmonella enterica subsp. enterica serovar Typhi str. CT18
0	2	1	-	57743	Salmonella enterica subsp. enterica serovar Weltevreden
0	0	0	-	1173939	Salmonella enterica subsp. enterica serovar Weltevreden str. 1655
0	2	0	-	57045	Salmonella enterica subsp. enterica serovar Paratyphi B
0	2	2	-	1016998	Salmonella enterica subsp. enterica serovar Paratyphi B str. SPB7
0	2	0	-	181798	Salmonella enterica subsp. enterica serovar Sloterdijk
0	2	2	-	938141	Salmonella enterica subsp. enterica serovar Sloterdijk str. ATCC 15791
0	1	0	-	611	Salmonella enterica subsp. enterica serovar Heidelberg
0	0	0	-	1124936	Salmonella enterica subsp. enterica serovar Heidelberg str. 41578
0	1	0	-	58712	Salmonella enterica subsp. enterica serovar Anatum
0	1	1	-	1454585	Salmonella enterica subsp. enterica serovar Anatum str. USDA-ARS-USMARC-1735
0	1	0	-	108619	Salmonella enterica subsp. enterica serovar Newport
0	1	1	-	1454620	Salmonella enterica subsp. enterica serovar Newport str. USDA-ARS-USMARC-1927
0	1	1	-	143221	Salmonella enterica subsp. enterica serovar Tennessee
0	1	0	-	149539	Salmonella enterica subsp. enterica serovar Enteritidis
0	1	1	-	1412529	Salmonella enterica subsp. enterica serovar Enteritidis str. EC20120200
0	1	0	-	189201	Salmonella enterica subsp. enterica serovar Cubana
0	1	1	-	1271863	Salmonella enterica subsp. enterica serovar Cubana str. CFSAN002050
0	1	0	-	340188	Salmonella enterica subsp. enterica serovar Cerro
0	1	1	-	1410916	Salmonella enterica subsp. enterica serovar Cerro str. CFSAN001588
0	0	0	-	340190	Salmonella enterica subsp. enterica serovar Schwarzengrund
0	0	0	-	439843	Salmonella enterica subsp. enterica serovar Schwarzengrund str. CVM19633
0	0	0	-	134047	Salmonella enterica subsp. enterica serovar Bredeney
0	0	0	-	1194154	Salmonella enterica subsp. enterica serovar Bredeney str. CFSAN001080
0	0	0	-	1151172	Salmonella enterica subsp. enterica serovar Abaetetuba
0	0	0	-	1208611	Salmonella enterica subsp. enterica serovar Abaetetuba str. ATCC 35640
0	0	0	-	29482	Salmonella enterica subsp. enterica serovar Abony
0	0	0	-	1029983	Salmonella enterica subsp. enterica serovar Abony str. 0014
0	0	0	-	57046	Salmonella enterica subsp. enterica serovar Paratyphi C
0	0	0	-	476213	Salmonella enterica subsp. enterica serovar Paratyphi C str. RKS4594
0	9	0	-	59203	Salmonella enterica subsp. arizonae
0	6	0	-	41515	Salmonella enterica subsp. arizonae serovar 62:z36:-
0	6	6	-	1386967	Salmonella enterica subsp. arizonae serovar 62:z36:- str. RKS2983
0	3	3	-	41514	Salmonella enterica subsp. arizonae serovar 62:z4,z23:-
0	6	6	-	59204	Salmonella enterica subsp. diarizonae
0	19	0	S	54736	Salmonella bongori
0	7	7	-	218493	Salmonella bongori NCTC 12419
0	6	0	-	41527	Salmonella bongori serovar 48:z41:--
0	6	6	-	1382510	Salmonella bongori serovar 48:z41:-- str. RKS3044
0	5	5	-	1197719	Salmonella bongori N268-08
0	129	0	-	191675	unclassified Enterobacteriaceae
0	113	0	-	84563	ant, tsetse, mealybug, aphid, etc. endosymbionts
0	78	0	-	146507	aphid secondary symbionts
0	73	73	S	1199245	secondary endosymbiont of Ctenarytaina eucalypti
0	5	5	S	134287	secondary endosymbiont of Heteropsylla cubana
0	23	0	-	84564	ant endosymbionts
0	23	0	G	203804	Candidatus Blochmannia
0	12	0	-	711328	unclassified Candidatus Blochmannia endosymbionts
0	9	9	S	1505597	Blochmannia endosymbiont of Camponotus (Colobopsis) obliquus
0	3	3	S	1505596	Blochmannia endosymbiont of Polyrhachis (Hedomyrma) turneri
0	4	0	S	251535	Candidatus Blochmannia vafer
0	4	4	-	859654	Candidatus Blochmannia vafer str. BVAF
0	3	0	S	251542	Candidatus Blochmannia chromaiodes
0	3	3	-	1240471	Candidatus Blochmannia chromaiodes str. 640
0	2	0	S	101534	Candidatus Blochmannia pennsylvanicus
0	2	2	-	291272	Candidatus Blochmannia pennsylvanicus str. BPEN
0	2	2	S	203907	Candidatus Blochmannia floridanus
0	6	0	G	1906661	Candidatus Gullanella
0	6	6	S	1070130	Candidatus Gullanella endobia
0	3	0	G	1906660	Candidatus Mikella
0	3	3	S	1778264	Candidatus Mikella endobia
0	1	0	G	1906659	Candidatus Hoaglandella
0	1	1	S	1778263	Candidatus Hoaglandella endobia
0	1	0	G	1682492	Candidatus Tachikawaea
0	1	1	S	1410383	Candidatus Tachikawaea gelatinosa
0	16	0	-	36866	unclassified Enterobacteriaceae (miscellaneous)
0	10	10	S	891974	Plautia stali symbiont
0	6	6	S	693444	Enterobacteriaceae bacterium strain FGI 57
0	106	0	G	544	Citrobacter
0	53	0	-	1344959	Citrobacter freundii complex
0	53	43	S	546	Citrobacter freundii
0	9	9	-	1333848	Citrobacter freundii CFNIH1
0	27	16	S	35703	Citrobacter amalonaticus
0	10	10	-	1261127	Citrobacter amalonaticus Y19
0	9	0	S	67825	Citrobacter rodentium
0	9	9	-	637910	Citrobacter rodentium ICC168
0	9	9	S	1702170	Citrobacter sp. FDAARGOS_156
0	6	0	S	545	Citrobacter koseri
0	6	6	-	290338	Citrobacter koseri ATCC BAA-895
0	65	0	G	158483	Cedecea
0	65	65	S	158822	Cedecea neteri
0	64	0	G	83654	Leclercia
0	64	64	S	83655	Leclercia adecarboxylata
0	61	0	G	413496	Cronobacter
0	17	6	S	28141	Cronobacter sakazakii
0	5	5	-	1138308	Cronobacter sakazakii ES15
0	3	3	-	290339	Cronobacter sakazakii ATCC BAA-894
0	1	1	-	956149	Cronobacter sakazakii SP291
0	8	0	S	413501	Cronobacter muytjensii
0	8	8	-	1159613	Cronobacter muytjensii ATCC 51329
0	8	4	S	413503	Cronobacter malonaticus
0	4	4	-	1159491	Cronobacter malonaticus LMG 23826
0	8	0	S	413497	Cronobacter dublinensis
0	8	0	-	413498	Cronobacter dublinensis subsp. dublinensis
0	8	8	-	1159554	Cronobacter dublinensis subsp. dublinensis LMG 23823
0	7	0	S	1163710	Cronobacter condimenti
0	7	7	-	1073999	Cronobacter condimenti 1330
0	7	0	S	535744	Cronobacter universalis
0	7	7	-	1074000	Cronobacter universalis NCTC 9529
0	4	0	S	413502	Cronobacter turicensis
0	4	4	-	693216	Cronobacter turicensis z3032
0	41	1	G	620	Shigella
0	11	3	S	623	Shigella flexneri
0	2	0	-	42897	Shigella flexneri 2a
0	1	1	-	198214	Shigella flexneri 2a str. 301
0	1	1	-	198215	Shigella flexneri 2a str. 2457T
0	1	1	-	591020	Shigella flexneri 2002017
0	1	1	-	1435046	Shigella flexneri G1663
0	1	1	-	1617964	Shigella flexneri 4c
0	0	0	-	374923	Shigella flexneri 1a
0	0	0	-	373383	Shigella flexneri 5
0	0	0	-	373384	Shigella flexneri 5 str. 8401
0	9	7	S	624	Shigella sonnei
0	1	1	-	216599	Shigella sonnei 53G
0	1	1	-	300269	Shigella sonnei Ss046
0	9	9	S	1813821	Shigella sp. PAMC 28760
0	5	1	S	621	Shigella boydii
0	2	2	-	344609	Shigella boydii CDC 3083-94
0	1	1	-	300268	Shigella boydii Sb227
0	3	0	S	622	Shigella dysenteriae
0	3	3	-	300267	Shigella dysenteriae Sd197
0	38	0	G	160674	Raoultella
0	38	34	S	54291	Raoultella ornithinolytica
0	3	3	-	1286170	Raoultella ornithinolytica B6
0	27	0	G	1330547	Kosakonia
0	15	15	S	497725	Kosakonia oryzae
0	11	5	S	1158459	Kosakonia sacchari
0	6	6	-	1235834	Kosakonia sacchari SP1
0	15	0	G	1330546	Pluralibacter
0	15	15	S	61647	Pluralibacter gergoviae
0	14	0	G	579	Kluyvera
0	14	14	S	61648	Kluyvera intermedia
0	8	0	G	1330545	Lelliottia
0	8	8	S	61646	Lelliottia amnigena
0	5	0	G	1335483	Shimwellia
0	5	0	S	563	Shimwellia blattae
0	5	5	-	630626	Shimwellia blattae DSM 4481 = NBRC 105725
0	5	0	G	401618	Candidatus Riesia
0	5	0	S	401619	Candidatus Riesia pediculicola
0	5	5	-	515618	Candidatus Riesia pediculicola USDA
0	4	0	G	409304	Candidatus Ishikawaella
0	4	0	S	168169	Candidatus Ishikawaella capsulata
0	4	4	-	476281	Candidatus Ishikawaella capsulata Mpkobe
0	2	0	G	1048757	Candidatus Moranella
0	2	0	S	1048758	Candidatus Moranella endobia
0	1	1	-	903503	Candidatus Moranella endobia PCIT
0	1	1	-	1234603	Candidatus Moranella endobia PCVAL
0	412	0	F	1903411	Yersiniaceae
0	217	0	G	613	Serratia
0	69	37	S	615	Serratia marcescens
0	15	0	-	211759	Serratia marcescens subsp. marcescens
0	15	15	-	273526	Serratia marcescens subsp. marcescens Db11
0	6	6	-	1334564	Serratia marcescens SM39
0	6	6	-	435998	Serratia marcescens WW4
0	3	3	-	1249634	Serratia marcescens FGI94
0	36	36	S	61652	Serratia rubidaea
0	27	14	S	82996	Serratia plymuthica
0	8	8	-	1154756	Serratia plymuthica PRI-2C
0	1	1	-	1348660	Serratia plymuthica S13
0	1	1	-	682634	Serratia plymuthica 4Rx13
0	1	1	-	768492	Serratia plymuthica AS9
0	25	11	S	614	Serratia liquefaciens
0	14	14	-	1346614	Serratia liquefaciens ATCC 27592
0	17	17	S	47917	Serratia fonticola
0	15	15	S	1759437	Serratia sp. YD25
0	7	7	S	1327989	Serratia sp. FS14
0	7	0	S	28151	Serratia proteamaculans
0	7	7	-	399741	Serratia proteamaculans 568
0	6	6	S	488142	Serratia sp. SCBI
0	2	2	S	768490	Serratia sp. AS12
0	2	2	S	768493	Serratia sp. AS13
0	172	1	G	629	Yersinia
0	75	0	S	1649845	Yersinia pseudotuberculosis complex
0	39	10	S	633	Yersinia pseudotuberculosis
0	12	12	-	502801	Yersinia pseudotuberculosis PB1/+
0	8	0	-	109458	Yersinia pseudotuberculosis (type O:1b)
0	8	8	-	748672	Yersinia pseudotuberculosis str. PA3606
0	4	4	-	273123	Yersinia pseudotuberculosis IP 32953
0	3	3	-	349747	Yersinia pseudotuberculosis IP 31758
0	1	1	-	502800	Yersinia pseudotuberculosis YPIII
0	29	9	S	632	Yersinia pestis
0	13	13	-	349746	Yersinia pestis Angola
0	2	2	-	637385	Yersinia pestis D182038
0	1	1	-	214092	Yersinia pestis CO92
0	1	1	-	637382	Yersinia pestis D106004
0	1	1	-	1035377	Yersinia pestis A1122
0	0	0	-	385964	Yersinia pestis subsp. pestis
0	0	0	-	1234662	Yersinia pestis subsp. pestis bv. Medievalis
0	0	0	-	547048	Yersinia pestis biovar Medievalis str. Harbin 35
0	0	0	-	1345702	Yersinia pestis 2944
0	6	6	S	367190	Yersinia similis
0	34	20	S	630	Yersinia enterocolitica
0	7	0	-	34053	Yersinia enterocolitica (type O:5)
0	7	7	-	1262462	Yersinia enterocolitica (type O:5) str. YE53/03
0	5	0	-	150053	Yersinia enterocolitica subsp. palearctica
0	2	2	-	930944	Yersinia enterocolitica subsp. palearctica Y11
0	2	2	-	994476	Yersinia enterocolitica subsp. palearctica 105.5R(r)
0	1	0	-	150052	Yersinia enterocolitica subsp. enterocolitica
0	1	1	-	393305	Yersinia enterocolitica subsp. enterocolitica 8081
0	12	12	S	28152	Yersinia kristensenii
0	12	12	S	631	Yersinia intermedia
0	10	10	S	29485	Yersinia rohdei
0	7	0	S	29483	Yersinia aldovae
0	7	7	-	1453495	Yersinia aldovae 670-83
0	6	0	S	29484	Yersinia frederiksenii
0	6	6	-	1454377	Yersinia frederiksenii Y225
0	6	6	S	29486	Yersinia ruckeri
0	6	6	S	263819	Yersinia aleksiciae
0	14	0	G	34037	Rahnella
0	10	10	S	741091	Rahnella sp. Y9602
0	3	0	S	34038	Rahnella aquatilis
0	3	3	-	1151116	Rahnella aquatilis HX2
0	8	0	G	1745211	Chania
0	8	0	S	1639108	Chania multitudinisentens
0	8	8	-	1441930	Chania multitudinisentens RB-25
0	327	0	F	1903409	Erwiniaceae
0	151	0	G	53335	Pantoea
0	31	31	S	1484157	Pantoea sp. PSNIH2
0	29	6	S	553	Pantoea ananatis
0	7	7	-	1123863	Pantoea ananatis LMG 5342
0	6	6	-	706191	Pantoea ananatis LMG 20103
0	6	6	-	1095774	Pantoea ananatis PA13
0	3	3	-	932677	Pantoea ananatis AJ13355
0	27	27	S	1484158	Pantoea sp. PSNIH1
0	26	0	S	1654067	Pantoea agglomerans group
0	26	26	S	549	Pantoea agglomerans
0	13	13	S	1076550	Pantoea rwandensis
0	9	9	S	1235990	Candidatus Pantoea carbekii
0	8	8	S	592316	Pantoea sp. At-9b
0	4	0	S	470934	Pantoea vagans
0	4	4	-	712898	Pantoea vagans C9-1
0	79	0	G	51228	Wigglesworthia
0	79	0	S	51229	Wigglesworthia glossinidia
0	72	72	-	36870	Wigglesworthia glossinidia endosymbiont of Glossina brevipalpis
0	6	0	-	36868	Wigglesworthia glossinidia endosymbiont of Glossina morsitans
0	6	6	-	1142511	Wigglesworthia glossinidia endosymbiont of Glossina morsitans morsitans (Yale colony)
0	64	0	G	551	Erwinia
0	19	0	S	182337	Erwinia billingiae
0	19	19	-	634500	Erwinia billingiae Eb661
0	15	15	S	215689	Erwinia sp. Ejp617
0	12	12	S	1619313	Erwinia gerundensis
0	7	0	S	552	Erwinia amylovora
0	5	5	-	716540	Erwinia amylovora ATCC 49946
0	1	1	-	665029	Erwinia amylovora CFBP1430
0	7	0	S	338565	Erwinia tasmaniensis
0	7	7	-	465817	Erwinia tasmaniensis Et1/99
0	4	0	S	79967	Erwinia pyrifoliae
0	4	4	-	634499	Erwinia pyrifoliae Ep1/96
0	31	0	G	32199	Buchnera
0	31	4	S	9	Buchnera aphidicola
0	8	0	-	98795	Buchnera aphidicola (Myzus persicae)
0	2	2	-	1009856	Buchnera aphidicola str. USDA (Myzus persicae)
0	2	2	-	1009857	Buchnera aphidicola str. W106 (Myzus persicae)
0	2	2	-	1009858	Buchnera aphidicola str. G002 (Myzus persicae)
0	2	2	-	1009859	Buchnera aphidicola str. F009 (Myzus persicae)
0	4	0	-	668607	Buchnera aphidicola (Acyrthosiphon kondoi)
0	4	4	-	1005090	Buchnera aphidicola str. Ak (Acyrthosiphon kondoi)
0	4	4	-	1265350	Buchnera aphidicola (Aphis glycines)
0	3	0	-	118117	Buchnera aphidicola (Uroleucon ambrosiae)
0	3	3	-	1005057	Buchnera aphidicola str. Ua (Uroleucon ambrosiae)
0	3	0	-	98794	Buchnera aphidicola (Schizaphis graminum)
0	3	3	-	198804	Buchnera aphidicola str. Sg (Schizaphis graminum)
0	2	2	-	261317	Buchnera aphidicola (Cinara tujafilina)
0	1	0	-	118099	Buchnera aphidicola (Acyrthosiphon pisum)
0	0	0	-	107806	Buchnera aphidicola str. APS (Acyrthosiphon pisum)
0	0	0	-	563178	Buchnera aphidicola str. 5A (Acyrthosiphon pisum)
0	0	0	-	561501	Buchnera aphidicola str. Tuc7 (Acyrthosiphon pisum)
0	0	0	-	713601	Buchnera aphidicola str. JF99 (Acyrthosiphon pisum)
0	0	0	-	713602	Buchnera aphidicola str. TLW03 (Acyrthosiphon pisum)
0	1	0	-	135842	Buchnera aphidicola (Baizongia pistaciae)
0	1	1	-	224915	Buchnera aphidicola str. Bp (Baizongia pistaciae)
0	0	0	-	261318	Buchnera aphidicola (Cinara cedri)
0	0	0	-	372461	Buchnera aphidicola BCc
0	248	0	F	1903414	Morganellaceae
0	89	0	G	626	Xenorhabdus
0	35	21	S	40576	Xenorhabdus bovienii
0	14	14	-	406818	Xenorhabdus bovienii SS-2004
0	20	0	S	628	Xenorhabdus nematophila
0	20	20	-	1437823	Xenorhabdus nematophila AN6/1
0	14	0	S	40577	Xenorhabdus poinarii
0	14	14	-	1354304	Xenorhabdus poinarii G6
0	12	12	S	351671	Xenorhabdus doucetiae
0	7	7	S	351679	Xenorhabdus hominickii
0	52	0	G	29487	Photorhabdus
0	26	0	S	29488	Photorhabdus luminescens
0	26	0	-	141679	Photorhabdus luminescens subsp. laumondii
0	26	26	-	243265	Photorhabdus luminescens subsp. laumondii TTO1
0	18	18	S	291112	Photorhabdus asymbiotica
0	7	0	S	574560	Photorhabdus temperata
0	7	7	-	230089	Photorhabdus temperata subsp. thracensis
0	46	0	G	583	Proteus
0	39	23	S	584	Proteus mirabilis
0	8	8	-	1266738	Proteus mirabilis BB2000
0	6	6	-	529507	Proteus mirabilis HI4320
0	7	7	S	585	Proteus vulgaris
0	41	0	G	586	Providencia
0	29	17	S	588	Providencia stuartii
0	12	12	-	1157951	Providencia stuartii MRSN 2154
0	11	11	S	587	Providencia rettgeri
0	10	0	G	581	Morganella
0	10	6	S	582	Morganella morganii
0	4	0	-	180434	Morganella morganii subsp. morganii
0	4	4	-	1124991	Morganella morganii subsp. morganii KT
0	8	0	G	637	Arsenophonus
0	8	8	S	634113	Arsenophonus symbiont of Lipoptena fortisetosa
0	234	0	F	1903412	Hafniaceae
0	126	0	G	568	Hafnia
0	126	70	S	569	Hafnia alvei
0	55	55	-	1453496	Hafnia alvei FB1
0	54	0	G	82982	Obesumbacterium
0	54	54	S	82983	Obesumbacterium proteus
0	53	0	G	635	Edwardsiella
0	19	11	S	636	Edwardsiella tarda
0	5	5	-	718251	Edwardsiella tarda FL6-60
0	2	2	-	498217	Edwardsiella tarda EIB202
0	8	8	S	93378	Edwardsiella hoshinae
0	8	8	S	1578828	Edwardsiella sp. EA181011
0	7	0	S	1821960	Edwardsiella anguillarum
0	7	7	-	667120	Edwardsiella anguillarum ET080813
0	6	0	S	67780	Edwardsiella ictaluri
0	6	6	-	634503	Edwardsiella ictaluri 93-146
0	3	2	S	1263550	Edwardsiella piscicida
0	1	1	-	1288122	Edwardsiella piscicida C07-087
0	145	0	F	1903410	Pectobacteriaceae
0	69	0	G	122277	Pectobacterium
0	23	16	S	29471	Pectobacterium atrosepticum
0	7	7	-	218491	Pectobacterium atrosepticum SCRI1043
0	18	0	S	554	Pectobacterium carotovorum
0	18	0	-	555	Pectobacterium carotovorum subsp. carotovorum
0	9	9	-	561230	Pectobacterium carotovorum subsp. carotovorum PC1
0	8	8	-	1218933	Pectobacterium carotovorum subsp. carotovorum PCC21
0	15	9	S	1905730	Pectobacterium parmentieri
0	6	6	-	561231	Pectobacterium parmentieri WPP163
0	6	0	S	55208	Pectobacterium wasabiae
0	6	6	-	1175631	Pectobacterium wasabiae CFBP 3304
0	4	4	S	1166016	Pectobacterium sp. SCC3193
0	41	0	G	204037	Dickeya
0	25	0	S	204042	Dickeya zeae
0	15	15	-	590409	Dickeya zeae Ech586
0	9	9	-	1427366	Dickeya zeae EC1
0	9	0	S	204038	Dickeya dadantii
0	9	9	-	198628	Dickeya dadantii 3937
0	6	0	S	1089444	Dickeya solani
0	6	6	-	1225786	Dickeya solani IPO 2222
0	35	0	G	84565	Sodalis
0	16	16	S	1239307	Sodalis praecaptivus
0	9	0	S	1486991	Candidatus Sodalis pierantonius
0	9	9	-	2342	Candidatus Sodalis pierantonius str. SOPE
0	9	0	S	63612	Sodalis glossinidius
0	9	9	-	343509	Sodalis glossinidius str. 'morsitans'
0	6	0	F	1903416	Budviciaceae
0	6	0	G	82984	Pragia
0	6	6	S	82985	Pragia fontium
0	3	0	-	451511	unclassified Enterobacterales
0	3	0	G	702	Plesiomonas
0	3	3	S	703	Plesiomonas shigelloides
0.02	2625	0	O	118969	Legionellales
0.02	2420	0	F	118968	Coxiellaceae
0.02	2401	0	-	134284	unclassified Coxiellaceae
0.02	2401	2401	S	1592897	Coxiella-like endosymbiont
0	18	0	G	776	Coxiella
0	15	3	S	777	Coxiella burnetii
0	2	2	-	227377	Coxiella burnetii RSA 493
0	2	2	-	434924	Coxiella burnetii CbuK_Q154
0	2	2	-	1293501	Coxiella burnetii Z3055
0	2	2	-	360115	Coxiella burnetii RSA 331
0	1	1	-	434923	Coxiella burnetii CbuG_Q212
0	0	0	-	434922	Coxiella burnetii Dugway 5J108-111
0	3	3	S	325775	Coxiella endosymbiont of Amblyomma americanum
0	205	0	F	444	Legionellaceae
0	195	0	G	445	Legionella
0	79	0	S	29423	Legionella oakridgensis
0	79	79	-	1268635	Legionella oakridgensis ATCC 33761 = DSM 21215
0	74	30	S	446	Legionella pneumophila
0	23	15	-	91891	Legionella pneumophila subsp. pneumophila
0	8	8	-	1312904	Legionella pneumophila subsp. pneumophila LPE509
0	15	15	-	91890	Legionella pneumophila subsp. pascullei
0	2	2	-	400673	Legionella pneumophila str. Corby
0	1	0	-	66976	Legionella pneumophila serogroup 1
0	1	1	-	423212	Legionella pneumophila 2300/99 Alcoy
0	0	0	-	297245	Legionella pneumophila str. Lens
0	0	0	-	297246	Legionella pneumophila str. Paris
0	20	0	S	450	Legionella longbeachae
0	20	20	-	661367	Legionella longbeachae NSW150
0	11	0	S	96230	Legionella fallonii
0	11	11	-	1212491	Legionella fallonii LLAP-10
0	9	9	S	449	Legionella hackeliae
0	10	0	G	465	Tatlockia
0	10	10	S	451	Tatlockia micdadei
0.02	2192	0	O	72274	Pseudomonadales
0.02	1710	0	F	135621	Pseudomonadaceae
0.01	1623	10	G	286	Pseudomonas
0	276	0	S	136843	Pseudomonas fluorescens group
0	203	131	S	294	Pseudomonas fluorescens
0	25	25	-	1221522	Pseudomonas fluorescens NCIMB 11764
0	11	11	-	1334632	Pseudomonas fluorescens PICF7
0	9	9	-	205922	Pseudomonas fluorescens Pf0-1
0	9	9	-	1114970	Pseudomonas fluorescens F113
0	8	8	-	1037911	Pseudomonas fluorescens A506
0	7	7	-	216595	Pseudomonas fluorescens SBW25
0	18	0	S	380021	Pseudomonas protegens
0	7	7	-	1420599	Pseudomonas protegens Cab57
0	6	6	-	1124983	Pseudomonas protegens CHA0
0	3	3	-	220664	Pseudomonas protegens Pf-5
0	14	14	S	47878	Pseudomonas azotoformans
0	12	12	S	200450	Pseudomonas trivialis
0	12	0	S	200451	Pseudomonas poae
0	12	12	-	1282356	Pseudomonas poae RE*1-1-14
0	8	8	S	47879	Pseudomonas corrugata
0	7	0	S	75612	Pseudomonas mandelii
0	7	7	-	1147786	Pseudomonas mandelii JR-1
0	220	0	S	136841	Pseudomonas aeruginosa group
0	97	69	S	287	Pseudomonas aeruginosa
0	8	8	-	381754	Pseudomonas aeruginosa PA7
0	8	8	-	1415629	Pseudomonas aeruginosa MTB-1
0	3	3	-	941193	Pseudomonas aeruginosa M18
0	2	2	-	1089456	Pseudomonas aeruginosa NCGM2.S1
0	2	2	-	1448140	Pseudomonas aeruginosa YL84
0	1	1	-	1400868	Pseudomonas aeruginosa VRFPA04
0	1	1	-	1193501	Pseudomonas aeruginosa SJTD-1
0	0	0	-	1279007	Pseudomonas aeruginosa PA1
0	0	0	-	1280938	Pseudomonas aeruginosa B136-33
0	0	0	-	1093787	Pseudomonas aeruginosa DK2
0	0	0	-	1427342	Pseudomonas aeruginosa SCV20265
0	0	0	-	557722	Pseudomonas aeruginosa LESB58
0	0	0	-	1408272	Pseudomonas aeruginosa LES431
0	38	0	S	300	Pseudomonas mendocina
0	13	13	-	1001585	Pseudomonas mendocina NK-01
0	12	12	-	1225174	Pseudomonas mendocina S5.2
0	12	12	-	399739	Pseudomonas mendocina ymp
0	31	31	S	53408	Pseudomonas citronellolis
0	24	0	S	1232139	Pseudomonas oleovorans/pseudoalcaligenes group
0	24	12	S	330	Pseudomonas pseudoalcaligenes
0	11	11	-	1182590	Pseudomonas pseudoalcaligenes CECT 5344
0	20	0	S	53412	Pseudomonas resinovorans
0	20	20	-	1245471	Pseudomonas resinovorans NBRC 106553
0	7	7	S	43263	Pseudomonas alcaligenes
0	200	0	S	136845	Pseudomonas putida group
0	123	27	S	303	Pseudomonas putida
0	13	13	-	1215087	Pseudomonas putida S12
0	12	12	-	390235	Pseudomonas putida W619
0	9	9	-	76869	Pseudomonas putida GB-1
0	8	8	-	931281	Pseudomonas putida BIRD-1
0	8	8	-	1150601	Pseudomonas putida JB
0	7	7	-	1081940	Pseudomonas putida B6-2
0	6	6	-	1384061	Pseudomonas putida S13.1.2
0	5	5	-	1331671	Pseudomonas putida H8234
0	5	5	-	1211579	Pseudomonas putida NBRC 14164
0	4	4	-	231023	Pseudomonas putida ND6
0	3	3	-	1215088	Pseudomonas putida HB3267
0	3	3	-	160488	Pseudomonas putida KT2440
0	3	3	-	1042876	Pseudomonas putida S16
0	2	2	-	351746	Pseudomonas putida F1
0	2	2	-	1193499	Pseudomonas putida SJTE-1
0	21	15	S	76759	Pseudomonas monteilii
0	3	3	-	1435044	Pseudomonas monteilii SB3078
0	3	3	-	1435058	Pseudomonas monteilii SB3101
0	16	16	S	47885	Pseudomonas oryzihabitans
0	15	0	S	78327	Pseudomonas mosselii
0	15	15	-	1388763	Pseudomonas mosselii SJ10
0	13	0	S	47880	Pseudomonas fulva
0	13	13	-	743720	Pseudomonas fulva 12-X
0	10	10	S	70775	Pseudomonas plecoglossicida
0	125	125	S	1283291	Pseudomonas sp. URMO17WK12:I11
0	95	0	S	136846	Pseudomonas stutzeri group
0	83	0	S	578833	Pseudomonas stutzeri subgroup
0	83	40	S	316	Pseudomonas stutzeri
0	20	20	-	1196835	Pseudomonas stutzeri CCUG 29243
0	6	6	-	644801	Pseudomonas stutzeri RCH2
0	5	5	-	379731	Pseudomonas stutzeri A1501
0	5	5	-	1123519	Pseudomonas stutzeri DSM 10701
0	4	4	-	996285	Pseudomonas stutzeri DSM 4166
0	12	0	S	74829	Pseudomonas balearica
0	12	12	-	1123016	Pseudomonas balearica DSM 6083
0	95	0	S	136849	Pseudomonas syringae group
0	61	0	S	251695	Pseudomonas syringae group genomosp. 1
0	61	0	S	317	Pseudomonas syringae
0	19	19	-	1332075	Pseudomonas syringae UMAF0158
0	18	18	-	1357279	Pseudomonas syringae CC1557
0	15	0	-	321	Pseudomonas syringae pv. syringae
0	6	6	-	1324932	Pseudomonas syringae pv. syringae HS191
0	5	5	-	1324931	Pseudomonas syringae pv. syringae B301D
0	3	3	-	205918	Pseudomonas syringae pv. syringae B728a
0	4	4	-	199201	Pseudomonas syringae pv. lapsa
0	3	0	-	264449	Pseudomonas syringae group pathovars incertae sedis
0	3	0	-	103796	Pseudomonas syringae pv. actinidiae
0	1	1	-	1095103	Pseudomonas syringae pv. actinidiae ICMP 18884
0	1	1	-	1104679	Pseudomonas syringae pv. actinidiae ICMP 18708
0	14	0	S	251698	Pseudomonas syringae group genomosp. 2
0	14	0	S	29438	Pseudomonas savastanoi
0	14	0	-	319	Pseudomonas savastanoi pv. phaseolicola
0	14	14	-	264730	Pseudomonas savastanoi pv. phaseolicola 1448A
0	11	0	S	36746	Pseudomonas cichorii
0	11	11	-	1441629	Pseudomonas cichorii JBC1
0	8	0	S	251701	Pseudomonas syringae group genomosp. 3
0	8	0	-	323	Pseudomonas syringae pv. tomato
0	8	8	-	223283	[Pseudomonas syringae] pv. tomato str. DC3000
0	88	0	S	136842	Pseudomonas chlororaphis group
0	80	60	S	587753	Pseudomonas chlororaphis
0	19	19	-	86192	Pseudomonas chlororaphis subsp. aurantiaca
0	8	8	S	296	Pseudomonas fragi
0	69	62	S	930166	Pseudomonas brassicacearum
0	6	0	-	86264	Pseudomonas brassicacearum subsp. brassicacearum
0	6	6	-	994484	Pseudomonas brassicacearum subsp. brassicacearum NFM421
0	52	52	S	1207075	Pseudomonas sp. UW4
0	49	49	S	198620	Pseudomonas koreensis
0	39	0	S	65741	Pseudomonas knackmussii
0	39	39	-	1301098	Pseudomonas knackmussii B13
0	29	29	S	237609	Pseudomonas alkylphenolia
0	23	23	S	69328	Pseudomonas sp. VLB120
0	20	0	S	136844	Pseudomonas pertucinogena group
0	20	0	S	43306	Pseudomonas denitrificans
0	20	20	-	1294143	Pseudomonas denitrificans ATCC 13867
0	18	18	S	1649877	Pseudomonas sp. CCOS 191
0	18	18	S	216142	Pseudomonas rhizosphaerae
0	18	18	S	1785145	Pseudomonas sp. MS586
0	15	15	S	104087	Pseudomonas frederiksbergensis
0	14	14	S	1028989	Pseudomonas sp. StFLB209
0	13	13	S	1788301	Pseudomonas sp. L10.10
0	13	13	S	1534110	Pseudomonas sp. DR 5-09
0	11	11	S	1415630	Pseudomonas sp. TKP
0	11	11	S	1659194	Pseudomonas sp. GR 6-02
0	10	0	S	312306	Pseudomonas entomophila
0	10	10	-	384676	Pseudomonas entomophila L48
0	10	10	S	157782	Pseudomonas parafulva
0	10	10	S	1500687	Pseudomonas sp. St29
0	9	9	S	1853130	Pseudomonas sp. A3(2016)
0	8	8	S	1259844	Pseudomonas sp. FGI182
0	8	8	S	1500686	Pseudomonas sp. Os17
0	8	8	S	1856685	Pseudomonas sp. TCU-HL1
0	7	7	S	157783	Pseudomonas cremoricolorata
0	6	6	S	219572	Pseudomonas antarctica
0	5	5	S	1611770	Pseudomonas sp. MRSN12121
0	3	3	S	1583341	Pseudomonas cerasi
0	3	3	S	1338689	Pseudomonas sp. JY-Q
0	70	0	-	351	Azotobacter group
0	70	0	G	352	Azotobacter
0	56	1	S	353	Azotobacter chroococcum
0	55	55	-	1328314	Azotobacter chroococcum NCIMB 8003
0	13	0	S	354	Azotobacter vinelandii
0	9	4	-	1283330	Azotobacter vinelandii CA
0	4	4	-	1283331	Azotobacter vinelandii CA6
0	4	4	-	322710	Azotobacter vinelandii DJ
0	16	0	G	1849530	Oblitimonas
0	16	16	S	1697053	Oblitimonas alkaliphila
0	482	0	F	468	Moraxellaceae
0	317	0	G	469	Acinetobacter
0	135	0	S	909768	Acinetobacter calcoaceticus/baumannii complex
0	93	78	S	470	Acinetobacter baumannii
0	4	4	-	1096996	Acinetobacter baumannii BJAB0715
0	2	2	-	945556	Acinetobacter baumannii D1279779
0	2	2	-	696749	Acinetobacter baumannii 1656-2
0	2	2	-	1400867	Acinetobacter baumannii ZW85-1
0	1	1	-	1370126	Acinetobacter baumannii DU202
0	0	0	-	480119	Acinetobacter baumannii AB0057
0	0	0	-	1455315	Acinetobacter baumannii LAC-4
0	0	0	-	889738	Acinetobacter baumannii MDR-TJ
0	0	0	-	509173	Acinetobacter baumannii AYE
0	0	0	-	557600	Acinetobacter baumannii AB307-0294
0	29	20	S	48296	Acinetobacter pittii
0	8	8	-	871585	Acinetobacter pittii PHEA-2
0	13	13	S	106654	Acinetobacter nosocomialis
0	65	0	S	40214	Acinetobacter johnsonii
0	65	65	-	1242245	Acinetobacter johnsonii XBB1
0	40	40	S	62977	Acinetobacter sp. ADP1
0	15	15	S	1324350	Acinetobacter equi
0	14	0	S	1148157	Acinetobacter oleivorans
0	14	14	-	436717	Acinetobacter oleivorans DR1
0	12	12	S	1608473	Acinetobacter sp. NCu2D-2
0	12	12	S	1789224	Acinetobacter sp. BRTC-1
0	11	11	S	1646498	Acinetobacter sp. TTH0-4
0	9	9	S	1407071	Acinetobacter sp. TGL-Y2
0	83	0	G	497	Psychrobacter
0	14	14	S	261164	Psychrobacter alimentarius
0	12	12	S	45610	Psychrobacter urativorans
0	11	11	S	1720344	Psychrobacter sp. AntiMn-1
0	9	9	S	1699624	Psychrobacter sp. P11G5
0	9	0	S	334543	Psychrobacter arcticus
0	9	9	-	259536	Psychrobacter arcticus 273-4
0	9	0	S	330922	Psychrobacter cryohalolentis
0	9	9	-	335284	Psychrobacter cryohalolentis K5
0	6	6	S	1699622	Psychrobacter sp. P2G3
0	5	5	S	571800	Psychrobacter sp. G
0	4	4	S	349106	Psychrobacter sp. PRwf-1
0	81	0	G	475	Moraxella
0	46	0	-	46226	Branhamella
0	36	27	S	480	Moraxella catarrhalis
0	8	8	-	1236608	Moraxella catarrhalis BBH18
0	10	10	S	29433	Moraxella ovis
0	34	0	-	46225	Moraxella
0	34	34	S	34062	Moraxella osloensis
0.01	745	0	O	135622	Alteromonadales
0	261	0	F	72275	Alteromonadaceae
0	113	0	G	226	Alteromonas
0	35	23	S	233316	Alteromonas stellipolaris
0	11	11	-	1160720	Alteromonas stellipolaris LMG 21856
0	30	12	S	28108	Alteromonas macleodii
0	9	9	-	1004785	Alteromonas macleodii str. 'Black Sea 11'
0	4	4	-	1004787	Alteromonas macleodii str. 'Balearic Sea AD45'
0	2	2	-	529120	Alteromonas macleodii ATCC 27126
0	2	2	-	1004788	Alteromonas macleodii str. 'English Channel 673'
0	16	10	S	314275	Alteromonas mediterranea
0	2	2	-	1300257	Alteromonas mediterranea U8
0	2	2	-	1300254	Alteromonas mediterranea MED64
0	0	0	-	1300256	Alteromonas mediterranea U7
0	0	0	-	1004786	Alteromonas mediterranea DE1
0	0	0	-	1300258	Alteromonas mediterranea UM7
0	0	0	-	1300259	Alteromonas mediterranea UM4b
0	11	11	S	589873	Alteromonas australica
0	10	10	S	715451	Alteromonas naphthalenivorans
0	5	5	S	287094	Alteromonas addita
0	3	3	S	1777491	Alteromonas sp. Mac1
0	76	0	G	2742	Marinobacter
0	16	16	S	1420917	Marinobacter salarius
0	15	15	S	1874317	Marinobacter sp. Hb8
0	13	0	S	2743	Marinobacter hydrocarbonoclasticus
0	8	8	-	351348	Marinobacter hydrocarbonoclasticus VT8
0	5	5	-	1163748	Marinobacter hydrocarbonoclasticus ATCC 49840
0	8	8	S	1749259	Marinobacter sp. LQ44
0	6	6	S	1420916	Marinobacter similis
0	5	5	S	330734	Marinobacter psychrophilus
0	4	4	S	490759	Marinobacter sp. BSs20148
0	3	3	S	1671721	Marinobacter sp. CP1
0	2	0	S	1033846	Marinobacter adhaerens
0	2	2	-	225937	Marinobacter adhaerens HP15
0	24	0	G	89404	Glaciecola
0	12	0	S	300231	Glaciecola nitratireducens
0	12	12	-	1085623	Glaciecola nitratireducens FR1064
0	11	11	S	983545	Glaciecola sp. 4H-3-7+YE-5
0	18	0	G	261825	Agarivorans
0	18	18	S	680279	Agarivorans gilvus
0	16	0	G	1621534	Paraglaciecola
0	16	0	S	326544	Paraglaciecola psychrophila
0	16	16	-	1129794	Paraglaciecola psychrophila 170
0	13	0	G	1751872	Lacimicrobium
0	13	13	S	1526571	Lacimicrobium alkaliphilum
0	225	0	F	267890	Shewanellaceae
0	225	0	G	22	Shewanella
0	45	0	S	24	Shewanella putrefaciens
0	38	38	-	399804	Shewanella putrefaciens 200
0	6	6	-	319224	Shewanella putrefaciens CN-32
0	40	3	S	62322	Shewanella baltica
0	7	7	-	693974	Shewanella baltica BA175
0	6	6	-	407976	Shewanella baltica OS223
0	6	6	-	693970	Shewanella baltica OS117
0	5	5	-	399599	Shewanella baltica OS195
0	4	4	-	693973	Shewanella baltica OS678
0	3	3	-	325240	Shewanella baltica OS155
0	3	3	-	402882	Shewanella baltica OS185
0	16	0	S	271097	Shewanella sediminis
0	16	16	-	425104	Shewanella sediminis HAW-EB3
0	16	0	S	70864	Shewanella pealeana
0	16	16	-	398579	Shewanella pealeana ATCC 700345
0	14	0	S	404011	Shewanella piezotolerans
0	14	14	-	225849	Shewanella piezotolerans WP3
0	13	0	S	60961	Shewanella woodyi
0	13	13	-	392500	Shewanella woodyi ATCC 51908
0	10	10	S	351745	Shewanella sp. W3-18-1
0	10	0	S	271098	Shewanella halifaxensis
0	10	10	-	458817	Shewanella halifaxensis HAW-EB4
0	9	0	S	60478	Shewanella amazonensis
0	9	9	-	326297	Shewanella amazonensis SB2B
0	9	0	S	70863	Shewanella oneidensis
0	9	9	-	211586	Shewanella oneidensis MR-1
0	7	0	S	56812	Shewanella frigidimarina
0	7	7	-	318167	Shewanella frigidimarina NCIMB 400
0	7	7	S	94122	Shewanella sp. ANA-3
0	6	0	S	60217	Shewanella violacea
0	6	6	-	637905	Shewanella violacea DSS12
0	6	6	S	60480	Shewanella sp. MR-4
0	5	0	S	359303	Shewanella loihica
0	5	5	-	323850	Shewanella loihica PV-4
0	4	4	S	60481	Shewanella sp. MR-7
0	4	0	S	192073	Shewanella denitrificans
0	4	4	-	318161	Shewanella denitrificans OS217
0	137	0	F	267888	Pseudoalteromonadaceae
0	137	0	G	53246	Pseudoalteromonas
0	33	33	S	43657	Pseudoalteromonas luteoviolacea
0	19	19	S	1348114	Pseudoalteromonas sp. OCN003
0	15	15	S	283699	Pseudoalteromonas sp. Bsw20308
0	14	0	S	288	Pseudoalteromonas atlantica
0	14	14	-	342610	Pseudoalteromonas atlantica T6c
0	11	11	S	152297	Pseudoalteromonas issachenkonii
0	11	0	S	228	Pseudoalteromonas haloplanktis
0	11	11	-	326442	Pseudoalteromonas haloplanktis TAC125
0	8	0	S	166935	Pseudoalteromonas translucida
0	8	8	-	1315283	Pseudoalteromonas translucida KMM 520
0	8	8	S	43658	Pseudoalteromonas rubra
0	8	8	S	161398	Pseudoalteromonas phenolica
0	7	7	S	234831	Pseudoalteromonas sp. SM9913
0	67	0	F	267889	Colwelliaceae
0	53	0	G	28228	Colwellia
0	23	23	S	1816218	Colwellia sp. PAMC 20917
0	15	15	S	58049	Colwellia sp. MT41
0	14	0	S	28229	Colwellia psychrerythraea
0	14	14	-	167879	Colwellia psychrerythraea 34H
0	14	0	G	1518149	Thalassotalea
0	14	14	S	1763536	Thalassotalea sp. LPB0090
0	27	0	F	267894	Psychromonadaceae
0	27	0	G	67572	Psychromonas
0	19	0	S	357794	Psychromonas ingrahamii
0	19	19	-	357804	Psychromonas ingrahamii 37
0	8	8	S	314282	Psychromonas sp. CNPT3
0	17	0	F	267891	Moritellaceae
0	17	0	G	58050	Moritella
0	17	17	S	80854	Moritella viscosa
0	4	0	F	267893	Idiomarinaceae
0	4	0	G	135575	Idiomarina
0	4	0	S	135577	Idiomarina loihiensis
0	2	2	-	283942	Idiomarina loihiensis L2TR
0	2	2	-	1321370	Idiomarina loihiensis GSL 199
0	4	0	F	267892	Ferrimonadaceae
0	4	0	G	44011	Ferrimonas
0	4	0	S	44012	Ferrimonas balearica
0	4	4	-	550540	Ferrimonas balearica DSM 9799
0.01	662	0	O	135623	Vibrionales
0.01	662	0	F	641	Vibrionaceae
0.01	571	1	G	662	Vibrio
0	211	0	S	717610	Vibrio harveyi group
0	104	0	S	680	Vibrio campbellii
0	104	104	-	338187	Vibrio campbellii ATCC BAA-1116
0	45	36	S	670	Vibrio parahaemolyticus
0	2	0	-	1338031	Vibrio parahaemolyticus O1:K33
0	2	2	-	1338032	Vibrio parahaemolyticus O1:K33 str. CDC_K4557
0	2	2	-	1211705	Vibrio parahaemolyticus BB22OP
0	1	0	-	1338033	Vibrio parahaemolyticus O1:Kuk
0	1	1	-	1338034	Vibrio parahaemolyticus O1:Kuk str. FDA_R31
0	1	1	-	223926	Vibrio parahaemolyticus RIMD 2210633
0	1	1	-	1429044	Vibrio parahaemolyticus UCM-V493
0	22	14	S	691	Vibrio natriegens
0	7	7	-	1219067	Vibrio natriegens NBRC 15636 = ATCC 14048 = DSM 759
0	16	16	S	669	Vibrio harveyi
0	14	11	S	663	Vibrio alginolyticus
0	3	3	-	1219076	Vibrio alginolyticus NBRC 15630 = ATCC 17749
0	7	7	S	150340	Vibrio antiquarius
0	77	77	S	674	Vibrio mimicus
0	65	56	S	666	Vibrio cholerae
0	3	0	-	127906	Vibrio cholerae O1
0	2	2	-	593588	Vibrio cholerae MJ-1236
0	1	1	-	1433144	Vibrio cholerae O1 str. KW3
0	2	2	-	412614	Vibrio cholerae 2740-80
0	2	2	-	935297	Vibrio cholerae LMA3984-4
0	39	39	S	190893	Vibrio coralliilyticus
0	37	25	S	55601	Vibrio anguillarum
0	11	0	-	42323	Vibrio anguillarum serovar O1
0	5	5	-	882102	Vibrio anguillarum 775
0	5	5	-	882944	Vibrio anguillarum M3
0	32	21	S	672	Vibrio vulnificus
0	5	5	-	196600	Vibrio vulnificus YJ016
0	3	3	-	914127	Vibrio vulnificus MO6-24/O
0	1	1	-	216895	Vibrio vulnificus CMCP6
0	18	18	S	45658	Vibrio scophthalmi
0	16	16	S	676	Vibrio fluvialis
0	15	0	S	29494	Vibrio furnissii
0	15	15	-	903510	Vibrio furnissii NCTC 11218
0	12	12	S	28173	Vibrio nigripulchritudo
0	11	0	S	1891919	Vibrio oreintalis group
0	11	0	S	29498	Vibrio tubiashii
0	11	11	-	1051646	Vibrio tubiashii ATCC 19109
0	11	11	S	1435069	Vibrio tritonius
0	8	0	S	212663	Vibrio tasmaniensis
0	8	8	-	575788	Vibrio tasmaniensis LGP32
0	6	6	S	1116375	Vibrio sp. EJY3
0	6	6	S	553239	Vibrio breoganii
0	40	0	G	657	Photobacterium
0	32	0	S	74109	Photobacterium profundum
0	32	32	-	298386	Photobacterium profundum SS9
0	8	0	S	1295392	Photobacterium gaetbulicola
0	8	8	-	658445	Photobacterium gaetbulicola Gung47
0	37	0	G	511678	Aliivibrio
0	14	0	S	40269	Aliivibrio salmonicida
0	14	14	-	316275	Aliivibrio salmonicida LFI1238
0	13	13	S	80852	Aliivibrio wodanis
0	9	0	S	668	Aliivibrio fischeri
0	9	9	-	312309	Vibrio fischeri ES114
0	12	0	G	246861	Grimontia
0	12	12	S	673	Grimontia hollisae
0.01	629	0	O	135614	Xanthomonadales
0.01	561	0	F	32033	Xanthomonadaceae
0	242	1	G	338	Xanthomonas
0	74	34	S	339	Xanthomonas campestris
0	24	12	-	340	Xanthomonas campestris pv. campestris
0	7	7	-	190485	Xanthomonas campestris pv. campestris str. ATCC 33913
0	4	4	-	314565	Xanthomonas campestris pv. campestris str. 8004
0	15	0	-	359385	Xanthomonas campestris pv. raphani
0	15	15	-	990315	Xanthomonas campestris pv. raphani 756C
0	38	23	S	347	Xanthomonas oryzae
0	8	5	-	64187	Xanthomonas oryzae pv. oryzae
0	1	1	-	291331	Xanthomonas oryzae pv. oryzae KACC 10331
0	0	0	-	342109	Xanthomonas oryzae pv. oryzae MAFF 311018
0	0	0	-	1458476	Xanthomonas oryzae pv. oryzae PXO86
0	0	0	-	360094	Xanthomonas oryzae pv. oryzae PXO99A
0	7	7	-	129394	Xanthomonas oryzae pv. oryzicola
0	38	0	S	343	Xanthomonas translucens
0	21	0	-	134875	Xanthomonas translucens pv. translucens
0	21	21	-	1261556	Xanthomonas translucens pv. translucens DSM 18974
0	16	16	-	487909	Xanthomonas translucens pv. undulosa
0	22	0	S	643453	Xanthomonas citri group
0	17	7	S	346	Xanthomonas citri
0	9	9	-	473422	Xanthomonas citri pv. malvacearum
0	1	1	-	611301	Xanthomonas citri subsp. citri
0	0	0	-	1137651	Xanthomonas citri subsp. citri Aw12879
0	4	0	S	366648	Xanthomonas fuscans
0	4	4	-	366649	Xanthomonas fuscans subsp. fuscans
0	15	15	S	56458	Xanthomonas sacchari
0	15	0	S	29447	Xanthomonas albilineans
0	15	15	-	380358	Xanthomonas albilineans GPE PC73
0	11	0	S	53413	Xanthomonas axonopodis
0	7	0	-	92830	Xanthomonas axonopodis pv. glycines
0	7	7	-	1401257	Xanthomonas axonopodis pv. glycines str. 8ra
0	3	3	-	1304892	Xanthomonas axonopodis Xac29-1
0	9	9	S	48664	Xanthomonas fragariae
0	9	0	S	456327	Xanthomonas euvesicatoria
0	8	8	-	316273	Xanthomonas campestris pv. vesicatoria str. 85-10
0	4	0	S	366650	Xanthomonas alfalfae
0	4	0	-	189396	Xanthomonas alfalfae subsp. citrumelonis
0	4	4	-	981368	Xanthomonas axonopodis pv. citrumelo F1
0	169	0	G	40323	Stenotrophomonas
0	83	0	-	995085	Stenotrophomonas maltophilia group
0	83	32	S	40324	Stenotrophomonas maltophilia
0	14	14	-	391008	Stenotrophomonas maltophilia R551-3
0	12	12	-	868597	Stenotrophomonas maltophilia JV3
0	12	12	-	522373	Stenotrophomonas maltophilia K279a
0	11	11	-	1163399	Stenotrophomonas maltophilia D457
0	23	23	S	216778	Stenotrophomonas rhizophila
0	18	18	S	1793721	Stenotrophomonas sp. KCTC 12332
0	17	17	S	128780	Stenotrophomonas acidaminiphila
0	16	16	S	83617	Stenotrophomonas nitritireducens
0	9	9	S	1904944	Stenotrophomonas sp. LM091
0	73	0	G	68	Lysobacter
0	29	29	S	84531	Lysobacter antibioticus
0	22	22	S	435897	Lysobacter capsici
0	21	21	S	262324	Lysobacter gummosus
0	65	0	G	83618	Pseudoxanthomonas
0	48	31	S	314722	Pseudoxanthomonas suwonensis
0	17	17	-	743721	Pseudoxanthomonas suwonensis 11-1
0	17	0	S	415229	Pseudoxanthomonas spadix
0	17	17	-	1045855	Pseudoxanthomonas spadix BD-a59
0	9	0	G	2370	Xylella
0	9	0	S	2371	Xylella fastidiosa
0	2	2	-	160492	Xylella fastidiosa 9a5c
0	1	0	-	671135	Xylella fastidiosa subsp. sandyi
0	1	1	-	155920	Xylella fastidiosa subsp. sandyi Ann-1
0	1	1	-	183190	Xylella fastidiosa Temecula1
0	1	1	-	405441	Xylella fastidiosa M23
0	1	1	-	405440	Xylella fastidiosa M12
0	0	0	-	644356	Xylella fastidiosa subsp. fastidiosa
0	0	0	-	788929	Xylella fastidiosa subsp. fastidiosa GB514
0	0	0	-	1401256	Xylella fastidiosa MUL0034
0	68	0	F	1775411	Rhodanobacteraceae
0	33	0	G	231454	Dyella
0	12	0	S	231455	Dyella japonica
0	12	12	-	1217721	Dyella japonica A8
0	12	12	S	1379159	Dyella jiangningensis
0	9	9	S	445710	Dyella thiooxydans
0	16	0	G	323413	Dokdonella
0	16	0	S	323415	Dokdonella koreensis
0	16	16	-	1300342	Dokdonella koreensis DS-123
0	9	0	G	75309	Rhodanobacter
0	9	9	S	666685	Rhodanobacter denitrificans
0	9	0	G	70411	Frateuria
0	9	0	S	81475	Frateuria aurantia
0	9	9	-	767434	Frateuria aurantia DSM 6220
0	288	0	O	72273	Thiotrichales
0	171	0	F	34064	Francisellaceae
0	161	0	G	262	Francisella
0	40	24	S	657445	Francisella noatunensis
0	16	0	-	299583	Francisella noatunensis subsp. orientalis
0	16	16	-	1163389	Francisella noatunensis subsp. orientalis str. Toba 04
0	31	18	S	28110	Francisella philomiragia
0	7	7	-	539329	Francisella philomiragia subsp. philomiragia ATCC 25015
0	5	5	-	484022	Francisella philomiragia subsp. philomiragia ATCC 25017
0	30	10	S	263	Francisella tularensis
0	16	2	-	264	Francisella tularensis subsp. novicida
0	7	7	-	676032	Francisella cf. tularensis subsp. novicida 3523
0	2	2	-	984129	Francisella cf. novicida Fx1
0	1	1	-	1386968	Francisella tularensis subsp. novicida PA10-7858
0	1	1	-	1452728	Francisella tularensis subsp. novicida F6168
0	1	1	-	401614	Francisella tularensis subsp. novicida U112
0	0	0	-	1450527	Francisella tularensis subsp. novicida D9876
0	2	2	-	119856	Francisella tularensis subsp. tularensis
0	0	0	-	418136	Francisella tularensis subsp. tularensis WY96-3418
0	0	0	-	1133671	Francisella tularensis subsp. tularensis WY-00W4114
0	1	0	-	135248	Francisella tularensis subsp. mediasiatica
0	1	1	-	441952	Francisella tularensis subsp. mediasiatica FSC147
0	13	13	S	1547445	Francisella sp. FSC1006
0	12	12	S	1542390	Francisella sp. CA97-1460
0	10	0	S	954	Francisella persica
0	10	10	-	1086726	Francisella persica ATCC VR-331
0	8	0	S	622488	Francisella hispaniensis
0	8	8	-	1088883	Francisella hispaniensis FSC454
0	7	7	S	573569	Francisella sp. TX077308
0	7	7	S	475375	Francisella sp. MA067296
0	9	0	G	1869285	Allofrancisella
0	9	9	S	594679	Allofrancisella guangzhouensis
0	85	0	F	135616	Piscirickettsiaceae
0	24	0	G	1237	Piscirickettsia
0	24	22	S	1238	Piscirickettsia salmonis
0	1	1	-	1227812	Piscirickettsia salmonis LF-89 = ATCC VR-1361
0	21	0	G	92244	Thioalkalimicrobium
0	12	0	S	147268	Thioalkalimicrobium cyclicum
0	12	12	-	717773	Thioalkalimicrobium cyclicum ALM1
0	9	0	S	92245	Thioalkalimicrobium aerophilum
0	9	9	-	717772	Thioalkalimicrobium aerophilum AL3
0	19	0	G	40222	Methylophaga
0	14	14	S	754476	Methylophaga nitratireducenticrescens
0	5	5	S	754477	Methylophaga frappieri
0	14	0	G	34067	Cycloclasticus
0	8	0	S	1329899	Cycloclasticus zancles
0	8	8	-	1198232	Cycloclasticus zancles 78-ME
0	5	5	S	385025	Cycloclasticus sp. P1
0	6	0	G	933	Thiomicrospira
0	6	0	S	39765	Thiomicrospira crunogena
0	6	6	-	317025	Thiomicrospira crunogena XCL-2
0	31	0	F	135617	Thiotrichaceae
0	20	0	G	40751	Thioploca
0	20	20	S	40754	Thioploca ingrica
0	11	0	G	1021	Beggiatoa
0	11	11	S	319938	Beggiatoa leptomitiformis
0	279	0	O	135625	Pasteurellales
0	279	0	F	712	Pasteurellaceae
0	116	0	G	724	Haemophilus
0	45	17	S	727	Haemophilus influenzae
0	6	6	-	1334187	Haemophilus influenzae KR494
0	4	4	-	1232659	Haemophilus influenzae 2019
0	4	4	-	281310	Haemophilus influenzae 86-028NP
0	3	3	-	862964	Haemophilus influenzae 10810
0	2	2	-	71421	Haemophilus influenzae Rd KW20
0	2	2	-	1295140	Haemophilus influenzae CGSHiCZ412602
0	2	2	-	262728	Haemophilus influenzae R2866
0	1	1	-	374930	Haemophilus influenzae PittEE
0	0	0	-	935897	Haemophilus influenzae F3047
0	27	18	S	738	[Haemophilus] parasuis
0	8	8	-	557723	Haemophilus parasuis SH0165
0	23	0	S	729	Haemophilus parainfluenzae
0	23	23	-	862965	Haemophilus parainfluenzae T3T1
0	20	19	S	730	[Haemophilus] ducreyi
0	1	1	-	233412	Haemophilus ducreyi 35000HP
0	38	0	G	75984	Mannheimia
0	16	0	S	85404	Mannheimia varigena
0	8	8	-	1434215	Mannheimia varigena USDA-ARS-USMARC-1388
0	4	4	-	1434214	Mannheimia varigena USDA-ARS-USMARC-1312
0	3	3	-	1433287	Mannheimia varigena USDA-ARS-USMARC-1296
0	12	7	S	75985	Mannheimia haemolytica
0	1	1	-	1249531	Mannheimia haemolytica USDA-ARS-USMARC-183
0	1	1	-	1311759	Mannheimia haemolytica D171
0	0	0	-	1222034	Mannheimia haemolytica USDA-ARS-USMARC-184
0	0	0	-	1249526	Mannheimia haemolytica USDA-ARS-USMARC-185
0	0	0	-	1311760	Mannheimia haemolytica D174
0	0	0	-	1316932	Mannheimia haemolytica M42548
0	0	0	-	1261126	Mannheimia haemolytica D153
0	0	0	-	1366053	Mannheimia haemolytica USMARC_2286
0	9	9	S	1432056	Mannheimia sp. USDA-ARS-USMARC-1261
0	29	0	G	745	Pasteurella
0	29	11	S	747	Pasteurella multocida
0	17	0	-	44283	Pasteurella multocida subsp. multocida
0	8	8	-	1304873	Pasteurella multocida subsp. multocida OH4807
0	3	3	-	584721	Pasteurella multocida subsp. multocida str. 3480
0	2	2	-	1132496	Pasteurella multocida subsp. multocida str. HN06
0	1	1	-	272843	Pasteurella multocida subsp. multocida str. Pm70
0	1	1	-	1455592	Pasteurella multocida subsp. multocida PMTB2.1
0	0	0	-	1147130	Pasteurella multocida subsp. multocida str. HB03
0	0	0	-	1339255	Pasteurella multocida subsp. multocida HB01
0	0	0	-	1075089	Pasteurella multocida 36950
0	26	0	G	713	Actinobacillus
0	7	0	S	716	Actinobacillus suis
0	7	7	-	743972	Actinobacillus suis ATCC 33415
0	6	0	S	715	Actinobacillus pleuropneumoniae
0	2	2	-	754345	Actinobacillus pleuropneumoniae serovar 8
0	1	0	-	209841	Actinobacillus pleuropneumoniae serovar 7
0	1	1	-	537457	Actinobacillus pleuropneumoniae serovar 7 str. AP76
0	1	0	-	44294	Actinobacillus pleuropneumoniae serovar 5
0	1	1	-	416269	Actinobacillus pleuropneumoniae serovar 5b str. L20
0	1	0	-	434270	Actinobacillus pleuropneumoniae serovar 3
0	1	1	-	434271	Actinobacillus pleuropneumoniae serovar 3 str. JL03
0	6	0	S	718	Actinobacillus equuli
0	6	6	-	202947	Actinobacillus equuli subsp. equuli
0	6	0	S	67854	Actinobacillus succinogenes
0	6	6	-	339671	Actinobacillus succinogenes 130Z
0	23	0	G	476528	Bibersteinia
0	23	0	S	47735	Bibersteinia trehalosi
0	6	6	-	1171377	Bibersteinia trehalosi USDA-ARS-USMARC-192
0	6	6	-	1263832	Bibersteinia trehalosi USDA-ARS-USMARC-190
0	5	5	-	1263829	Bibersteinia trehalosi USDA-ARS-USMARC-188
0	5	5	-	1263831	Bibersteinia trehalosi USDA-ARS-USMARC-189
0	19	0	G	416916	Aggregatibacter
0	10	4	S	732	Aggregatibacter aphrophilus
0	5	5	-	634176	Aggregatibacter aphrophilus NJ8700
0	9	6	S	714	Aggregatibacter actinomycetemcomitans
0	1	1	-	272556	Aggregatibacter actinomycetemcomitans HK1651
0	0	0	-	754507	Aggregatibacter actinomycetemcomitans ANH9381
0	12	0	G	214906	Histophilus
0	12	0	S	731	Histophilus somni
0	7	7	-	228400	Haemophilus somnus 2336
0	5	5	-	205914	Haemophilus somnus 129PT
0	8	0	G	697331	Basfia
0	8	0	S	157673	[Mannheimia] succiniciproducens
0	8	8	-	221988	Mannheimia succiniciproducens MBEL55E
0	6	0	G	155493	Gallibacterium
0	6	0	S	750	Gallibacterium anatis
0	6	6	-	1005058	Gallibacterium anatis UMN179
0	251	0	O	135619	Oceanospirillales
0	88	0	F	135620	Oceanospirillaceae
0	39	0	G	28253	Marinomonas
0	20	0	S	119864	Marinomonas mediterranea
0	20	20	-	717774	Marinomonas mediterranea MMB-1
0	11	11	S	400668	Marinomonas sp. MWYL1
0	8	0	S	936476	Marinomonas posidonica
0	8	8	-	491952	Marinomonas posidonica IVIA-Po-181
0	33	0	G	187492	Thalassolituus
0	33	0	S	187493	Thalassolituus oleivorans
0	18	18	-	1208320	Thalassolituus oleivorans R6-15
0	14	14	-	1298593	Thalassolituus oleivorans MIL-1
0	11	0	G	188907	Oleispira
0	11	0	S	188908	Oleispira antarctica
0	11	11	-	698738	Oleispira antarctica RB-8
0	5	0	G	48075	Marinobacterium
0	5	5	S	1821621	Marinobacterium sp. ST58-10
0	83	0	F	28256	Halomonadaceae
0	40	0	G	2745	Halomonas
0	13	0	S	2746	Halomonas elongata
0	13	13	-	768066	Halomonas elongata DSM 2581
0	8	8	S	1178482	Halomonas huangheensis
0	7	7	S	213554	Halomonas campaniensis
0	7	7	S	1504981	Halomonas sp. KO116
0	3	3	S	507626	Halomonas chromatireducens
0	22	0	-	114403	Zymobacter group
0	12	0	G	1495768	Candidatus Evansia
0	12	12	S	1495769	Candidatus Evansia muelleri
0	8	0	-	114399	whitefly endosymbionts
0	8	0	G	235572	Candidatus Portiera
0	8	0	S	91844	Candidatus Portiera aleyrodidarum
0	4	4	-	1206109	Candidatus Portiera aleyrodidarum BT-B-HRs
0	3	3	-	1239881	Candidatus Portiera aleyrodidarum BT-QVLC
0	1	1	-	1163752	Candidatus Portiera aleyrodidarum MED (Bemisia tabaci)
0	2	0	G	114185	Candidatus Carsonella
0	2	0	S	114186	Candidatus Carsonella ruddii
0	2	2	-	1202539	Candidatus Carsonella ruddii HT isolate Thao2000
0	11	0	G	376488	Halotalea
0	11	11	S	376489	Halotalea alkalilenta
0	8	0	G	42054	Chromohalobacter
0	8	0	S	158080	Chromohalobacter salexigens
0	8	8	-	290398	Chromohalobacter salexigens DSM 3043
0	49	0	F	224372	Alcanivoracaceae
0	32	0	G	59753	Alcanivorax
0	16	0	S	285091	Alcanivorax dieselolei
0	16	16	-	930169	Alcanivorax dieselolei B5
0	11	0	S	1306787	Alcanivorax pacificus
0	11	11	-	391936	Alcanivorax pacificus W11-5
0	2	0	S	59754	Alcanivorax borkumensis
0	2	2	-	393595	Alcanivorax borkumensis SK2
0	1	1	S	1113728	Alcanivorax sp. NBRC 101098
0	17	0	G	261963	Kangiella
0	9	9	S	1144748	Kangiella sediminilitoris
0	7	0	S	261964	Kangiella koreensis
0	7	7	-	523791	Kangiella koreensis DSM 16069
0	1	1	S	914150	Kangiella geojedonensis
0	20	0	F	224379	Hahellaceae
0	20	0	G	158481	Hahella
0	20	0	S	158327	Hahella chejuensis
0	20	20	-	349521	Hahella chejuensis KCTC 2396
0	9	0	F	255527	Saccharospirillaceae
0	9	0	G	1445504	Gynuella
0	9	0	S	1445505	Gynuella sunshinyii
0	9	9	-	1445510	Gynuella sunshinyii YC6258
0	201	0	-	118884	unclassified Gammaproteobacteria
0	81	0	-	32036	sulfur-oxidizing symbionts
0	74	0	G	1541743	Candidatus Ruthia
0	74	0	S	386487	Candidatus Ruthia magnifica
0	74	74	-	413404	Candidatus Ruthia magnifica str. Cm (Calyptogena magnifica)
0	7	0	S	113267	Bathymodiolus septemdierum thioautotrophic gill symbiont
0	7	7	-	1303921	endosymbiont of Bathymodiolus septemdierum str. Myojin knoll
0	0	0	S	410330	Calyptogena okutanii thioautotrophic gill symbiont
0	0	0	-	412965	Candidatus Vesicomyosocius okutanii HA
0	70	0	-	33811	unclassified Gammaproteobacteria (miscellaneous)
0	35	35	S	83406	gamma proteobacterium HdN1
0	28	28	S	1810504	Gammaproteobacteria bacterium TR3.2
0	7	7	S	1248727	endosymbiont of unidentified scaly snail isolate Monju
0	12	0	-	198346	Candidatus Baumannia
0	12	7	S	186490	Candidatus Baumannia cicadellinicola
0	5	5	-	374463	Baumannia cicadellinicola str. Hc (Homalodisca coagulata)
0	12	0	G	1608298	Thiolapillus
0	12	12	S	1076588	Thiolapillus brandeum
0	9	0	G	349742	Sedimenticola
0	9	9	S	1543721	Sedimenticola thiotaurini
0	8	0	G	1524249	Pseudohongiella
0	8	8	S	1249552	Pseudohongiella spirulinae
0	7	0	-	655184	Candidatus Thioglobus
0	4	0	S	1427364	Candidatus Thioglobus singularis
0	4	4	-	1125411	Candidatus Thioglobus singularis PS1
0	3	3	S	1705394	Candidatus Thioglobus autotrophicus
0	191	0	O	135613	Chromatiales
0	88	0	F	72276	Ectothiorhodospiraceae
0	53	0	G	106633	Thioalkalivibrio
0	21	0	S	1033854	Thioalkalivibrio sulfidiphilus
0	20	20	-	396588	Thioalkalivibrio sulfidiphilus HL-EbGr7
0	10	10	S	106634	Thioalkalivibrio versutus
0	8	0	S	108010	Thioalkalivibrio paradoxus
0	8	8	-	713585	Thioalkalivibrio paradoxus ARh 1
0	7	0	S	186931	Thioalkalivibrio nitratireducens
0	7	7	-	1255043	Thioalkalivibrio nitratireducens DSM 14787
0	6	6	S	396595	Thioalkalivibrio sp. K90mix
0	12	0	G	1051	Ectothiorhodospira
0	12	12	S	1442136	Ectothiorhodospira sp. BSL-9
0	7	0	G	1765964	Acidihalobacter
0	7	7	S	160660	Acidihalobacter prosperus
0	6	0	G	133193	Alkalilimnicola
0	6	0	S	351052	Alkalilimnicola ehrlichii
0	6	6	-	187272	Alkalilimnicola ehrlichii MLHE-1
0	5	0	G	1335745	Spiribacter
0	3	0	S	1335746	Spiribacter salinus
0	3	3	-	1260251	Spiribacter salinus M19-40
0	2	2	S	1335757	Spiribacter sp. UAH-SP71
0	4	0	G	85108	Halorhodospira
0	4	0	S	1053	Halorhodospira halophila
0	4	4	-	349124	Halorhodospira halophila SL1
0	63	0	F	1046	Chromatiaceae
0	29	0	G	1227	Nitrosococcus
0	12	0	S	473531	Nitrosococcus watsonii
0	12	12	-	105559	Nitrosococcus watsonii C-113
0	8	0	S	1229	Nitrosococcus oceani
0	8	8	-	323261	Nitrosococcus oceani ATCC 19707
0	8	0	S	133539	Nitrosococcus halophilus
0	8	8	-	472759	Nitrosococcus halophilus Nc 4
0	14	0	G	85072	Allochromatium
0	14	0	S	1049	Allochromatium vinosum
0	14	14	-	572477	Allochromatium vinosum DSM 180
0	7	0	G	85076	Marichromatium
0	7	0	S	37487	Marichromatium purpuratum
0	7	7	-	765910	Marichromatium purpuratum 984
0	6	0	G	13724	Thiocystis
0	6	0	S	73141	Thiocystis violascens
0	6	6	-	765911	Thiocystis violascens DSM 198
0	6	0	G	156885	Thioflavicoccus
0	6	0	S	80679	Thioflavicoccus mobilis
0	6	6	-	765912	Thioflavicoccus mobilis 8321
0	15	0	F	1676141	Wenzhouxiangellaceae
0	15	0	G	1676142	Wenzhouxiangella
0	15	15	S	1579979	Wenzhouxiangella marina
0	14	0	F	1738654	Woeseiaceae
0	14	0	G	1738655	Woeseia
0	14	14	S	1548547	Woeseia oceani
0	9	0	F	255526	Halothiobacillaceae
0	9	0	G	109262	Halothiobacillus
0	6	0	S	927	Halothiobacillus neapolitanus
0	6	6	-	555778	Halothiobacillus neapolitanus c2
0	2	2	S	1860122	Halothiobacillus sp. LS2
0	168	0	O	135624	Aeromonadales
0	168	0	F	84642	Aeromonadaceae
0	130	0	G	642	Aeromonas
0	70	28	S	644	Aeromonas hydrophila
0	17	17	-	1288394	Aeromonas hydrophila ML09-119
0	9	9	-	1448139	Aeromonas hydrophila YL17
0	8	8	-	1354302	Aeromonas hydrophila 4AK4
0	2	2	-	1416915	Aeromonas hydrophila NJ-35
0	1	0	-	196023	Aeromonas hydrophila subsp. hydrophila
0	1	1	-	380703	Aeromonas hydrophila subsp. hydrophila ATCC 7966
0	1	1	-	1418107	Aeromonas hydrophila pc104A
0	1	1	-	1418110	Aeromonas hydrophila AL09-71
0	0	0	-	1419584	Aeromonas hydrophila J-1
0	33	18	S	654	Aeromonas veronii
0	15	15	-	998088	Aeromonas veronii B565
0	9	0	S	651	Aeromonas media
0	9	9	-	1208104	Aeromonas media WS
0	8	0	S	645	Aeromonas salmonicida
0	8	0	-	29491	Aeromonas salmonicida subsp. salmonicida
0	8	8	-	382245	Aeromonas salmonicida subsp. salmonicida A449
0	8	8	S	652	Aeromonas schubertii
0	23	0	G	129577	Oceanimonas
0	23	23	S	511062	Oceanimonas sp. GK1
0	14	0	G	43947	Tolumonas
0	14	0	S	43948	Tolumonas auensis
0	14	14	-	595494	Tolumonas auensis DSM 9187
0	97	0	O	1775403	Nevskiales
0	97	0	F	568386	Sinobacteraceae
0	97	0	G	469322	Steroidobacter
0	97	97	S	465721	Steroidobacter denitrificans
0	73	0	O	1706369	Cellvibrionales
0	40	0	F	1706371	Cellvibrionaceae
0	13	0	G	10	Cellvibrio
0	13	0	S	155077	Cellvibrio japonicus
0	13	13	-	498211	Cellvibrio japonicus Ueda107
0	11	0	G	447467	Simiduia
0	11	1	S	447471	Simiduia agarivorans
0	10	10	-	1117647	Simiduia agarivorans SA1 = DSM 21679
0	8	0	G	316625	Saccharophagus
0	8	0	S	86304	Saccharophagus degradans
0	8	8	-	203122	Saccharophagus degradans 2-40
0	8	0	G	2425	Teredinibacter
0	8	0	S	2426	Teredinibacter turnerae
0	8	8	-	377629	Teredinibacter turnerae T7901
0	17	0	F	1706373	Microbulbiferaceae
0	17	0	G	48073	Microbulbifer
0	11	11	S	1769779	Microbulbifer sp. CCB-MM1
0	6	6	S	252514	Microbulbifer thermotolerans
0	14	0	F	1706375	Spongiibacteraceae
0	8	0	G	1434050	Zhongshania
0	8	8	S	1470434	Zhongshania aliphaticivorans
0	6	0	G	630749	Spongiibacter
0	6	6	S	1620392	Spongiibacter sp. IMCC21906
0	61	0	O	135618	Methylococcales
0	61	0	F	403	Methylococcaceae
0	44	0	G	416	Methylomonas
0	18	18	S	1538553	Methylomonas denitrificans
0	13	0	S	421	Methylomonas methanica
0	13	13	-	857087	Methylomonas methanica MC09
0	12	12	S	1727196	Methylomonas sp. DH-1
0	11	0	G	39773	Methylomicrobium
0	11	0	S	271065	Methylomicrobium alcaliphilum
0	11	11	-	1091494	Methylomicrobium alcaliphilum 20Z
0	6	0	G	413	Methylococcus
0	6	0	S	414	Methylococcus capsulatus
0	6	6	-	243233	Methylococcus capsulatus str. Bath
0	35	0	O	1240482	Orbales
0	35	0	F	1240483	Orbaceae
0	18	0	G	1335631	Frischella
0	18	18	S	1267021	Frischella perrara
0	17	0	G	1193503	Gilliamella
0	17	17	S	1196095	Gilliamella apicola
0	2	0	O	135615	Cardiobacteriales
0	2	0	F	868	Cardiobacteriaceae
0	2	0	G	869	Dichelobacter
0	2	0	S	870	Dichelobacter nodosus
0	2	2	-	246195	Dichelobacter nodosus VCS1703A
0.07	7380	1	C	28211	Alphaproteobacteria
0.04	3978	1	O	356	Rhizobiales
0.02	2027	0	F	119045	Methylobacteriaceae
0.02	2027	1	G	407	Methylobacterium
0.01	955	0	S	31998	Methylobacterium radiotolerans
0.01	954	954	-	426355	Methylobacterium radiotolerans JCM 2831
0.01	812	812	S	1479019	Methylobacterium sp. C1
0	115	0	S	578822	Methylobacterium extorquens group
0	115	1	S	408	Methylobacterium extorquens
0	35	35	-	419610	Methylobacterium extorquens PA1
0	32	32	-	440085	Methylobacterium extorquens CM4
0	28	28	-	272630	Methylobacterium extorquens AM1
0	17	17	-	661410	Methylobacterium extorquens DM4
0	38	38	S	270351	Methylobacterium aquaticum
0	36	0	S	114616	Methylobacterium nodulans
0	36	36	-	460265	Methylobacterium nodulans ORS 2060
0	34	34	S	426117	Methylobacterium sp. 4-46
0	17	0	S	223967	Methylobacterium populi
0	17	17	-	441620	Methylobacterium populi BJ001
0	14	14	S	925818	Methylobacterium sp. AMS5
0.01	559	0	F	82115	Rhizobiaceae
0	391	0	-	227290	Rhizobium/Agrobacterium group
0	262	27	G	379	Rhizobium
0	72	13	S	384	Rhizobium leguminosarum
0	52	0	-	386	Rhizobium leguminosarum bv. trifolii
0	15	15	-	1033991	Rhizobium leguminosarum bv. trifolii CB782
0	15	15	-	395492	Rhizobium leguminosarum bv. trifolii WSM2304
0	12	12	-	395491	Rhizobium leguminosarum bv. trifolii WSM1325
0	8	8	-	754523	Rhizobium leguminosarum bv. trifolii WSM1689
0	6	0	-	387	Rhizobium leguminosarum bv. viciae
0	6	6	-	216596	Rhizobium leguminosarum bv. viciae 3841
0	54	54	S	1703969	Rhizobium sp. N324
0	28	1	S	29449	Rhizobium etli
0	9	0	-	323733	Rhizobium etli bv. mimosae
0	5	5	-	1432050	Rhizobium etli bv. mimosae str. IE4771
0	3	3	-	1328306	Rhizobium etli bv. mimosae str. Mim1
0	8	8	-	491916	Rhizobium etli CIAT 652
0	6	0	-	147700	Rhizobium etli bv. phaseoli
0	6	6	-	1432049	Rhizobium etli bv. phaseoli str. IE4803
0	2	2	-	347834	Rhizobium etli CFN 42
0	21	21	S	396	Rhizobium phaseoli
0	18	0	S	56730	Rhizobium gallicum
0	18	0	-	142627	Rhizobium gallicum bv. gallicum
0	18	18	-	1418105	Rhizobium gallicum bv. gallicum R602
0	10	0	S	398	Rhizobium tropici
0	10	10	-	698761	Rhizobium tropici CIAT 899
0	10	10	S	1125847	Rhizobium sp. NT-26
0	9	9	S	1869170	Rhizobium sp. S41
0	7	7	S	424182	Rhizobium sp. IRBG74
0	1	1	S	1703961	Rhizobium sp. N1314
0	1	1	S	1703966	Rhizobium sp. N731
0	0	0	S	1703968	Rhizobium sp. N871
0	82	0	G	357	Agrobacterium
0	45	0	S	1183400	Agrobacterium tumefaciens complex
0	30	17	S	358	Agrobacterium tumefaciens
0	13	13	-	311403	Agrobacterium radiobacter K84
0	15	0	S	1176649	Agrobacterium fabrum
0	15	15	-	176299	Agrobacterium fabrum str. C58
0	16	0	S	373	Agrobacterium vitis
0	16	16	-	311402	Agrobacterium vitis S4
0	11	11	S	861208	Agrobacterium sp. H13-3
0	8	8	S	1842536	Agrobacterium sp. RAC06
0	46	0	G	1525371	Neorhizobium
0	46	0	S	399	Neorhizobium galegae
0	36	0	-	323656	Neorhizobium galegae bv. officinalis
0	36	36	-	1028801	Neorhizobium galegae bv. officinalis bv. officinalis str. HAMBI 1141
0	10	0	-	323655	Neorhizobium galegae bv. orientalis
0	10	10	-	1028800	Neorhizobium galegae bv. orientalis str. HAMBI 540
0	103	0	-	227292	Sinorhizobium/Ensifer group
0	81	0	G	28105	Sinorhizobium
0	34	19	S	382	Sinorhizobium meliloti
0	4	4	-	707241	Sinorhizobium meliloti SM11
0	3	3	-	266834	Sinorhizobium meliloti 1021
0	3	3	-	1286640	Sinorhizobium meliloti 2011
0	2	2	-	1235461	Sinorhizobium meliloti GR4
0	1	1	-	698936	Sinorhizobium meliloti BL225C
0	19	19	S	1842534	Sinorhizobium sp. RAC02
0	15	0	-	663276	Sinorhizobium fredii group
0	15	0	S	380	Sinorhizobium fredii
0	15	15	-	394	Sinorhizobium fredii NGR234
0	11	0	S	110321	Sinorhizobium medicae
0	10	10	-	366394	Sinorhizobium medicae WSM419
0	22	0	G	106591	Ensifer
0	22	22	S	106592	Ensifer adhaerens
0	38	0	G	323620	Shinella
0	37	37	S	879274	Shinella sp. HZN7
0	26	0	G	34019	Candidatus Liberibacter
0	7	0	S	556287	Candidatus Liberibacter solanacearum
0	7	7	-	658172	Candidatus Liberibacter solanacearum CLso-ZC1
0	6	2	S	1273132	Liberibacter crescens
0	3	3	-	1215343	Liberibacter crescens BT-1
0	5	0	S	34020	Candidatus Liberibacter africanus
0	5	5	-	1277257	Candidatus Liberibacter africanus PTSAPSY
0	5	0	S	309868	Candidatus Liberibacter americanus
0	5	5	-	1261131	Candidatus Liberibacter americanus str. Sao Paulo
0	3	0	S	34021	Candidatus Liberibacter asiaticus
0	0	0	-	537021	Candidatus Liberibacter asiaticus str. psy62
0	0	0	-	931202	Candidatus Liberibacter asiaticus str. Ishi-1
0	0	0	-	1174529	Candidatus Liberibacter asiaticus str. gxpsy
0	467	0	F	41294	Bradyrhizobiaceae
0	217	0	G	374	Bradyrhizobium
0	42	18	S	1355477	Bradyrhizobium diazoefficiens
0	24	24	-	224911	Bradyrhizobium diazoefficiens USDA 110
0	35	17	S	375	Bradyrhizobium japonicum
0	17	17	-	1037409	Bradyrhizobium japonicum USDA 6
0	27	27	S	1274631	Bradyrhizobium icense
0	23	23	S	335659	Bradyrhizobium sp. S23321
0	23	23	S	114615	Bradyrhizobium sp. ORS 278
0	20	20	S	1223566	Bradyrhizobium sp. CCGE-LA001
0	17	17	S	288000	Bradyrhizobium sp. BTAi1
0	16	0	S	44255	Bradyrhizobium oligotrophicum
0	16	16	-	1245469	Bradyrhizobium oligotrophicum S58
0	10	10	S	376	Bradyrhizobium sp.
0	124	0	G	1073	Rhodopseudomonas
0	124	0	S	1076	Rhodopseudomonas palustris
0	23	23	-	316056	Rhodopseudomonas palustris BisB18
0	22	22	-	652103	Rhodopseudomonas palustris DX-1
0	19	19	-	316058	Rhodopseudomonas palustris HaA2
0	18	18	-	316057	Rhodopseudomonas palustris BisB5
0	17	17	-	395960	Rhodopseudomonas palustris TIE-1
0	13	13	-	258594	Rhodopseudomonas palustris CGA009
0	8	8	-	316055	Rhodopseudomonas palustris BisA53
0	64	0	G	40136	Oligotropha
0	64	0	S	40137	Oligotropha carboxidovorans
0	54	54	-	504832	Oligotropha carboxidovorans OM5
0	9	9	-	1031710	Oligotropha carboxidovorans OM4
0	46	0	G	85413	Bosea
0	19	19	S	1842539	Bosea sp. RAC05
0	18	18	S	1526658	Bosea vaviloviae
0	8	8	S	1792307	Bosea sp. PAMC 26642
0	14	0	G	911	Nitrobacter
0	7	0	S	912	Nitrobacter hamburgensis
0	7	7	-	323097	Nitrobacter hamburgensis X14
0	7	0	S	913	Nitrobacter winogradskyi
0	7	7	-	323098	Nitrobacter winogradskyi Nb-255
0	359	0	F	45401	Hyphomicrobiaceae
0	184	0	G	46913	Devosia
0	166	166	S	1736675	Devosia sp. A16
0	17	17	S	1643450	Devosia sp. H5989
0	46	0	G	119044	Filomicrobium
0	45	45	S	1608628	Candidatus Filomicrobium marinum
0	44	0	G	59282	Blastochloris
0	44	44	S	1079	Blastochloris viridis
0	37	0	G	81	Hyphomicrobium
0	19	0	S	53399	Hyphomicrobium denitrificans
0	10	10	-	670307	Hyphomicrobium denitrificans 1NES1
0	9	9	-	582899	Hyphomicrobium denitrificans ATCC 51888
0	13	13	S	717785	Hyphomicrobium sp. MC1
0	3	0	S	1427356	Hyphomicrobium nitrativorans
0	3	3	-	1029756	Hyphomicrobium nitrativorans NL23
0	29	0	G	29407	Rhodoplanes
0	29	29	S	674703	Rhodoplanes sp. Z2-YC6860
0	14	0	G	1068	Rhodomicrobium
0	14	0	S	1069	Rhodomicrobium vannielii
0	14	14	-	648757	Rhodomicrobium vannielii ATCC 17100
0	4	0	G	1082930	Pelagibacterium
0	4	0	S	531813	Pelagibacterium halotolerans
0	4	4	-	1082931	Pelagibacterium halotolerans B2
0	225	0	F	69277	Phyllobacteriaceae
0	167	0	G	68287	Mesorhizobium
0	62	14	S	39645	Mesorhizobium ciceri
0	48	19	-	278148	Mesorhizobium ciceri biovar biserrulae
0	29	29	-	765698	Mesorhizobium ciceri biovar biserrulae WSM1271
0	58	0	S	381	Mesorhizobium loti
0	33	33	-	935546	Mesorhizobium loti NZP2037
0	24	24	-	266835	Mesorhizobium loti MAFF303099
0	20	0	S	71433	Mesorhizobium amorphae
0	20	20	-	1082933	Mesorhizobium amorphae CCNWGS0123
0	19	0	S	536018	Mesorhizobium australicum
0	19	19	-	754035	Mesorhizobium australicum WSM2073
0	6	0	S	593909	Mesorhizobium opportunistum
0	6	6	-	536019	Mesorhizobium opportunistum WSM2075
0	26	0	G	31988	Aminobacter
0	25	25	S	83263	Aminobacter aminovorans
0	22	0	G	274591	Hoeflea
0	22	22	S	1620421	Hoeflea sp. IMCC20628
0	9	0	G	449972	Chelativorans
0	9	9	S	266779	Chelativorans sp. BNC1
0	110	0	F	772	Bartonellaceae
0	110	0	G	773	Bartonella
0	23	17	S	38323	Bartonella henselae
0	5	5	-	283166	Bartonella henselae str. Houston-1
0	19	0	S	33045	Bartonella grahamii
0	19	19	-	634504	Bartonella grahamii as4aup
0	15	0	S	803	Bartonella quintana
0	8	8	-	283165	Bartonella quintana str. Toulouse
0	5	5	-	1225179	Bartonella quintana RM-11
0	13	6	S	774	Bartonella bacilliformis
0	6	6	-	360095	Bartonella bacilliformis KC583
0	11	5	S	85701	Bartonella tribocorum
0	5	5	-	382640	Bartonella tribocorum CIP 105476
0	9	9	S	1318743	Bartonella ancashensis
0	6	0	S	56426	Bartonella clarridgeiae
0	6	6	-	696125	Bartonella clarridgeiae 73
0	6	0	S	33047	Bartonella vinsonii
0	6	0	-	40933	Bartonella vinsonii subsp. berkhoffii
0	6	6	-	1094497	Bartonella vinsonii subsp. berkhoffii str. Winnie
0	6	0	S	388640	Bartonella australis
0	6	6	-	1094489	Bartonella australis Aust/NH1
0	67	0	F	255475	Aurantimonadaceae
0	37	0	G	293088	Martelella
0	23	23	S	686597	Martelella sp. AD-3
0	14	14	S	1486262	Martelella endophytica
0	29	0	G	414371	Aureimonas
0	29	29	S	1349819	Aureimonas sp. AU20
0	45	0	F	335928	Xanthobacteraceae
0	18	0	G	6	Azorhizobium
0	18	0	S	7	Azorhizobium caulinodans
0	18	18	-	438753	Azorhizobium caulinodans ORS 571
0	17	0	G	279	Xanthobacter
0	17	0	S	280	Xanthobacter autotrophicus
0	17	17	-	78245	Xanthobacter autotrophicus Py2
0	10	0	G	152053	Starkeya
0	10	0	S	921	Starkeya novella
0	9	9	-	639283	Starkeya novella DSM 506
0	43	0	F	45404	Beijerinckiaceae
0	23	0	G	28209	Chelatococcus
0	23	23	S	1702325	Chelatococcus sp. CO-6
0	13	0	G	120652	Methylocella
0	13	0	S	199596	Methylocella silvestris
0	13	13	-	395965	Methylocella silvestris BL2
0	6	0	G	532	Beijerinckia
0	6	0	S	533	Beijerinckia indica
0	6	0	-	31994	Beijerinckia indica subsp. indica
0	6	6	-	395963	Beijerinckia indica subsp. indica ATCC 9039
0	38	0	F	118882	Brucellaceae
0	23	13	G	234	Brucella
0	2	2	S	981386	Brucella vulpis
0	2	2	S	1885919	Brucella sp. 141012304
0	1	0	S	29461	Brucella suis
0	0	0	-	645170	Brucella suis bv. 2
0	1	0	S	29459	Brucella melitensis
0	1	0	-	644337	Brucella melitensis bv. 1
0	1	1	-	224914	Brucella melitensis bv. 1 str. 16M
0	1	0	S	36855	Brucella canis
0	0	0	-	483179	Brucella canis ATCC 23365
0	0	0	S	444163	Brucella microti
0	0	0	-	568815	Brucella microti CCM 4915
0	0	0	S	235	Brucella abortus
0	14	0	G	528	Ochrobactrum
0	9	9	S	419475	Ochrobactrum pseudogrignonense
0	5	2	S	529	Ochrobactrum anthropi
0	3	3	-	439375	Ochrobactrum anthropi ATCC 49188
0	11	0	-	119042	unclassified Rhizobiales
0	11	0	G	1484898	Methyloceanibacter
0	11	11	S	1384459	Methyloceanibacter caenitepidi
0	10	0	F	31993	Methylocystaceae
0	10	0	G	133	Methylocystis
0	10	10	S	187303	Methylocystis sp. SC2
0	9	0	F	119043	Rhodobiaceae
0	9	0	G	256616	Parvibaculum
0	9	0	S	256618	Parvibaculum lavamentivorans
0	9	9	-	402881	Parvibaculum lavamentivorans DS-1
0.01	766	0	O	204457	Sphingomonadales
0.01	642	0	F	41297	Sphingomonadaceae
0	197	0	G	13687	Sphingomonas
0	57	0	S	397260	Sphingomonas sanxanigenens
0	57	57	-	1123269	Sphingomonas sanxanigenens DSM 19645 = NX02
0	32	32	S	1167641	Sphingomonas sp. NIC1
0	28	0	S	152682	Sphingomonas melonis
0	28	28	-	621456	Sphingomonas melonis TY
0	21	21	S	1549858	Sphingomonas taxi
0	18	18	S	1560345	Sphingomonas panacis
0	16	0	S	160791	Sphingomonas wittichii
0	16	16	-	392499	Sphingomonas wittichii RW1
0	13	13	S	745310	Sphingomonas sp. MM-1
0	10	10	S	1609977	Sphingomonas hengshuiensis
0	183	0	G	165697	Sphingopyxis
0	93	93	S	1515612	Sphingopyxis fribergensis
0	49	49	S	33050	Sphingopyxis macrogoltabida
0	13	0	S	117207	Sphingopyxis alaskensis
0	13	13	-	317655	Sphingopyxis alaskensis RB2256
0	9	9	S	267128	Sphingopyxis granuli
0	8	0	S	33052	Sphingopyxis terrae
0	8	8	-	1219058	Sphingopyxis terrae NBRC 15098
0	8	8	S	292913	Sphingopyxis sp. 113P3
0	116	0	G	165695	Sphingobium
0	27	27	S	484429	Sphingobium sp. YBL2
0	20	20	S	1332080	Sphingobium baderi
0	12	12	S	627192	Sphingobium sp. SYK-6
0	12	0	S	46429	Sphingobium chlorophenolicum
0	12	12	-	690566	Sphingobium chlorophenolicum L-1
0	11	11	S	407020	Sphingobium sp. MI1205
0	9	0	S	332056	Sphingobium japonicum
0	9	9	-	452662	Sphingobium japonicum UT26S
0	9	9	S	1843368	Sphingobium sp. RAC03
0	8	8	S	1315974	Sphingobium sp. TKS
0	3	3	S	1855519	Sphingobium sp. EP60837
0	56	0	G	165696	Novosphingobium
0	22	22	S	158500	Novosphingobium resinovorum
0	13	13	S	702113	Novosphingobium sp. PP1Y
0	12	0	S	48935	Novosphingobium aromaticivorans
0	12	12	-	279238	Novosphingobium aromaticivorans DSM 12444
0	8	0	S	205844	Novosphingobium pentaromativorans
0	8	8	-	1088721	Novosphingobium pentaromativorans US6-1
0	33	0	G	541	Zymomonas
0	33	5	S	542	Zymomonas mobilis
0	20	0	-	120045	Zymomonas mobilis subsp. mobilis
0	6	6	-	627343	Zymomonas mobilis subsp. mobilis str. CP4 = NRRL B-14023
0	5	5	-	264203	Zymomonas mobilis subsp. mobilis ZM4 = ATCC 31821
0	4	4	-	627344	Zymomonas mobilis subsp. mobilis ATCC 29191
0	3	3	-	1194424	Zymomonas mobilis subsp. mobilis NRRL B-12526
0	0	0	-	555217	Zymomonas mobilis subsp. mobilis ATCC 10988
0	0	0	-	622759	Zymomonas mobilis subsp. mobilis NCIMB 11163
0	8	0	-	120044	Zymomonas mobilis subsp. pomaceae
0	8	8	-	579138	Zymomonas mobilis subsp. pomaceae ATCC 29192
0	25	0	G	1434046	Sphingorhabdus
0	25	25	S	1806885	Sphingorhabdus sp. M41
0	18	0	G	72173	Citromicrobium
0	18	18	S	1634516	Citromicrobium sp. JL477
0	12	0	G	150203	Blastomonas
0	12	12	S	1842535	Blastomonas sp. RAC04
0	123	0	F	335929	Erythrobacteraceae
0	54	0	G	361177	Altererythrobacter
0	17	17	S	645517	Altererythrobacter namhicola
0	16	16	S	543877	Altererythrobacter marensis
0	8	8	S	1267766	Altererythrobacter atlanticus
0	8	8	S	692370	Altererythrobacter dongtanensis
0	1	1	S	476157	Altererythrobacter ishigakiensis
0	1	1	S	361183	Altererythrobacter epoxidivorans
0	46	0	G	1041	Erythrobacter
0	40	11	S	39960	Erythrobacter litoralis
0	28	28	-	314225	Erythrobacter litoralis HTCC2594
0	6	6	S	1648404	Erythrobacter atlanticus
0	17	0	G	1111	Porphyrobacter
0	10	10	S	1896196	Porphyrobacter sp. LM 6
0	7	7	S	1112	Porphyrobacter neustonensis
0	5	0	G	1295327	Croceicoccus
0	5	5	S	1348774	Croceicoccus naphthovorans
0.01	732	0	O	204441	Rhodospirillales
0	447	1	F	41295	Rhodospirillaceae
0	182	0	G	171436	Tistrella
0	182	0	S	171437	Tistrella mobilis
0	182	182	-	1110502	Tistrella mobilis KA081020-065
0	121	0	G	191	Azospirillum
0	51	51	S	192	Azospirillum brasilense
0	39	0	S	193	Azospirillum lipoferum
0	22	22	-	137722	Azospirillum sp. B510
0	16	16	-	862719	Azospirillum lipoferum 4B
0	21	21	S	528244	Azospirillum thiophilum
0	9	9	S	1226968	Azospirillum humicireducens
0	52	0	G	13134	Magnetospirillum
0	23	23	S	1663591	Magnetospirillum sp. XM-1
0	18	0	S	55518	Magnetospirillum gryphiswaldense
0	18	0	-	431944	Magnetospirillum gryphiswaldense MSR-1
0	18	18	-	1430440	Magnetospirillum gryphiswaldense MSR-1 v2
0	10	0	S	84159	Magnetospirillum magneticum
0	10	10	-	342108	Magnetospirillum magneticum AMB-1
0	35	0	G	1081	Rhodospirillum
0	25	0	S	34018	Rhodospirillum centenum
0	25	25	-	414684	Rhodospirillum centenum SW
0	10	0	S	1085	Rhodospirillum rubrum
0	5	5	-	269796	Rhodospirillum rubrum ATCC 11170
0	5	5	-	1036743	Rhodospirillum rubrum F11
0	14	0	G	1612157	Pararhodospirillum
0	14	0	S	1084	Pararhodospirillum photometricum
0	14	14	-	1150469	Pararhodospirillum photometricum DSM 122
0	13	0	G	168934	Thalassospira
0	13	0	S	220697	Thalassospira xiamenensis
0	13	13	-	1123366	Thalassospira xiamenensis M-5 = DSM 17429
0	12	0	G	1263978	Candidatus Endolissoclinum
0	12	0	S	1263979	Candidatus Endolissoclinum faulkneri
0	7	7	-	1193729	Candidatus Endolissoclinum faulkneri L2
0	5	5	-	1401328	Candidatus Endolissoclinum faulkneri L5
0	7	0	G	1804663	Haematospirillum
0	7	7	S	1549855	Haematospirillum jordaniae
0	5	0	G	1182780	Magnetospira
0	5	5	S	1288970	Magnetospira sp. QH-2
0	284	0	F	433	Acetobacteraceae
0	154	0	G	434	Acetobacter
0	133	121	S	438	Acetobacter pasteurianus
0	5	5	-	481146	Acetobacter pasteurianus subsp. ascendens
0	4	4	-	940260	Acetobacter pasteurianus subsp. paradoxus
0	1	1	-	1006554	Acetobacter pasteurianus NBRC 101655
0	0	0	-	1266844	Acetobacter pasteurianus 386B
0	10	10	S	1633874	Acetobacter sp. SLV-7
0	9	9	S	446692	Acetobacter senegalensis
0	34	0	G	522	Acidiphilium
0	19	0	S	62140	Acidiphilium multivorum
0	19	19	-	926570	Acidiphilium multivorum AIU301
0	15	0	S	524	Acidiphilium cryptum
0	15	15	-	349163	Acidiphilium cryptum JF-5
0	25	0	G	441	Gluconobacter
0	25	5	S	442	Gluconobacter oxydans
0	8	8	-	290633	Gluconobacter oxydans 621H
0	6	6	-	1224746	Gluconobacter oxydans H24
0	5	5	-	1288313	Gluconobacter oxydans DSM 3504
0	20	0	G	364409	Granulibacter
0	20	0	S	364410	Granulibacter bethesdensis
0	7	7	-	1052004	Granulibacter bethesdensis CGDNIH3
0	4	4	-	391165	Granulibacter bethesdensis CGDNIH1
0	3	3	-	1051974	Granulibacter bethesdensis CGDNIH2
0	3	3	-	1052095	Granulibacter bethesdensis CGDNIH4
0	17	0	G	89583	Gluconacetobacter
0	17	0	S	33996	Gluconacetobacter diazotrophicus
0	17	17	-	272568	Gluconacetobacter diazotrophicus PA1 5
0	11	0	G	91914	Asaia
0	11	0	S	91915	Asaia bogorensis
0	11	11	-	1231624	Asaia bogorensis NBRC 16594
0	11	0	G	153497	Kozakia
0	11	11	S	153496	Kozakia baliensis
0	10	0	G	1434011	Komagataeibacter
0	6	0	S	28448	Komagataeibacter xylinus
0	6	6	-	1296990	Komagataeibacter xylinus E25
0	4	0	S	1177712	Komagataeibacter medellinensis
0	4	4	-	634177	Komagataeibacter medellinensis NBRC 3288
0.01	723	0	O	204458	Caulobacterales
0.01	723	0	F	76892	Caulobacteraceae
0.01	602	1	G	41275	Brevundimonas
0.01	563	563	S	588932	Brevundimonas naejangsanensis
0	16	0	S	74313	Brevundimonas subvibrioides
0	15	15	-	633149	Brevundimonas subvibrioides ATCC 15264
0	12	12	S	1827469	Brevundimonas sp. GW460-12-10-14-LB2
0	9	9	S	1532555	Brevundimonas sp. DS20
0	74	0	G	75	Caulobacter
0	23	23	S	69395	Caulobacter henricii
0	22	22	S	366602	Caulobacter sp. K31
0	16	1	S	88688	Caulobacter segnis
0	14	14	-	509190	Caulobacter segnis ATCC 21756
0	12	1	S	155892	Caulobacter vibrioides
0	11	5	-	190650	Caulobacter crescentus CB15
0	5	5	-	565050	Caulobacter crescentus NA1000
0	24	0	-	81440	unclassified Caulobacteraceae
0	24	24	S	1759059	Caulobacteraceae bacterium OTSz_A_272
0	14	0	G	20	Phenylobacterium
0	14	1	S	284016	Phenylobacterium zucineum
0	12	12	-	450851	Phenylobacterium zucineum HLK1
0	7	0	G	76890	Asticcacaulis
0	7	0	S	78587	Asticcacaulis excentricus
0	7	7	-	573065	Asticcacaulis excentricus CB 48
0.01	686	0	O	204455	Rhodobacterales
0.01	592	1	F	31989	Rhodobacteraceae
0	112	0	G	227873	Pannonibacter
0	112	112	S	121719	Pannonibacter phragmitetus
0	86	0	G	1060	Rhodobacter
0	49	14	S	1063	Rhodobacter sphaeroides
0	16	16	-	349102	Rhodobacter sphaeroides ATCC 17025
0	11	11	-	349101	Rhodobacter sphaeroides ATCC 17029
0	6	6	-	557760	Rhodobacter sphaeroides KD131
0	22	0	S	1061	Rhodobacter capsulatus
0	22	22	-	272942	Rhodobacter capsulatus SB 1003
0	15	15	S	1850250	Rhodobacter sp. LPB0142
0	78	0	G	478070	Labrenzia
0	78	78	S	1674922	Labrenzia sp. CP4
0	39	0	G	97050	Ruegeria
0	17	0	S	89184	Ruegeria pomeroyi
0	17	17	-	246200	Ruegeria pomeroyi DSS-3
0	15	0	S	379347	Ruegeria mobilis
0	15	15	-	1265309	Ruegeria mobilis F1926
0	7	7	S	292414	Ruegeria sp. TM1040
0	37	0	G	34008	Rhodovulum
0	37	25	S	35806	Rhodovulum sulfidophilum
0	11	11	-	1188256	Rhodovulum sulfidophilum DSM 1374
0	34	0	G	265	Paracoccus
0	27	0	S	266	Paracoccus denitrificans
0	27	27	-	318586	Paracoccus denitrificans PD1222
0	7	0	S	34003	Paracoccus aminophilus
0	7	7	-	1367847	Paracoccus aminophilus JCM 7686
0	25	0	G	302485	Phaeobacter
0	14	7	S	60890	Phaeobacter gallaeciensis
0	7	7	-	1423144	Phaeobacter gallaeciensis DSM 26640
0	11	0	S	221822	Phaeobacter inhibens
0	5	5	-	391619	Phaeobacter inhibens DSM 17395
0	5	5	-	383629	Phaeobacter inhibens 2.10
0	25	0	G	53945	Octadecabacter
0	12	0	S	53946	Octadecabacter arcticus
0	12	12	-	391616	Octadecabacter arcticus 238
0	7	0	S	1217908	Octadecabacter antarcticus
0	7	7	-	391626	Octadecabacter antarcticus 307
0	6	6	S	1458307	Octadecabacter temperatus
0	20	0	G	1284657	Planktomarina
0	20	0	S	1284658	Planktomarina temperata
0	20	20	-	666509	Planktomarina temperata RCA23
0	19	0	G	159345	Roseibacterium
0	19	0	S	159346	Roseibacterium elongatum
0	19	19	-	1294273	Roseibacterium elongatum DSM 19469
0	17	0	G	2433	Roseobacter
0	12	0	S	2434	Roseobacter denitrificans
0	12	12	-	375451	Roseobacter denitrificans OCh 114
0	5	0	S	42443	Roseobacter litoralis
0	5	5	-	391595	Roseobacter litoralis Och 149
0	16	0	G	1097466	Defluviimonas
0	16	16	S	1335048	Defluviimonas alba
0	16	0	G	875170	Celeribacter
0	12	12	S	1208324	Celeribacter indicus
0	4	4	S	1397108	Celeribacter marinus
0	13	0	G	191028	Leisingera
0	13	0	S	133924	Leisingera methylohalidivorans
0	13	13	-	999552	Leisingera methylohalidivorans DSM 14336
0	10	0	G	354203	Yangia
0	10	10	S	1792508	Yangia sp. CCB-MM3
0	7	0	G	1579315	Halocynthiibacter
0	7	7	S	1579316	Halocynthiibacter arcticus
0	7	0	G	92944	Ketogulonicigenium
0	7	4	S	92945	Ketogulonicigenium vulgare
0	1	1	-	759362	Ketogulonicigenium vulgare WSH-001
0	1	1	-	880591	Ketogulonicigenium vulgare Y25
0	6	0	G	367771	Marinovum
0	6	0	S	42444	Marinovum algicola
0	6	6	-	988812	Marinovum algicola DG 898
0	6	0	G	1609958	Confluentimicrobium
0	6	6	S	1609966	Confluentimicrobium sp. EMB200-NS6
0	5	0	G	309512	Dinoroseobacter
0	5	0	S	215813	Dinoroseobacter shibae
0	5	5	-	398580	Dinoroseobacter shibae DFL 12 = DSM 16493
0	4	0	G	188905	Jannaschia
0	4	4	S	290400	Jannaschia sp. CCS1
0	93	0	F	69657	Hyphomonadaceae
0	59	0	G	74317	Maricaulis
0	59	0	S	74318	Maricaulis maris
0	59	59	-	394221	Maricaulis maris MCS10
0	22	0	G	2723	Hirschia
0	22	0	S	2724	Hirschia baltica
0	22	22	-	582402	Hirschia baltica ATCC 49814
0	12	0	G	85	Hyphomonas
0	7	0	S	81032	Hyphomonas neptunium
0	6	6	-	228405	Hyphomonas neptunium ATCC 15444
0	5	5	S	1906738	Hyphomonas sp. Mor2
0	285	0	O	766	Rickettsiales
0	121	0	F	942	Anaplasmataceae
0	33	0	G	768	Anaplasma
0	25	0	S	770	Anaplasma marginale
0	13	13	-	234826	Anaplasma marginale str. St. Maries
0	12	12	-	320483	Anaplasma marginale str. Florida
0	6	0	S	106179	phagocytophilum group
0	6	0	S	948	Anaplasma phagocytophilum
0	2	2	-	1392507	Anaplasma phagocytophilum str. Norway variant2
0	1	1	-	212042	Anaplasma phagocytophilum str. HZ
0	1	1	-	1173064	Anaplasma phagocytophilum str. JM
0	1	1	-	1184253	Anaplasma phagocytophilum str. HZ2
0	2	0	S	769	Anaplasma centrale
0	2	2	-	574556	Anaplasma centrale str. Israel
0	32	0	-	952	Wolbachieae
0	32	0	G	953	Wolbachia
0	13	0	S	77038	Wolbachia endosymbiont of Drosophila simulans
0	7	7	-	1236908	Wolbachia endosymbiont of Drosophila simulans wNo
0	5	5	-	1236909	Wolbachia endosymbiont of Drosophila simulans wHa
0	4	4	S	66084	Wolbachia sp. wRi
0	3	3	S	246273	Wolbachia endosymbiont of Cimex lectularius
0	3	3	S	163164	Wolbachia endosymbiont of Drosophila melanogaster
0	3	0	S	77551	Wolbachia endosymbiont of Onchocerca volvulus
0	3	3	-	1410384	Wolbachia endosymbiont of Onchocerca volvulus str. Cameroon
0	2	2	S	100901	Wolbachia endosymbiont of Onchocerca ochengi
0	2	0	S	80849	Wolbachia endosymbiont of Brugia malayi
0	2	2	-	292805	Wolbachia endosymbiont strain TRS of Brugia malayi
0	31	0	G	943	Ehrlichia
0	28	0	S	106178	canis group
0	8	0	S	779	Ehrlichia ruminantium
0	4	4	-	254945	Ehrlichia ruminantium str. Welgevonden
0	3	3	-	302409	Ehrlichia ruminantium str. Gardel
0	7	0	S	944	Ehrlichia canis
0	7	7	-	269484	Ehrlichia canis str. Jake
0	6	1	S	945	Ehrlichia chaffeensis
0	1	1	-	1249652	Ehrlichia chaffeensis str. Jax
0	1	1	-	1249653	Ehrlichia chaffeensis str. Liberty
0	1	1	-	1249656	Ehrlichia chaffeensis str. Wakulla
0	0	0	-	1249655	Ehrlichia chaffeensis str. Saint Vincent
0	0	0	-	205920	Ehrlichia chaffeensis str. Arkansas
0	0	0	-	1249650	Ehrlichia chaffeensis str. West Paces
0	0	0	-	1249651	Ehrlichia chaffeensis str. Heartland
0	0	0	-	1249654	Ehrlichia chaffeensis str. Osceola
0	5	0	S	35795	Ehrlichia muris
0	5	5	-	1423892	Ehrlichia muris AS145
0	3	0	-	106181	unclassified Ehrlichia
0	3	3	S	391036	Ehrlichia sp. HF
0	24	0	G	33993	Neorickettsia
0	14	0	S	950	Neorickettsia risticii
0	14	14	-	434131	Neorickettsia risticii str. Illinois
0	7	0	S	951	Neorickettsia sennetsu
0	7	7	-	222891	Neorickettsia sennetsu str. Miyayama
0	2	0	S	33994	Neorickettsia helminthoeca
0	2	2	-	1286528	Neorickettsia helminthoeca str. Oregon
0	115	0	F	775	Rickettsiaceae
0	115	0	-	33988	Rickettsieae
0	98	14	G	780	Rickettsia
0	50	0	S	114277	spotted fever group
0	8	5	S	33992	Rickettsia rhipicephali
0	2	2	-	1105113	Rickettsia rhipicephali str. 3-7-female6-CWPP
0	7	0	S	783	Rickettsia rickettsii
0	7	7	-	1105104	Rickettsia rickettsii str. Brazil
0	0	0	-	1105101	Rickettsia rickettsii str. Hlp#2
0	5	2	S	33989	Rickettsia amblyommatis
0	2	2	-	1105111	Rickettsia amblyommatis str. GAT-30V
0	5	0	S	787	Rickettsia australis
0	5	5	-	1105110	Rickettsia australis str. Cutlack
0	4	0	S	42862	Rickettsia felis
0	4	4	-	315456	Rickettsia felis URRWXCal2
0	3	0	S	226665	Rickettsia heilongjiangensis
0	3	3	-	1032845	Rickettsia heilongjiangensis 054
0	2	0	S	35790	Rickettsia japonica
0	2	2	-	652620	Rickettsia japonica YH
0	2	0	S	786	Rickettsia akari
0	2	2	-	293614	Rickettsia akari str. Hartford
0	2	2	S	109232	Rickettsia monacensis
0	2	0	S	1105106	Rickettsia philipii
0	2	2	-	481009	Rickettsia philipii str. 364D
0	1	0	S	781	Rickettsia conorii
0	1	1	-	272944	Rickettsia conorii str. Malish 7
0	1	0	S	35788	Rickettsia africae
0	1	1	-	347255	Rickettsia africae ESF-5
0	1	0	S	35792	Rickettsia parkeri
0	1	1	-	1105108	Rickettsia parkeri str. Portsmouth
0	1	0	S	35794	Rickettsia slovaca
[truncated: 5,725 more rows]

## Sheet: Nablus_sheep_T1.1
% of fragments	Number of fragments covered by th clade	Number of fragments unique for his clade	Rank code	NCBI taxonomic ID number	Indented scientific name
90.16	13301011	13301011	U	0	unclassified
5.83	860619	0	-	1	root
5.81	856632	0	-	131567	cellular organisms
3.54	521618	0	D	2759	Eukaryota
3.54	521618	0	-	33154	Opisthokonta
3.54	521618	0	K	33208	Metazoa
3.54	521618	0	-	6072	Eumetazoa
3.54	521618	0	-	33213	Bilateria
3.54	521618	0	-	33511	Deuterostomia
3.54	521618	0	P	7711	Chordata
3.54	521618	0	-	89593	Craniata
3.54	521618	0	-	7742	Vertebrata
3.54	521618	0	-	7776	Gnathostomata
3.54	521618	0	-	117570	Teleostomi
3.54	521618	0	-	117571	Euteleostomi
3.54	521618	0	-	8287	Sarcopterygii
3.54	521618	0	-	1338369	Dipnotetrapodomorpha
3.54	521618	0	-	32523	Tetrapoda
3.54	521618	0	-	32524	Amniota
3.54	521618	0	C	40674	Mammalia
3.54	521618	0	-	32525	Theria
3.54	521618	0	-	9347	Eutheria
3.54	521618	0	-	1437010	Boreoeutheria
3.54	521618	0	-	314146	Euarchontoglires
3.54	521618	0	O	9443	Primates
3.54	521618	0	-	376913	Haplorrhini
3.54	521618	0	-	314293	Simiiformes
3.54	521618	0	-	9526	Catarrhini
3.54	521618	0	-	314295	Hominoidea
3.54	521618	0	F	9604	Hominidae
3.54	521617	0	-	207598	Homininae
3.54	521617	0	G	9605	Homo
3.54	521617	521617	S	9606	Homo sapiens
2.25	332387	26	D	2	Bacteria
1.92	282730	11	P	1224	Proteobacteria
1.68	248272	3	C	28211	Alphaproteobacteria
1.6	235848	0	O	766	Rickettsiales
1.6	235628	0	F	775	Rickettsiaceae
1.6	235628	0	-	33988	Rickettsieae
1.6	235603	72362	G	780	Rickettsia
1.1	162838	0	S	114277	spotted fever group
0.26	38841	0	S	35788	Rickettsia africae
0.26	38841	38841	-	347255	Rickettsia africae ESF-5
0.23	34124	0	S	35792	Rickettsia parkeri
0.23	34124	34124	-	1105108	Rickettsia parkeri str. Portsmouth
0.21	30577	3635	S	35794	Rickettsia slovaca
0.09	13490	13490	-	1105109	Rickettsia slovaca str. D-CWPP
0.09	13451	13451	-	941638	Rickettsia slovaca 13-B
0.15	22150	0	S	781	Rickettsia conorii
0.15	22150	22150	-	272944	Rickettsia conorii str. Malish 7
0.08	12506	6461	S	783	Rickettsia rickettsii
0.03	3850	3850	-	1105104	Rickettsia rickettsii str. Brazil
0.01	1933	1933	-	1105101	Rickettsia rickettsii str. Hlp#2
0	68	68	-	1105102	Rickettsia rickettsii str. Colombia
0	63	63	-	1105105	Rickettsia rickettsii str. Arizona
0	35	35	-	392021	Rickettsia rickettsii str. 'Sheila Smith'
0	34	34	-	1338411	Rickettsia rickettsii str. R
0	22	22	-	1337396	Rickettsia rickettsii str. Morgan
0	18	18	-	452659	Rickettsia rickettsii str. Iowa
0	18	18	-	1105100	Rickettsia rickettsii str. Hino
0.05	6752	0	S	1105106	Rickettsia philipii
0.05	6752	6752	-	481009	Rickettsia philipii str. 364D
0.03	3935	2550	S	33992	Rickettsia rhipicephali
0.01	1385	1385	-	1105113	Rickettsia rhipicephali str. 3-7-female6-CWPP
0.02	2978	0	S	35790	Rickettsia japonica
0.02	2978	2978	-	652620	Rickettsia japonica YH
0.02	2794	0	S	226665	Rickettsia heilongjiangensis
0.02	2794	2794	-	1032845	Rickettsia heilongjiangensis 054
0.02	2600	1480	S	33989	Rickettsia amblyommatis
0.01	1120	1120	-	1105111	Rickettsia amblyommatis str. GAT-30V
0.01	2029	0	S	33991	Rickettsia montanensis
0.01	2029	2029	-	1105114	Rickettsia montanensis str. OSU 85-930
0.01	1734	0	S	35791	Rickettsia massiliae
0.01	1734	1734	-	416276	Rickettsia massiliae MTU5
0	713	713	S	109232	Rickettsia monacensis
0	523	0	S	42862	Rickettsia felis
0	523	523	-	315456	Rickettsia felis URRWXCal2
0	350	0	S	787	Rickettsia australis
0	350	350	-	1105110	Rickettsia australis str. Cutlack
0	225	0	S	786	Rickettsia akari
0	225	225	-	293614	Rickettsia akari str. Hartford
0	204	0	S	1129742	belli group
0	161	2	S	788	Rickettsia canadensis
0	81	81	-	1105107	Rickettsia canadensis str. CA410
0	77	77	-	293613	Rickettsia canadensis str. McKiel
0	43	0	S	33990	Rickettsia bellii
0	23	23	-	336407	Rickettsia bellii RML369-C
0	19	19	-	391896	Rickettsia bellii OSU 85-389
0	198	0	S	114292	typhus group
0	126	96	S	782	Rickettsia prowazekii
0	15	15	-	1290428	Rickettsia prowazekii str. Breinl
0	14	14	-	1290427	Rickettsia prowazekii str. NMRC Madrid E
0	71	3	S	785	Rickettsia typhi
0	22	22	-	257363	Rickettsia typhi str. Wilmington
0	22	22	-	1003201	Rickettsia typhi str. TH1527
0	22	22	-	1003202	Rickettsia typhi str. B9991CWPP
0	25	0	G	69474	Orientia
0	25	5	S	784	Orientia tsutsugamushi
0	13	13	-	334380	Orientia tsutsugamushi str. Ikeda
0	6	6	-	357244	Orientia tsutsugamushi str. Boryong
0	168	0	F	942	Anaplasmataceae
0	58	0	G	768	Anaplasma
0	44	0	S	770	Anaplasma marginale
0	22	22	-	234826	Anaplasma marginale str. St. Maries
0	21	21	-	320483	Anaplasma marginale str. Florida
0	11	0	S	106179	phagocytophilum group
0	11	0	S	948	Anaplasma phagocytophilum
0	4	4	-	1392507	Anaplasma phagocytophilum str. Norway variant2
0	2	2	-	212042	Anaplasma phagocytophilum str. HZ
0	2	2	-	1184253	Anaplasma phagocytophilum str. HZ2
0	1	1	-	1173064	Anaplasma phagocytophilum str. JM
0	3	0	S	769	Anaplasma centrale
0	3	3	-	574556	Anaplasma centrale str. Israel
0	39	0	G	943	Ehrlichia
0	37	0	S	106178	canis group
0	19	0	S	779	Ehrlichia ruminantium
0	11	11	-	254945	Ehrlichia ruminantium str. Welgevonden
0	7	7	-	302409	Ehrlichia ruminantium str. Gardel
0	7	0	S	944	Ehrlichia canis
0	7	7	-	269484	Ehrlichia canis str. Jake
0	5	1	S	945	Ehrlichia chaffeensis
0	0	0	-	205920	Ehrlichia chaffeensis str. Arkansas
0	0	0	-	1249650	Ehrlichia chaffeensis str. West Paces
0	0	0	-	1249651	Ehrlichia chaffeensis str. Heartland
0	0	0	-	1249654	Ehrlichia chaffeensis str. Osceola
0	0	0	-	1249652	Ehrlichia chaffeensis str. Jax
0	0	0	-	1249653	Ehrlichia chaffeensis str. Liberty
0	0	0	-	1249655	Ehrlichia chaffeensis str. Saint Vincent
0	0	0	-	1249656	Ehrlichia chaffeensis str. Wakulla
0	5	0	S	35795	Ehrlichia muris
0	5	5	-	1423892	Ehrlichia muris AS145
0	2	0	-	106181	unclassified Ehrlichia
0	2	2	S	391036	Ehrlichia sp. HF
0	37	0	-	952	Wolbachieae
0	37	0	G	953	Wolbachia
0	8	0	S	77038	Wolbachia endosymbiont of Drosophila simulans
0	4	4	-	1236909	Wolbachia endosymbiont of Drosophila simulans wHa
0	4	4	-	1236908	Wolbachia endosymbiont of Drosophila simulans wNo
0	6	6	S	163164	Wolbachia endosymbiont of Drosophila melanogaster
0	6	6	S	246273	Wolbachia endosymbiont of Cimex lectularius
0	5	0	S	80849	Wolbachia endosymbiont of Brugia malayi
0	5	5	-	292805	Wolbachia endosymbiont strain TRS of Brugia malayi
0	5	5	S	66084	Wolbachia sp. wRi
0	2	0	S	77551	Wolbachia endosymbiont of Onchocerca volvulus
0	2	2	-	1410384	Wolbachia endosymbiont of Onchocerca volvulus str. Cameroon
0	2	2	S	100901	Wolbachia endosymbiont of Onchocerca ochengi
0	32	0	G	33993	Neorickettsia
0	15	0	S	951	Neorickettsia sennetsu
0	15	15	-	222891	Neorickettsia sennetsu str. Miyayama
0	14	0	S	950	Neorickettsia risticii
0	14	14	-	434131	Neorickettsia risticii str. Illinois
0	2	0	S	33994	Neorickettsia helminthoeca
0	2	2	-	1286528	Neorickettsia helminthoeca str. Oregon
0	27	0	-	210592	unclassified Rickettsiales
0	27	0	-	1699067	unclassified Rickettsiales (miscellaneous)
0	27	27	S	1528098	Rickettsiales bacterium Ac37b
0	10	0	F	44746	Holosporaceae
0	10	0	-	204454	unclassified Holosporaceae
0	10	10	S	86106	endosymbiont of Acanthamoeba sp. UWC8
0	7	0	F	1777752	Candidatus Paracaedibacteraceae
0	7	0	G	1521255	Candidatus Paracaedibacter
0	7	7	S	91604	Candidatus Paracaedibacter acanthamoebae
0	5	0	F	1328881	Candidatus Midichloriaceae
0	5	0	G	411566	Candidatus Midichloria
0	5	0	S	234827	Candidatus Midichloria mitochondrii
0	5	5	-	696127	Candidatus Midichloria mitochondrii IricVA
0.05	7284	7	O	356	Rhizobiales
0.03	3791	0	F	119045	Methylobacteriaceae
0.03	3791	2	G	407	Methylobacterium
0.01	1852	1	S	31998	Methylobacterium radiotolerans
0.01	1851	1851	-	426355	Methylobacterium radiotolerans JCM 2831
0.01	1563	1563	S	1479019	Methylobacterium sp. C1
0	147	0	S	578822	Methylobacterium extorquens group
0	147	2	S	408	Methylobacterium extorquens
0	46	46	-	440085	Methylobacterium extorquens CM4
0	40	40	-	272630	Methylobacterium extorquens AM1
0	32	32	-	419610	Methylobacterium extorquens PA1
0	25	25	-	661410	Methylobacterium extorquens DM4
0	65	65	S	270351	Methylobacterium aquaticum
0	47	0	S	114616	Methylobacterium nodulans
0	47	47	-	460265	Methylobacterium nodulans ORS 2060
0	45	0	S	223967	Methylobacterium populi
0	44	44	-	441620	Methylobacterium populi BJ001
0	44	44	S	426117	Methylobacterium sp. 4-46
0	24	24	S	925818	Methylobacterium sp. AMS5
0.01	860	0	F	41294	Bradyrhizobiaceae
0	384	1	G	374	Bradyrhizobium
0	64	64	S	1223566	Bradyrhizobium sp. CCGE-LA001
0	62	23	S	1355477	Bradyrhizobium diazoefficiens
0	39	39	-	224911	Bradyrhizobium diazoefficiens USDA 110
0	57	57	S	1274631	Bradyrhizobium icense
0	45	22	S	375	Bradyrhizobium japonicum
0	22	22	-	1037409	Bradyrhizobium japonicum USDA 6
0	38	38	S	288000	Bradyrhizobium sp. BTAi1
0	35	35	S	114615	Bradyrhizobium sp. ORS 278
0	33	33	S	335659	Bradyrhizobium sp. S23321
0	25	0	S	44255	Bradyrhizobium oligotrophicum
0	25	25	-	1245469	Bradyrhizobium oligotrophicum S58
0	19	19	S	376	Bradyrhizobium sp.
0	220	0	G	1073	Rhodopseudomonas
0	220	1	S	1076	Rhodopseudomonas palustris
0	46	46	-	316056	Rhodopseudomonas palustris BisB18
0	34	34	-	395960	Rhodopseudomonas palustris TIE-1
0	33	33	-	316055	Rhodopseudomonas palustris BisA53
0	31	31	-	258594	Rhodopseudomonas palustris CGA009
0	29	29	-	652103	Rhodopseudomonas palustris DX-1
0	24	24	-	316057	Rhodopseudomonas palustris BisB5
0	19	19	-	316058	Rhodopseudomonas palustris HaA2
0	143	0	G	40136	Oligotropha
0	143	0	S	40137	Oligotropha carboxidovorans
0	124	124	-	504832	Oligotropha carboxidovorans OM5
0	19	19	-	1031710	Oligotropha carboxidovorans OM4
0	77	0	G	85413	Bosea
0	29	29	S	1526658	Bosea vaviloviae
0	27	27	S	1842539	Bosea sp. RAC05
0	20	20	S	1792307	Bosea sp. PAMC 26642
0	33	0	G	911	Nitrobacter
0	20	0	S	913	Nitrobacter winogradskyi
0	20	20	-	323098	Nitrobacter winogradskyi Nb-255
0	13	0	S	912	Nitrobacter hamburgensis
0	13	13	-	323097	Nitrobacter hamburgensis X14
0.01	834	0	F	82115	Rhizobiaceae
0	590	0	-	227290	Rhizobium/Agrobacterium group
0	356	46	G	379	Rhizobium
0	104	20	S	384	Rhizobium leguminosarum
0	71	0	-	386	Rhizobium leguminosarum bv. trifolii
0	21	21	-	395492	Rhizobium leguminosarum bv. trifolii WSM2304
0	18	18	-	754523	Rhizobium leguminosarum bv. trifolii WSM1689
0	16	16	-	1033991	Rhizobium leguminosarum bv. trifolii CB782
0	15	15	-	395491	Rhizobium leguminosarum bv. trifolii WSM1325
0	12	0	-	387	Rhizobium leguminosarum bv. viciae
0	12	12	-	216596	Rhizobium leguminosarum bv. viciae 3841
0	56	0	S	29449	Rhizobium etli
0	22	0	-	323733	Rhizobium etli bv. mimosae
0	16	16	-	1432050	Rhizobium etli bv. mimosae str. IE4771
0	6	6	-	1328306	Rhizobium etli bv. mimosae str. Mim1
0	17	0	-	147700	Rhizobium etli bv. phaseoli
0	17	17	-	1432049	Rhizobium etli bv. phaseoli str. IE4803
0	8	8	-	347834	Rhizobium etli CFN 42
0	7	7	-	491916	Rhizobium etli CIAT 652
0	49	49	S	1703969	Rhizobium sp. N324
0	22	22	S	396	Rhizobium phaseoli
0	20	0	S	56730	Rhizobium gallicum
0	20	0	-	142627	Rhizobium gallicum bv. gallicum
0	20	20	-	1418105	Rhizobium gallicum bv. gallicum R602
0	14	14	S	1125847	Rhizobium sp. NT-26
0	14	14	S	1869170	Rhizobium sp. S41
0	11	0	S	398	Rhizobium tropici
0	11	11	-	698761	Rhizobium tropici CIAT 899
0	10	10	S	424182	Rhizobium sp. IRBG74
0	1	1	S	1703961	Rhizobium sp. N1314
0	1	1	S	1703966	Rhizobium sp. N731
0	1	1	S	1703960	Rhizobium sp. N113
0	188	0	G	357	Agrobacterium
0	122	0	S	1183400	Agrobacterium tumefaciens complex
0	79	0	S	1176649	Agrobacterium fabrum
0	79	79	-	176299	Agrobacterium fabrum str. C58
0	42	27	S	358	Agrobacterium tumefaciens
0	15	15	-	311403	Agrobacterium radiobacter K84
0	28	0	S	373	Agrobacterium vitis
0	28	28	-	311402	Agrobacterium vitis S4
0	19	19	S	1842536	Agrobacterium sp. RAC06
0	16	16	S	861208	Agrobacterium sp. H13-3
0	45	0	G	1525371	Neorhizobium
0	45	0	S	399	Neorhizobium galegae
0	22	0	-	323655	Neorhizobium galegae bv. orientalis
0	22	22	-	1028800	Neorhizobium galegae bv. orientalis str. HAMBI 540
0	22	0	-	323656	Neorhizobium galegae bv. officinalis
0	22	22	-	1028801	Neorhizobium galegae bv. officinalis bv. officinalis str. HAMBI 1141
0	160	0	-	227292	Sinorhizobium/Ensifer group
0	135	0	G	28105	Sinorhizobium
0	55	25	S	382	Sinorhizobium meliloti
0	6	6	-	707241	Sinorhizobium meliloti SM11
0	5	5	-	1230587	Sinorhizobium meliloti Rm41
0	4	4	-	266834	Sinorhizobium meliloti 1021
0	4	4	-	1286640	Sinorhizobium meliloti 2011
0	4	4	-	1235461	Sinorhizobium meliloti GR4
0	2	2	-	698936	Sinorhizobium meliloti BL225C
0	2	2	-	693982	Sinorhizobium meliloti AK83
0	31	31	S	1842534	Sinorhizobium sp. RAC02
0	28	0	S	110321	Sinorhizobium medicae
0	28	28	-	366394	Sinorhizobium medicae WSM419
0	19	0	-	663276	Sinorhizobium fredii group
0	19	0	S	380	Sinorhizobium fredii
0	19	19	-	394	Sinorhizobium fredii NGR234
0	24	0	G	106591	Ensifer
0	24	24	S	106592	Ensifer adhaerens
0	44	0	G	323620	Shinella
0	44	44	S	879274	Shinella sp. HZN7
0	38	0	G	34019	Candidatus Liberibacter
0	11	5	S	1273132	Liberibacter crescens
0	5	5	-	1215343	Liberibacter crescens BT-1
0	9	0	S	556287	Candidatus Liberibacter solanacearum
0	9	9	-	658172	Candidatus Liberibacter solanacearum CLso-ZC1
0	9	2	S	34021	Candidatus Liberibacter asiaticus
0	2	2	-	537021	Candidatus Liberibacter asiaticus str. psy62
0	2	2	-	931202	Candidatus Liberibacter asiaticus str. Ishi-1
0	2	2	-	1174529	Candidatus Liberibacter asiaticus str. gxpsy
0	7	0	S	309868	Candidatus Liberibacter americanus
0	7	7	-	1261131	Candidatus Liberibacter americanus str. Sao Paulo
0	2	0	S	34020	Candidatus Liberibacter africanus
0	2	2	-	1277257	Candidatus Liberibacter africanus PTSAPSY
0.01	795	0	F	45401	Hyphomicrobiaceae
0	492	0	G	46913	Devosia
0	467	467	S	1736675	Devosia sp. A16
0	24	24	S	1643450	Devosia sp. H5989
0	85	0	G	119044	Filomicrobium
0	85	85	S	1608628	Candidatus Filomicrobium marinum
0	83	0	G	81	Hyphomicrobium
0	35	35	S	717785	Hyphomicrobium sp. MC1
0	25	0	S	53399	Hyphomicrobium denitrificans
0	16	16	-	670307	Hyphomicrobium denitrificans 1NES1
0	9	9	-	582899	Hyphomicrobium denitrificans ATCC 51888
0	21	0	S	1427356	Hyphomicrobium nitrativorans
0	21	21	-	1029756	Hyphomicrobium nitrativorans NL23
0	82	0	G	59282	Blastochloris
0	82	82	S	1079	Blastochloris viridis
0	33	0	G	29407	Rhodoplanes
0	33	33	S	674703	Rhodoplanes sp. Z2-YC6860
0	10	0	G	1068	Rhodomicrobium
0	10	0	S	1069	Rhodomicrobium vannielii
0	10	10	-	648757	Rhodomicrobium vannielii ATCC 17100
0	9	0	G	1082930	Pelagibacterium
0	9	0	S	531813	Pelagibacterium halotolerans
0	9	9	-	1082931	Pelagibacterium halotolerans B2
0	361	0	F	69277	Phyllobacteriaceae
0	262	1	G	68287	Mesorhizobium
0	111	27	S	39645	Mesorhizobium ciceri
0	83	34	-	278148	Mesorhizobium ciceri biovar biserrulae
0	48	48	-	765698	Mesorhizobium ciceri biovar biserrulae WSM1271
0	71	0	S	381	Mesorhizobium loti
0	39	39	-	266835	Mesorhizobium loti MAFF303099
0	31	31	-	935546	Mesorhizobium loti NZP2037
0	33	0	S	71433	Mesorhizobium amorphae
0	33	33	-	1082933	Mesorhizobium amorphae CCNWGS0123
0	26	0	S	536018	Mesorhizobium australicum
0	26	26	-	754035	Mesorhizobium australicum WSM2073
0	18	0	S	593909	Mesorhizobium opportunistum
0	18	18	-	536019	Mesorhizobium opportunistum WSM2075
0	42	0	G	274591	Hoeflea
0	42	42	S	1620421	Hoeflea sp. IMCC20628
0	33	0	G	31988	Aminobacter
0	32	32	S	83263	Aminobacter aminovorans
0	23	0	G	449972	Chelativorans
0	23	23	S	266779	Chelativorans sp. BNC1
0	185	0	F	118882	Brucellaceae
0	154	0	G	528	Ochrobactrum
0	137	71	S	529	Ochrobactrum anthropi
0	66	66	-	439375	Ochrobactrum anthropi ATCC 49188
0	16	16	S	419475	Ochrobactrum pseudogrignonense
0	31	17	G	234	Brucella
0	4	4	S	1885919	Brucella sp. 141012304
0	3	1	S	235	Brucella abortus
0	1	0	-	1567504	Brucella abortus bv. 6
0	1	1	-	520454	Brucella abortus bv. 6 str. 870
0	0	0	-	1567505	Brucella abortus bv. 9
0	0	0	-	520455	Brucella abortus bv. 9 str. C68
0	0	0	-	1104320	Brucella abortus A13334
0	1	0	S	36855	Brucella canis
0	1	1	-	1104321	Brucella canis HSK A52141
0	1	0	S	29459	Brucella melitensis
0	1	0	-	644337	Brucella melitensis bv. 1
0	1	1	-	224914	Brucella melitensis bv. 1 str. 16M
0	1	0	S	236	Brucella ovis
0	1	1	-	444178	Brucella ovis ATCC 25840
0	1	1	S	981386	Brucella vulpis
0	0	0	S	29461	Brucella suis
0	0	0	S	444163	Brucella microti
0	0	0	-	568815	Brucella microti CCM 4915
0	0	0	S	120576	Brucella pinnipedialis
0	0	0	S	120577	Brucella ceti
0	0	0	-	1423891	Brucella ceti TE10759-12
0	133	0	F	255475	Aurantimonadaceae
0	89	0	G	414371	Aureimonas
0	89	89	S	1349819	Aureimonas sp. AU20
0	43	0	G	293088	Martelella
0	22	22	S	686597	Martelella sp. AD-3
0	21	21	S	1486262	Martelella endophytica
0	114	0	F	772	Bartonellaceae
0	114	1	G	773	Bartonella
0	34	0	S	33045	Bartonella grahamii
0	34	34	-	634504	Bartonella grahamii as4aup
0	16	11	S	38323	Bartonella henselae
0	4	4	-	283166	Bartonella henselae str. Houston-1
0	12	0	S	803	Bartonella quintana
0	6	6	-	283165	Bartonella quintana str. Toulouse
0	5	5	-	1225179	Bartonella quintana RM-11
0	11	5	S	85701	Bartonella tribocorum
0	5	5	-	382640	Bartonella tribocorum CIP 105476
0	11	11	S	1318743	Bartonella ancashensis
0	9	0	S	33047	Bartonella vinsonii
0	9	0	-	40933	Bartonella vinsonii subsp. berkhoffii
0	9	9	-	1094497	Bartonella vinsonii subsp. berkhoffii str. Winnie
0	8	0	S	388640	Bartonella australis
0	8	8	-	1094489	Bartonella australis Aust/NH1
0	6	3	S	774	Bartonella bacilliformis
0	3	3	-	360095	Bartonella bacilliformis KC583
0	5	0	S	56426	Bartonella clarridgeiae
0	5	5	-	696125	Bartonella clarridgeiae 73
0	76	0	F	335928	Xanthobacteraceae
0	30	0	G	152053	Starkeya
0	30	0	S	921	Starkeya novella
0	29	29	-	639283	Starkeya novella DSM 506
0	25	0	G	6	Azorhizobium
0	25	0	S	7	Azorhizobium caulinodans
0	25	25	-	438753	Azorhizobium caulinodans ORS 571
0	20	0	G	279	Xanthobacter
0	20	0	S	280	Xanthobacter autotrophicus
0	20	20	-	78245	Xanthobacter autotrophicus Py2
0	70	0	F	45404	Beijerinckiaceae
0	44	0	G	28209	Chelatococcus
0	44	44	S	1702325	Chelatococcus sp. CO-6
0	13	0	G	120652	Methylocella
0	13	0	S	199596	Methylocella silvestris
0	13	13	-	395965	Methylocella silvestris BL2
0	12	0	G	532	Beijerinckia
0	12	0	S	533	Beijerinckia indica
0	12	0	-	31994	Beijerinckia indica subsp. indica
0	12	12	-	395963	Beijerinckia indica subsp. indica ATCC 9039
0	22	0	-	119042	unclassified Rhizobiales
0	22	2	G	1484898	Methyloceanibacter
0	19	19	S	1384459	Methyloceanibacter caenitepidi
0	16	0	F	31993	Methylocystaceae
0	16	0	G	133	Methylocystis
0	16	16	S	187303	Methylocystis sp. SC2
0	15	0	F	119043	Rhodobiaceae
0	15	1	G	256616	Parvibaculum
0	14	0	S	256618	Parvibaculum lavamentivorans
0	13	13	-	402881	Parvibaculum lavamentivorans DS-1
0.01	1492	0	O	204458	Caulobacterales
0.01	1491	1	F	76892	Caulobacteraceae
0.01	1314	7	G	41275	Brevundimonas
0.01	1234	1234	S	588932	Brevundimonas naejangsanensis
0	28	0	S	74313	Brevundimonas subvibrioides
0	28	28	-	633149	Brevundimonas subvibrioides ATCC 15264
0	25	25	S	1532555	Brevundimonas sp. DS20
0	19	19	S	1827469	Brevundimonas sp. GW460-12-10-14-LB2
0	108	0	G	75	Caulobacter
0	33	7	S	155892	Caulobacter vibrioides
0	25	12	-	190650	Caulobacter crescentus CB15
0	13	13	-	565050	Caulobacter crescentus NA1000
0	32	6	S	88688	Caulobacter segnis
0	25	25	-	509190	Caulobacter segnis ATCC 21756
0	28	28	S	366602	Caulobacter sp. K31
0	13	13	S	69395	Caulobacter henricii
0	33	0	-	81440	unclassified Caulobacteraceae
0	33	33	S	1759059	Caulobacteraceae bacterium OTSz_A_272
0	28	0	G	20	Phenylobacterium
0	28	6	S	284016	Phenylobacterium zucineum
0	21	21	-	450851	Phenylobacterium zucineum HLK1
0	4	0	G	76890	Asticcacaulis
0	4	0	S	78587	Asticcacaulis excentricus
0	4	4	-	573065	Asticcacaulis excentricus CB 48
0.01	1279	0	O	204441	Rhodospirillales
0.01	754	6	F	41295	Rhodospirillaceae
0	349	1	G	171436	Tistrella
0	348	0	S	171437	Tistrella mobilis
0	348	348	-	1110502	Tistrella mobilis KA081020-065
0	197	0	G	191	Azospirillum
0	84	1	S	193	Azospirillum lipoferum
0	43	43	-	137722	Azospirillum sp. B510
0	40	40	-	862719	Azospirillum lipoferum 4B
0	65	65	S	192	Azospirillum brasilense
0	29	29	S	528244	Azospirillum thiophilum
0	17	17	S	1226968	Azospirillum humicireducens
0	65	0	G	1081	Rhodospirillum
0	43	0	S	34018	Rhodospirillum centenum
0	43	43	-	414684	Rhodospirillum centenum SW
0	21	0	S	1085	Rhodospirillum rubrum
0	10	10	-	269796	Rhodospirillum rubrum ATCC 11170
0	10	10	-	1036743	Rhodospirillum rubrum F11
0	62	0	G	13134	Magnetospirillum
0	26	0	S	55518	Magnetospirillum gryphiswaldense
0	26	0	-	431944	Magnetospirillum gryphiswaldense MSR-1
0	26	26	-	1430440	Magnetospirillum gryphiswaldense MSR-1 v2
0	23	23	S	1663591	Magnetospirillum sp. XM-1
0	12	0	S	84159	Magnetospirillum magneticum
0	12	12	-	342108	Magnetospirillum magneticum AMB-1
0	23	0	G	1612157	Pararhodospirillum
0	23	0	S	1084	Pararhodospirillum photometricum
0	23	23	-	1150469	Pararhodospirillum photometricum DSM 122
0	19	0	G	1263978	Candidatus Endolissoclinum
0	19	0	S	1263979	Candidatus Endolissoclinum faulkneri
0	11	11	-	1401328	Candidatus Endolissoclinum faulkneri L5
0	8	8	-	1193729	Candidatus Endolissoclinum faulkneri L2
0	15	0	G	168934	Thalassospira
0	15	0	S	220697	Thalassospira xiamenensis
0	15	15	-	1123366	Thalassospira xiamenensis M-5 = DSM 17429
0	10	0	G	1182780	Magnetospira
0	10	10	S	1288970	Magnetospira sp. QH-2
0	4	0	G	1804663	Haematospirillum
0	4	4	S	1549855	Haematospirillum jordaniae
0	524	0	F	433	Acetobacteraceae
0	351	0	G	434	Acetobacter
0	322	297	S	438	Acetobacter pasteurianus
0	17	17	-	940260	Acetobacter pasteurianus subsp. paradoxus
0	4	4	-	481146	Acetobacter pasteurianus subsp. ascendens
0	2	2	-	1266844	Acetobacter pasteurianus 386B
0	0	0	-	1006554	Acetobacter pasteurianus NBRC 101655
0	17	17	S	1633874	Acetobacter sp. SLV-7
0	10	10	S	446692	Acetobacter senegalensis
0	45	0	G	441	Gluconobacter
0	45	17	S	442	Gluconobacter oxydans
0	13	13	-	1288313	Gluconobacter oxydans DSM 3504
0	9	9	-	1224746	Gluconobacter oxydans H24
0	5	5	-	290633	Gluconobacter oxydans 621H
0	32	0	G	89583	Gluconacetobacter
0	32	0	S	33996	Gluconacetobacter diazotrophicus
0	32	32	-	272568	Gluconacetobacter diazotrophicus PA1 5
0	30	0	G	364409	Granulibacter
0	30	0	S	364410	Granulibacter bethesdensis
0	10	10	-	391165	Granulibacter bethesdensis CGDNIH1
0	9	9	-	1052004	Granulibacter bethesdensis CGDNIH3
0	5	5	-	1051974	Granulibacter bethesdensis CGDNIH2
0	5	5	-	1052095	Granulibacter bethesdensis CGDNIH4
0	23	0	G	522	Acidiphilium
0	13	0	S	62140	Acidiphilium multivorum
0	13	13	-	926570	Acidiphilium multivorum AIU301
0	10	0	S	524	Acidiphilium cryptum
0	10	10	-	349163	Acidiphilium cryptum JF-5
0	21	0	G	1434011	Komagataeibacter
0	13	0	S	1177712	Komagataeibacter medellinensis
0	13	13	-	634177	Komagataeibacter medellinensis NBRC 3288
0	8	0	S	28448	Komagataeibacter xylinus
0	8	8	-	1296990	Komagataeibacter xylinus E25
0	14	0	G	153497	Kozakia
0	14	14	S	153496	Kozakia baliensis
0	5	0	G	91914	Asaia
0	5	0	S	91915	Asaia bogorensis
0	5	5	-	1231624	Asaia bogorensis NBRC 16594
0.01	1184	0	O	204457	Sphingomonadales
0.01	982	1	F	41297	Sphingomonadaceae
0	320	1	G	165697	Sphingopyxis
0	163	163	S	1515612	Sphingopyxis fribergensis
0	66	66	S	33050	Sphingopyxis macrogoltabida
0	27	0	S	117207	Sphingopyxis alaskensis
0	27	27	-	317655	Sphingopyxis alaskensis RB2256
0	25	0	S	33052	Sphingopyxis terrae
0	25	25	-	1219058	Sphingopyxis terrae NBRC 15098
0	18	18	S	267128	Sphingopyxis granuli
0	17	17	S	292913	Sphingopyxis sp. 113P3
0	281	1	G	13687	Sphingomonas
0	66	66	S	1167641	Sphingomonas sp. NIC1
0	53	0	S	152682	Sphingomonas melonis
0	53	53	-	621456	Sphingomonas melonis TY
0	38	0	S	397260	Sphingomonas sanxanigenens
0	37	37	-	1123269	Sphingomonas sanxanigenens DSM 19645 = NX02
0	32	32	S	1560345	Sphingomonas panacis
0	27	27	S	745310	Sphingomonas sp. MM-1
0	25	0	S	160791	Sphingomonas wittichii
0	25	25	-	392499	Sphingomonas wittichii RW1
0	19	19	S	1609977	Sphingomonas hengshuiensis
0	18	18	S	1549858	Sphingomonas taxi
0	168	1	G	165695	Sphingobium
0	31	31	S	484429	Sphingobium sp. YBL2
0	29	29	S	1332080	Sphingobium baderi
0	22	22	S	407020	Sphingobium sp. MI1205
0	18	18	S	1843368	Sphingobium sp. RAC03
0	16	0	S	332056	Sphingobium japonicum
0	16	16	-	452662	Sphingobium japonicum UT26S
0	16	16	S	1315974	Sphingobium sp. TKS
0	12	12	S	1855519	Sphingobium sp. EP60837
0	10	0	S	46429	Sphingobium chlorophenolicum
0	10	10	-	690566	Sphingobium chlorophenolicum L-1
0	9	9	S	627192	Sphingobium sp. SYK-6
0	87	0	G	541	Zymomonas
0	87	6	S	542	Zymomonas mobilis
0	75	0	-	120045	Zymomonas mobilis subsp. mobilis
0	23	23	-	627343	Zymomonas mobilis subsp. mobilis str. CP4 = NRRL B-14023
0	19	19	-	264203	Zymomonas mobilis subsp. mobilis ZM4 = ATCC 31821
0	13	13	-	627344	Zymomonas mobilis subsp. mobilis ATCC 29191
0	10	10	-	1194424	Zymomonas mobilis subsp. mobilis NRRL B-12526
0	4	4	-	622759	Zymomonas mobilis subsp. mobilis NCIMB 11163
0	3	3	-	555217	Zymomonas mobilis subsp. mobilis ATCC 10988
0	6	0	-	120044	Zymomonas mobilis subsp. pomaceae
0	6	6	-	579138	Zymomonas mobilis subsp. pomaceae ATCC 29192
0	65	0	G	165696	Novosphingobium
0	28	28	S	158500	Novosphingobium resinovorum
0	17	0	S	205844	Novosphingobium pentaromativorans
0	17	17	-	1088721	Novosphingobium pentaromativorans US6-1
0	11	0	S	48935	Novosphingobium aromaticivorans
0	11	11	-	279238	Novosphingobium aromaticivorans DSM 12444
0	7	7	S	702113	Novosphingobium sp. PP1Y
0	24	0	G	72173	Citromicrobium
0	24	24	S	1634516	Citromicrobium sp. JL477
0	17	0	G	1434046	Sphingorhabdus
0	17	17	S	1806885	Sphingorhabdus sp. M41
0	15	0	G	150203	Blastomonas
0	15	15	S	1842535	Blastomonas sp. RAC04
0	200	0	F	335929	Erythrobacteraceae
0	87	0	G	361177	Altererythrobacter
0	26	26	S	645517	Altererythrobacter namhicola
0	24	24	S	543877	Altererythrobacter marensis
0	15	15	S	692370	Altererythrobacter dongtanensis
0	9	9	S	1267766	Altererythrobacter atlanticus
0	6	6	S	361183	Altererythrobacter epoxidivorans
0	5	5	S	476157	Altererythrobacter ishigakiensis
0	73	0	G	1041	Erythrobacter
0	62	19	S	39960	Erythrobacter litoralis
0	43	43	-	314225	Erythrobacter litoralis HTCC2594
0	11	11	S	1648404	Erythrobacter atlanticus
0	30	0	G	1111	Porphyrobacter
0	18	18	S	1896196	Porphyrobacter sp. LM 6
0	12	12	S	1112	Porphyrobacter neustonensis
0	8	0	G	1295327	Croceicoccus
0	8	8	S	1348774	Croceicoccus naphthovorans
0.01	796	0	O	204455	Rhodobacterales
0.01	744	3	F	31989	Rhodobacteraceae
0	125	0	G	478070	Labrenzia
0	125	125	S	1674922	Labrenzia sp. CP4
0	117	0	G	1060	Rhodobacter
0	82	13	S	1063	Rhodobacter sphaeroides
0	45	45	-	349102	Rhodobacter sphaeroides ATCC 17025
0	14	14	-	557760	Rhodobacter sphaeroides KD131
0	9	9	-	349101	Rhodobacter sphaeroides ATCC 17029
0	19	19	S	1850250	Rhodobacter sp. LPB0142
0	15	0	S	1061	Rhodobacter capsulatus
0	15	15	-	272942	Rhodobacter capsulatus SB 1003
0	61	0	G	302485	Phaeobacter
0	39	0	S	221822	Phaeobacter inhibens
0	26	26	-	383629	Phaeobacter inhibens 2.10
0	12	12	-	391619	Phaeobacter inhibens DSM 17395
0	22	10	S	60890	Phaeobacter gallaeciensis
0	12	12	-	1423144	Phaeobacter gallaeciensis DSM 26640
0	49	0	G	265	Paracoccus
0	36	0	S	266	Paracoccus denitrificans
0	36	36	-	318586	Paracoccus denitrificans PD1222
0	13	0	S	34003	Paracoccus aminophilus
0	13	13	-	1367847	Paracoccus aminophilus JCM 7686
0	44	0	G	34008	Rhodovulum
0	44	31	S	35806	Rhodovulum sulfidophilum
0	13	13	-	1188256	Rhodovulum sulfidophilum DSM 1374
0	37	0	G	1609958	Confluentimicrobium
0	37	37	S	1609966	Confluentimicrobium sp. EMB200-NS6
0	36	0	G	53945	Octadecabacter
0	18	0	S	53946	Octadecabacter arcticus
0	18	18	-	391616	Octadecabacter arcticus 238
0	11	0	S	1217908	Octadecabacter antarcticus
0	11	11	-	391626	Octadecabacter antarcticus 307
0	5	5	S	1458307	Octadecabacter temperatus
0	33	0	G	875170	Celeribacter
0	19	19	S	1208324	Celeribacter indicus
0	13	13	S	1397108	Celeribacter marinus
0	32	0	G	97050	Ruegeria
0	15	0	S	89184	Ruegeria pomeroyi
0	15	15	-	246200	Ruegeria pomeroyi DSS-3
0	12	12	S	292414	Ruegeria sp. TM1040
0	5	0	S	379347	Ruegeria mobilis
0	5	5	-	1265309	Ruegeria mobilis F1926
0	28	0	G	2433	Roseobacter
0	14	0	S	42443	Roseobacter litoralis
0	14	14	-	391595	Roseobacter litoralis Och 149
0	13	0	S	2434	Roseobacter denitrificans
0	13	13	-	375451	Roseobacter denitrificans OCh 114
0	26	0	G	159345	Roseibacterium
0	26	0	S	159346	Roseibacterium elongatum
0	26	26	-	1294273	Roseibacterium elongatum DSM 19469
0	26	0	G	1284657	Planktomarina
0	26	0	S	1284658	Planktomarina temperata
0	26	26	-	666509	Planktomarina temperata RCA23
0	24	0	G	191028	Leisingera
0	24	0	S	133924	Leisingera methylohalidivorans
0	24	24	-	999552	Leisingera methylohalidivorans DSM 14336
0	18	0	G	354203	Yangia
0	18	18	S	1792508	Yangia sp. CCB-MM3
0	18	0	G	227873	Pannonibacter
0	18	18	S	121719	Pannonibacter phragmitetus
0	17	0	G	1097466	Defluviimonas
0	17	17	S	1335048	Defluviimonas alba
0	11	0	G	1579315	Halocynthiibacter
0	11	11	S	1579316	Halocynthiibacter arcticus
0	10	0	G	367771	Marinovum
0	10	0	S	42444	Marinovum algicola
0	10	10	-	988812	Marinovum algicola DG 898
0	9	0	G	309512	Dinoroseobacter
0	9	0	S	215813	Dinoroseobacter shibae
0	9	9	-	398580	Dinoroseobacter shibae DFL 12 = DSM 16493
0	7	0	G	92944	Ketogulonicigenium
0	7	4	S	92945	Ketogulonicigenium vulgare
0	1	1	-	759362	Ketogulonicigenium vulgare WSH-001
0	1	1	-	880591	Ketogulonicigenium vulgare Y25
0	5	0	G	188905	Jannaschia
0	5	5	S	290400	Jannaschia sp. CCS1
0	52	0	F	69657	Hyphomonadaceae
0	20	0	G	74317	Maricaulis
0	20	0	S	74318	Maricaulis maris
0	19	19	-	394221	Maricaulis maris MCS10
0	17	0	G	2723	Hirschia
0	17	0	S	2724	Hirschia baltica
0	17	17	-	582402	Hirschia baltica ATCC 49814
0	14	0	G	85	Hyphomonas
0	7	0	S	81032	Hyphomonas neptunium
0	7	7	-	228405	Hyphomonas neptunium ATCC 15444
0	6	6	S	1906738	Hyphomonas sp. Mor2
0	293	0	O	54526	Pelagibacterales
0	293	0	F	1655514	Pelagibacteraceae
0	278	0	-	1655516	unclassified Pelagibacteraceae
0	266	266	S	744985	alpha proteobacterium HIMB59
0	12	12	S	859653	alpha proteobacterium HIMB5
0	14	0	G	198251	Candidatus Pelagibacter
0	8	8	S	1002672	Candidatus Pelagibacter sp. IMCC9063
0	6	0	S	198252	Candidatus Pelagibacter ubique
0	6	6	-	335992	Candidatus Pelagibacter ubique HTCC1062
0	71	0	-	82117	unclassified Alphaproteobacteria
0	37	0	G	991903	Polymorphum
0	37	0	S	991904	Polymorphum gilvum
0	37	37	-	991905	Polymorphum gilvum SL003B-26A1
0	27	0	G	213485	Micavibrio
0	27	0	S	349221	Micavibrio aeruginosavorus
0	17	17	-	856793	Micavibrio aeruginosavorus ARL-13
0	10	10	-	349215	Micavibrio aeruginosavorus EPB
0	6	0	-	62654	SAR116 cluster
0	6	0	G	767891	Candidatus Puniceispirillum
0	6	0	S	767892	Candidatus Puniceispirillum marinum
0	6	6	-	488538	Candidatus Puniceispirillum marinum IMCC1322
0	13	0	O	255473	Parvularculales
0	13	0	F	255474	Parvularculaceae
0	13	0	G	208215	Parvularcula
0	13	0	S	208216	Parvularcula bermudensis
0	13	13	-	314260	Parvularcula bermudensis HTCC2503
0	5	0	O	1191478	Magnetococcales
0	5	0	F	1191479	Magnetococcaceae
0	5	0	G	162171	Magnetococcus
0	5	0	S	1124597	Magnetococcus marinus
0	5	5	-	156889	Magnetococcus marinus MC-1
0.15	22839	43	C	1236	Gammaproteobacteria
0.06	9396	0	O	118969	Legionellales
0.06	9150	0	F	118968	Coxiellaceae
0.06	9097	0	-	134284	unclassified Coxiellaceae
0.06	9097	9097	S	1592897	Coxiella-like endosymbiont
0	52	0	G	776	Coxiella
0	48	7	S	777	Coxiella burnetii
0	8	8	-	434924	Coxiella burnetii CbuK_Q154
0	7	7	-	360115	Coxiella burnetii RSA 331
0	7	7	-	434923	Coxiella burnetii CbuG_Q212
0	6	6	-	227377	Coxiella burnetii RSA 493
0	6	6	-	1293501	Coxiella burnetii Z3055
0	4	4	-	434922	Coxiella burnetii Dugway 5J108-111
0	4	4	S	325775	Coxiella endosymbiont of Amblyomma americanum
0	245	0	F	444	Legionellaceae
0	242	0	G	445	Legionella
0	109	43	S	446	Legionella pneumophila
0	32	23	-	91891	Legionella pneumophila subsp. pneumophila
0	9	9	-	1312904	Legionella pneumophila subsp. pneumophila LPE509
0	21	21	-	91890	Legionella pneumophila subsp. pascullei
0	5	0	-	66976	Legionella pneumophila serogroup 1
0	5	5	-	423212	Legionella pneumophila 2300/99 Alcoy
0	3	3	-	400673	Legionella pneumophila str. Corby
0	2	2	-	297246	Legionella pneumophila str. Paris
0	0	0	-	297245	Legionella pneumophila str. Lens
0	0	0	-	66987	Legionella pneumophila serogroup 12
0	0	0	-	933093	Legionella pneumophila subsp. pneumophila ATCC 43290
0	73	0	S	29423	Legionella oakridgensis
0	73	73	-	1268635	Legionella oakridgensis ATCC 33761 = DSM 21215
0	23	0	S	96230	Legionella fallonii
0	23	23	-	1212491	Legionella fallonii LLAP-10
0	19	0	S	450	Legionella longbeachae
0	19	19	-	661367	Legionella longbeachae NSW150
0	16	16	S	449	Legionella hackeliae
0	3	0	G	465	Tatlockia
0	3	3	S	451	Tatlockia micdadei
0.03	4847	1	O	91347	Enterobacterales
0.02	2754	5	F	543	Enterobacteriaceae
0	562	1	G	570	Klebsiella
0	305	299	S	571	Klebsiella oxytoca
0	5	5	-	1333852	Klebsiella oxytoca KONIH1
0	109	60	S	573	Klebsiella pneumoniae
0	38	18	-	72407	Klebsiella pneumoniae subsp. pneumoniae
0	14	14	-	1392499	Klebsiella pneumoniae subsp. pneumoniae 1158
0	2	2	-	1125630	Klebsiella pneumoniae subsp. pneumoniae HS11286
0	2	2	-	1328324	Klebsiella pneumoniae subsp. pneumoniae KPNIH27
0	0	0	-	484021	Klebsiella pneumoniae subsp. pneumoniae NTUH-K2044
0	0	0	-	1123862	Klebsiella pneumoniae subsp. pneumoniae Kp13
0	0	0	-	1193292	Klebsiella pneumoniae subsp. pneumoniae 1084
0	6	6	-	507522	Klebsiella pneumoniae 342
0	1	1	-	1244085	Klebsiella pneumoniae CG43
0	1	1	-	1365186	Klebsiella pneumoniae KP-1
0	1	1	-	1392500	Klebsiella pneumoniae HK787
0	0	0	-	1049565	Klebsiella pneumoniae KCTC 2242
0	0	0	-	1420013	Klebsiella pneumoniae 30684/NJST258_2
0	0	0	-	1284798	Klebsiella pneumoniae DMC1097
0	41	25	S	548	[Enterobacter] aerogenes
0	12	12	-	1028307	Enterobacter aerogenes KCTC 2190
0	4	4	-	935296	Enterobacter aerogenes EA1509E
0	35	35	S	1134687	Klebsiella michiganensis
0	25	19	S	244366	Klebsiella variicola
0	5	5	-	640131	Klebsiella variicola At-22
0	23	23	S	1715259	Klebsiella sp. G5
0	11	11	S	1463165	Klebsiella quasipneumoniae
0	7	7	S	1905288	Klebsiella sp. LTGPAF-6F
0	385	0	G	561	Escherichia
0	350	151	S	562	Escherichia coli
0	104	0	-	168807	Escherichia coli O127:H6
0	104	104	-	574521	Escherichia coli O127:H6 str. E2348/69
0	22	22	-	1358422	Escherichia coli PCN061
0	6	6	-	405955	Escherichia coli APEC O1
0	6	6	-	566546	Escherichia coli W
0	6	6	-	199310	Escherichia coli CFT073
0	3	3	-	869729	Escherichia coli UM146
0	3	0	-	861906	Escherichia coli O44:H18
0	3	3	-	216592	Escherichia coli 042
0	3	0	-	1072458	Escherichia coli O7:K1
0	3	3	-	1072459	Escherichia coli O7:K1 str. CE10
0	3	0	-	376725	Escherichia coli O103:H2
0	3	3	-	585395	Escherichia coli O103:H2 str. 12009
0	3	3	-	1329907	Escherichia coli APEC IMT5155
0	2	2	-	1322345	Escherichia coli ATCC 25922
0	2	2	-	696406	Escherichia coli UMNK88
0	2	0	-	83333	Escherichia coli K-12
0	1	1	-	511145	Escherichia coli str. K-12 substr. MG1655
0	1	1	-	679895	Escherichia coli BW25113
0	1	1	-	1441627	Escherichia coli str. Sanji
0	1	1	-	585057	Escherichia coli IAI39
0	1	0	-	244319	Escherichia coli O26:H11
0	1	1	-	573235	Escherichia coli O26:H11 str. 11368
0	1	1	-	745156	Escherichia coli 1303
0	1	1	-	1045010	Escherichia coli O157
0	1	0	-	1078034	Escherichia coli O145:H28
0	0	0	-	1248823	Escherichia coli O145:H28 str. RM12581
0	0	0	-	1248902	Escherichia coli O145:H28 str. RM13514
0	1	0	-	244320	Escherichia coli O55:H7
0	1	1	-	1048689	Escherichia coli O55:H7 str. RM12579
0	1	1	-	439855	Escherichia coli SMS-3-5
0	1	1	-	941323	Escherichia coli VR50
0	1	0	-	498388	Escherichia coli C
0	1	1	-	481805	Escherichia coli ATCC 8739
0	1	1	-	930406	Escherichia coli O157:H16
0	1	0	-	37762	Escherichia coli B
0	1	1	-	413997	Escherichia coli B str. REL606
0	1	1	-	585055	Escherichia coli 55989
0	1	1	-	655817	Escherichia coli ABU 83972
0	1	1	-	758831	Escherichia coli ECC-1470
0	1	1	-	866768	Escherichia coli 'BL21-Gold(DE3)pLysS AG'
0	1	1	-	1001989	Escherichia coli PCN033
0	1	1	-	1033813	Escherichia coli NA114
0	0	0	-	316401	Escherichia coli ETEC H10407
0	0	0	-	331112	Escherichia coli HS
0	0	0	-	364106	Escherichia coli UTI89
0	0	0	-	439184	Escherichia coli RS218
0	0	0	-	168927	Escherichia coli O111:H-
0	0	0	-	585396	Escherichia coli O111:H- str. 11128
0	0	0	-	536056	Escherichia coli DH1
0	0	0	-	741093	Escherichia coli Xuzhou21
0	0	0	-	910348	Escherichia coli P12b
0	0	0	-	1603259	Escherichia coli O139:H28
0	0	0	-	331111	Escherichia coli O139:H28 str. E24377A
0	0	0	-	1274814	Escherichia coli APEC O78
0	0	0	-	1311757	Escherichia coli ACN001
0	0	0	-	714962	Escherichia coli IHE3034
0	0	0	-	431946	Escherichia coli SE15
0	0	0	-	595495	Escherichia coli KO11FL
0	0	0	-	1335916	Escherichia coli LY180
0	22	11	S	208962	Escherichia albertii
0	11	11	-	1440052	Escherichia albertii KF1
0	11	0	S	564	Escherichia fergusonii
0	11	11	-	585054	Escherichia fergusonii ATCC 35469
0	299	4	G	547	Enterobacter
0	238	0	S	354276	Enterobacter cloacae complex
0	85	39	S	550	Enterobacter cloacae
0	21	0	-	336306	Enterobacter cloacae subsp. cloacae
0	12	12	-	716541	Enterobacter cloacae subsp. cloacae ATCC 13047
0	9	9	-	1211025	Enterobacter cloacae subsp. cloacae ENHKU01
0	9	9	-	1354030	Enterobacter cloacae P101
0	8	0	-	69219	Enterobacter cloacae subsp. dissolvens
0	8	8	-	1104326	Enterobacter cloacae subsp. dissolvens SDM
0	7	7	-	1045856	Enterobacter cloacae EcWSU1
0	0	0	-	1333850	Enterobacter cloacae ECNIH2
0	49	2	S	158836	Enterobacter hormaechei
0	26	26	-	301102	Enterobacter hormaechei subsp. oharae
0	14	14	-	299766	Enterobacter hormaechei subsp. steigerwaltii
0	5	5	-	301105	Enterobacter hormaechei subsp. hormaechei
0	29	0	S	1334193	Enterobacter lignolyticus
0	29	29	-	701347	Enterobacter lignolyticus SCF1
0	19	9	S	61645	Enterobacter asburiae
0	6	6	-	640513	Enterobacter asburiae LF7a
0	3	3	-	1421338	Enterobacter asburiae L1
0	16	16	S	299767	Enterobacter ludwigii
0	13	13	S	1870930	Enterobacter cloacae complex sp. 35734
0	9	9	S	208224	Enterobacter kobei
0	7	4	S	1812934	Enterobacter cloacae complex 'Hoffmann cluster III'
0	1	1	-	1333849	Enterobacter cloacae ECR091
0	1	1	-	1333851	Enterobacter cloacae ECNIH3
0	4	4	S	1812935	Enterobacter cloacae complex 'Hoffmann cluster IV'
0	3	3	S	1296536	Enterobacter xiangfangensis
0	21	21	S	399742	Enterobacter sp. 638
0	17	17	S	1692238	Enterobacter sp. FY-07
0	6	6	S	1166130	Enterobacter sp. R4-368
0	5	5	S	1868135	Enterobacter sp. HK169
0	3	3	S	1827481	Enterobacter sp. ODB01
0	2	2	S	1560339	Enterobacter sp. E20
0	295	0	G	413496	Cronobacter
0	217	0	S	1163710	Cronobacter condimenti
0	217	217	-	1073999	Cronobacter condimenti 1330
0	17	0	S	535744	Cronobacter universalis
0	17	17	-	1074000	Cronobacter universalis NCTC 9529
0	16	0	S	413497	Cronobacter dublinensis
0	16	0	-	413498	Cronobacter dublinensis subsp. dublinensis
0	16	16	-	1159554	Cronobacter dublinensis subsp. dublinensis LMG 23823
0	14	7	S	28141	Cronobacter sakazakii
0	2	2	-	956149	Cronobacter sakazakii SP291
0	2	2	-	290339	Cronobacter sakazakii ATCC BAA-894
0	2	2	-	1138308	Cronobacter sakazakii ES15
0	10	0	S	413502	Cronobacter turicensis
0	10	10	-	693216	Cronobacter turicensis z3032
0	10	5	S	413503	Cronobacter malonaticus
0	5	5	-	1159491	Cronobacter malonaticus LMG 23826
0	7	0	S	413501	Cronobacter muytjensii
0	7	7	-	1159613	Cronobacter muytjensii ATCC 51329
0	251	0	-	191675	unclassified Enterobacteriaceae
0	218	0	-	84563	ant, tsetse, mealybug, aphid, etc. endosymbionts
0	164	0	-	146507	aphid secondary symbionts
0	154	154	S	1199245	secondary endosymbiont of Ctenarytaina eucalypti
0	10	10	S	134287	secondary endosymbiont of Heteropsylla cubana
0	36	0	-	84564	ant endosymbionts
0	36	0	G	203804	Candidatus Blochmannia
0	18	0	-	711328	unclassified Candidatus Blochmannia endosymbionts
0	14	14	S	1505597	Blochmannia endosymbiont of Camponotus (Colobopsis) obliquus
0	3	3	S	1505596	Blochmannia endosymbiont of Polyrhachis (Hedomyrma) turneri
0	7	0	S	251535	Candidatus Blochmannia vafer
0	7	7	-	859654	Candidatus Blochmannia vafer str. BVAF
0	5	0	S	101534	Candidatus Blochmannia pennsylvanicus
0	5	5	-	291272	Candidatus Blochmannia pennsylvanicus str. BPEN
0	3	3	S	203907	Candidatus Blochmannia floridanus
0	3	0	S	251542	Candidatus Blochmannia chromaiodes
0	3	3	-	1240471	Candidatus Blochmannia chromaiodes str. 640
0	6	0	G	1906661	Candidatus Gullanella
0	6	6	S	1070130	Candidatus Gullanella endobia
0	5	0	G	1906657	Candidatus Doolittlea
0	5	5	S	1778262	Candidatus Doolittlea endobia
0	4	0	G	1682492	Candidatus Tachikawaea
0	4	4	S	1410383	Candidatus Tachikawaea gelatinosa
0	3	0	G	1906660	Candidatus Mikella
0	3	3	S	1778264	Candidatus Mikella endobia
0	32	0	-	36866	unclassified Enterobacteriaceae (miscellaneous)
0	17	17	S	693444	Enterobacteriaceae bacterium strain FGI 57
0	15	15	S	891974	Plautia stali symbiont
0	250	0	G	590	Salmonella
0	209	73	S	28901	Salmonella enterica
0	109	0	-	59201	Salmonella enterica subsp. enterica
0	41	41	-	90371	Salmonella enterica subsp. enterica serovar Typhimurium
0	13	7	-	54388	Salmonella enterica subsp. enterica serovar Paratyphi A
0	3	3	-	295319	Salmonella enterica subsp. enterica serovar Paratyphi A str. ATCC 9150
0	3	3	-	554290	Salmonella enterica subsp. enterica serovar Paratyphi A str. AKU_12601
0	6	0	-	58095	Salmonella enterica subsp. enterica serovar Agona
0	3	3	-	454166	Salmonella enterica subsp. enterica serovar Agona str. SL483
0	1	1	-	1124917	Salmonella enterica subsp. enterica serovar Agona str. 460004 2-1
0	1	1	-	1406860	Salmonella enterica subsp. enterica serovar Agona str. 24249
0	0	0	-	1072590	Salmonella enterica subsp. enterica serovar Agona str. 392869-2
0	5	2	-	57743	Salmonella enterica subsp. enterica serovar Weltevreden
0	3	3	-	1173939	Salmonella enterica subsp. enterica serovar Weltevreden str. 1655
0	4	0	-	58712	Salmonella enterica subsp. enterica serovar Anatum
0	1	1	-	1454585	Salmonella enterica subsp. enterica serovar Anatum str. USDA-ARS-USMARC-1735
0	0	0	-	1454594	Salmonella enterica subsp. enterica serovar Anatum str. USDA-ARS-USMARC-1766
0	0	0	-	984211	Salmonella enterica subsp. enterica serovar Anatum str. ATCC BAA-1592
0	0	0	-	1454588	Salmonella enterica subsp. enterica serovar Anatum str. USDA-ARS-USMARC-1677
0	0	0	-	1454590	Salmonella enterica subsp. enterica serovar Anatum str. USDA-ARS-USMARC-1175
0	0	0	-	1454592	Salmonella enterica subsp. enterica serovar Anatum str. CDC 06-0532
0	0	0	-	1454596	Salmonella enterica subsp. enterica serovar Anatum str. USDA-ARS-USMARC-1781
0	4	0	-	189201	Salmonella enterica subsp. enterica serovar Cubana
0	4	4	-	1271863	Salmonella enterica subsp. enterica serovar Cubana str. CFSAN002050
0	4	4	-	28150	Salmonella enterica subsp. enterica serovar Senftenberg
0	3	0	-	115981	Salmonella enterica subsp. enterica serovar Montevideo
0	2	2	-	1454606	Salmonella enterica subsp. enterica serovar Montevideo str. USDA-ARS-USMARC-1921
0	0	0	-	859199	Salmonella enterica subsp. enterica serovar Montevideo str. 507440-20
0	0	0	-	1454603	Salmonella enterica subsp. enterica serovar Montevideo str. USDA-ARS-USMARC-1903
0	2	1	-	149539	Salmonella enterica subsp. enterica serovar Enteritidis
0	1	1	-	1412529	Salmonella enterica subsp. enterica serovar Enteritidis str. EC20120200
0	0	0	-	696867	Salmonella enterica subsp. enterica serovar Enteritidis str. 18569
0	0	0	-	886715	Salmonella enterica subsp. enterica serovar Enteritidis str. CDC_2010K_0968
0	0	0	-	1412570	Salmonella enterica subsp. enterica serovar Enteritidis str. EC20120916
0	2	0	-	1151172	Salmonella enterica subsp. enterica serovar Abaetetuba
0	2	2	-	1208611	Salmonella enterica subsp. enterica serovar Abaetetuba str. ATCC 35640
0	2	1	-	600	Salmonella enterica subsp. enterica serovar Thompson
0	0	0	-	1064551	Salmonella enterica subsp. enterica serovar Thompson str. RM6836
0	0	0	-	935705	Salmonella enterica subsp. enterica serovar Thompson str. ATCC 8391
0	2	1	-	90370	Salmonella enterica subsp. enterica serovar Typhi
0	0	0	-	220341	Salmonella enterica subsp. enterica serovar Typhi str. CT18
0	2	0	-	340188	Salmonella enterica subsp. enterica serovar Cerro
0	2	2	-	1410916	Salmonella enterica subsp. enterica serovar Cerro str. CFSAN001588
0	1	0	-	143221	Salmonella enterica subsp. enterica serovar Tennessee
0	1	1	-	1003191	Salmonella enterica subsp. enterica serovar Tennessee str. TXSC_TXSC08-19
0	1	0	-	594	Salmonella enterica subsp. enterica serovar Gallinarum
0	1	1	-	550538	Salmonella enterica subsp. enterica serovar Gallinarum str. 287/91
0	1	0	-	57045	Salmonella enterica subsp. enterica serovar Paratyphi B
0	1	1	-	1016998	Salmonella enterica subsp. enterica serovar Paratyphi B str. SPB7
0	0	0	-	224729	Salmonella enterica subsp. enterica serovar Java
0	1	0	-	181798	Salmonella enterica subsp. enterica serovar Sloterdijk
0	1	1	-	938141	Salmonella enterica subsp. enterica serovar Sloterdijk str. ATCC 15791
0	1	0	-	611	Salmonella enterica subsp. enterica serovar Heidelberg
0	0	0	-	1124936	Salmonella enterica subsp. enterica serovar Heidelberg str. 41578
0	0	0	-	454169	Salmonella enterica subsp. enterica serovar Heidelberg str. SL476
0	1	0	-	605	Salmonella enterica subsp. enterica serovar Pullorum
0	1	1	-	1029979	Salmonella enterica subsp. enterica serovar Pullorum str. ATCC 9120
0	1	0	-	29472	Salmonella enterica subsp. enterica serovar Panama
0	1	1	-	1124961	Salmonella enterica subsp. enterica serovar Panama str. ATCC 7378
0	1	0	-	29482	Salmonella enterica subsp. enterica serovar Abony
0	1	1	-	1029983	Salmonella enterica subsp. enterica serovar Abony str. 0014
0	1	0	-	108619	Salmonella enterica subsp. enterica serovar Newport
0	1	1	-	1454620	Salmonella enterica subsp. enterica serovar Newport str. USDA-ARS-USMARC-1927
0	0	0	-	119912	Salmonella enterica subsp. enterica serovar Choleraesuis
0	0	0	-	321314	Salmonella enterica subsp. enterica serovar Choleraesuis str. SC-B67
0	0	0	-	98360	Salmonella enterica subsp. enterica serovar Dublin
0	0	0	-	439851	Salmonella enterica subsp. enterica serovar Dublin str. CT_02021853
0	0	0	-	363569	Salmonella enterica subsp. enterica serovar Javiana
0	0	0	-	1267753	Salmonella enterica subsp. enterica serovar Javiana str. CFSAN001992
0	0	0	-	57046	Salmonella enterica subsp. enterica serovar Paratyphi C
0	0	0	-	476213	Salmonella enterica subsp. enterica serovar Paratyphi C str. RKS4594
0	0	0	-	286782	Salmonella enterica subsp. enterica serovar Stanleyville
0	0	0	-	1194159	Salmonella enterica subsp. enterica serovar Stanleyville str. CFSAN000624
0	0	0	-	134047	Salmonella enterica subsp. enterica serovar Bredeney
0	0	0	-	1194154	Salmonella enterica subsp. enterica serovar Bredeney str. CFSAN001080
0	0	0	-	340190	Salmonella enterica subsp. enterica serovar Schwarzengrund
0	0	0	-	439843	Salmonella enterica subsp. enterica serovar Schwarzengrund str. CVM19633
0	0	0	-	58096	Salmonella enterica subsp. enterica serovar Bareilly
0	0	0	-	1173427	Salmonella enterica subsp. enterica serovar Bareilly str. CFSAN000189
0	0	0	-	90105	Salmonella enterica subsp. enterica serovar Saintpaul
0	0	0	-	702982	Salmonella enterica subsp. enterica serovar Saintpaul str. SARA26
0	18	0	-	59203	Salmonella enterica subsp. arizonae
0	11	0	-	41515	Salmonella enterica subsp. arizonae serovar 62:z36:-
0	11	11	-	1386967	Salmonella enterica subsp. arizonae serovar 62:z36:- str. RKS2983
0	7	7	-	41514	Salmonella enterica subsp. arizonae serovar 62:z4,z23:-
0	7	7	-	59204	Salmonella enterica subsp. diarizonae
0	40	0	S	54736	Salmonella bongori
0	14	14	-	1197719	Salmonella bongori N268-08
0	13	0	-	41527	Salmonella bongori serovar 48:z41:--
0	13	13	-	1382510	Salmonella bongori serovar 48:z41:-- str. RKS3044
0	12	12	-	218493	Salmonella bongori NCTC 12419
0	174	0	G	83654	Leclercia
0	174	174	S	83655	Leclercia adecarboxylata
0	148	0	G	544	Citrobacter
0	58	0	-	1344959	Citrobacter freundii complex
0	58	48	S	546	Citrobacter freundii
0	9	9	-	1333848	Citrobacter freundii CFNIH1
0	36	23	S	35703	Citrobacter amalonaticus
0	12	12	-	1261127	Citrobacter amalonaticus Y19
0	20	0	S	67825	Citrobacter rodentium
0	20	20	-	637910	Citrobacter rodentium ICC168
0	18	18	S	1702170	Citrobacter sp. FDAARGOS_156
0	14	0	S	545	Citrobacter koseri
0	14	14	-	290338	Citrobacter koseri ATCC BAA-895
0	110	0	G	158483	Cedecea
0	110	110	S	158822	Cedecea neteri
0	64	0	G	1330547	Kosakonia
0	40	40	S	497725	Kosakonia oryzae
0	24	14	S	1158459	Kosakonia sacchari
0	10	10	-	1235834	Kosakonia sacchari SP1
0	63	0	G	160674	Raoultella
0	63	52	S	54291	Raoultella ornithinolytica
0	11	11	-	1286170	Raoultella ornithinolytica B6
0	61	2	G	620	Shigella
0	16	6	S	623	Shigella flexneri
0	3	3	-	1617964	Shigella flexneri 4c
0	1	0	-	42897	Shigella flexneri 2a
0	1	1	-	198214	Shigella flexneri 2a str. 301
0	1	1	-	591020	Shigella flexneri 2002017
0	1	1	-	1435046	Shigella flexneri G1663
0	1	1	-	374923	Shigella flexneri 1a
0	0	0	-	373383	Shigella flexneri 5
0	0	0	-	373384	Shigella flexneri 5 str. 8401
0	12	5	S	621	Shigella boydii
0	4	4	-	344609	Shigella boydii CDC 3083-94
0	2	2	-	300268	Shigella boydii Sb227
0	10	10	S	1813821	Shigella sp. PAMC 28760
0	10	8	S	624	Shigella sonnei
0	0	0	-	300269	Shigella sonnei Ss046
0	0	0	-	216599	Shigella sonnei 53G
0	8	0	S	622	Shigella dysenteriae
0	8	8	-	300267	Shigella dysenteriae Sd197
0	31	0	G	1330546	Pluralibacter
0	31	31	S	61647	Pluralibacter gergoviae
0	17	0	G	579	Kluyvera
0	17	17	S	61648	Kluyvera intermedia
0	13	0	G	1330545	Lelliottia
0	13	13	S	61646	Lelliottia amnigena
0	10	0	G	1335483	Shimwellia
0	10	0	S	563	Shimwellia blattae
0	10	10	-	630626	Shimwellia blattae DSM 4481 = NBRC 105725
0	3	0	G	401618	Candidatus Riesia
0	3	0	S	401619	Candidatus Riesia pediculicola
0	3	3	-	515618	Candidatus Riesia pediculicola USDA
0	3	0	G	1048757	Candidatus Moranella
0	3	0	S	1048758	Candidatus Moranella endobia
0	1	1	-	903503	Candidatus Moranella endobia PCIT
0	1	1	-	1234603	Candidatus Moranella endobia PCVAL
0	2	0	G	409304	Candidatus Ishikawaella
0	2	0	S	168169	Candidatus Ishikawaella capsulata
0	2	2	-	476281	Candidatus Ishikawaella capsulata Mpkobe
0.01	739	0	F	1903411	Yersiniaceae
0	358	1	G	613	Serratia
0	131	88	S	615	Serratia marcescens
0	17	17	-	1249634	Serratia marcescens FGI94
0	11	0	-	211759	Serratia marcescens subsp. marcescens
0	11	11	-	273526	Serratia marcescens subsp. marcescens Db11
0	10	10	-	435998	Serratia marcescens WW4
0	4	4	-	1334564	Serratia marcescens SM39
0	41	22	S	614	Serratia liquefaciens
0	18	18	-	1346614	Serratia liquefaciens ATCC 27592
0	38	21	S	82996	Serratia plymuthica
0	5	5	-	1348660	Serratia plymuthica S13
0	4	4	-	1154756	Serratia plymuthica PRI-2C
0	3	3	-	682634	Serratia plymuthica 4Rx13
0	2	2	-	768492	Serratia plymuthica AS9
0	36	36	S	1759437	Serratia sp. YD25
0	33	33	S	47917	Serratia fonticola
0	32	32	S	61652	Serratia rubidaea
0	14	14	S	1327989	Serratia sp. FS14
0	11	0	S	28151	Serratia proteamaculans
0	11	11	-	399741	Serratia proteamaculans 568
0	7	7	S	488142	Serratia sp. SCBI
0	4	4	S	768490	Serratia sp. AS12
0	4	4	S	768493	Serratia sp. AS13
0	340	0	G	629	Yersinia
0	163	0	S	1649845	Yersinia pseudotuberculosis complex
0	88	19	S	632	Yersinia pestis
0	66	66	-	349746	Yersinia pestis Angola
0	1	1	-	1345705	Yersinia pestis 1522
0	0	0	-	214092	Yersinia pestis CO92
0	0	0	-	1035377	Yersinia pestis A1122
0	67	26	S	633	Yersinia pseudotuberculosis
0	17	17	-	502801	Yersinia pseudotuberculosis PB1/+
0	9	0	-	109458	Yersinia pseudotuberculosis (type O:1b)
0	9	9	-	748672	Yersinia pseudotuberculosis str. PA3606
0	6	6	-	273123	Yersinia pseudotuberculosis IP 32953
0	3	3	-	349747	Yersinia pseudotuberculosis IP 31758
0	3	3	-	502800	Yersinia pseudotuberculosis YPIII
0	7	7	S	367190	Yersinia similis
0	52	52	S	631	Yersinia intermedia
0	44	30	S	630	Yersinia enterocolitica
0	4	0	-	150053	Yersinia enterocolitica subsp. palearctica
0	4	4	-	930944	Yersinia enterocolitica subsp. palearctica Y11
0	0	0	-	994476	Yersinia enterocolitica subsp. palearctica 105.5R(r)
0	4	0	-	34053	Yersinia enterocolitica (type O:5)
0	4	4	-	1262462	Yersinia enterocolitica (type O:5) str. YE53/03
0	4	0	-	150052	Yersinia enterocolitica subsp. enterocolitica
0	4	4	-	393305	Yersinia enterocolitica subsp. enterocolitica 8081
0	17	17	S	28152	Yersinia kristensenii
0	16	0	S	29484	Yersinia frederiksenii
0	16	16	-	1454377	Yersinia frederiksenii Y225
0	14	14	S	29486	Yersinia ruckeri
0	13	0	S	29483	Yersinia aldovae
0	13	13	-	1453495	Yersinia aldovae 670-83
0	9	9	S	263819	Yersinia aleksiciae
0	8	8	S	29485	Yersinia rohdei
0	29	0	G	34037	Rahnella
0	15	15	S	741091	Rahnella sp. Y9602
0	13	0	S	34038	Rahnella aquatilis
0	13	13	-	1151116	Rahnella aquatilis HX2
0	11	0	G	1745211	Chania
0	11	0	S	1639108	Chania multitudinisentens
0	11	11	-	1441930	Chania multitudinisentens RB-25
0	485	0	F	1903409	Erwiniaceae
0	321	0	G	53335	Pantoea
0	127	127	S	1484158	Pantoea sp. PSNIH1
0	52	0	S	1654067	Pantoea agglomerans group
0	52	52	S	549	Pantoea agglomerans
0	39	7	S	553	Pantoea ananatis
0	8	8	-	706191	Pantoea ananatis LMG 20103
0	8	8	-	1095774	Pantoea ananatis PA13
0	8	8	-	1123863	Pantoea ananatis LMG 5342
0	7	7	-	932677	Pantoea ananatis AJ13355
0	22	0	S	470934	Pantoea vagans
0	22	22	-	712898	Pantoea vagans C9-1
0	21	21	S	1484157	Pantoea sp. PSNIH2
0	21	21	S	592316	Pantoea sp. At-9b
0	18	18	S	1076550	Pantoea rwandensis
0	17	17	S	1235990	Candidatus Pantoea carbekii
0	111	0	G	551	Erwinia
0	30	30	S	1619313	Erwinia gerundensis
0	27	0	S	182337	Erwinia billingiae
0	27	27	-	634500	Erwinia billingiae Eb661
0	20	0	S	338565	Erwinia tasmaniensis
0	20	20	-	465817	Erwinia tasmaniensis Et1/99
0	16	0	S	552	Erwinia amylovora
0	10	10	-	716540	Erwinia amylovora ATCC 49946
0	6	6	-	665029	Erwinia amylovora CFBP1430
0	8	0	S	79967	Erwinia pyrifoliae
0	8	8	-	634499	Erwinia pyrifoliae Ep1/96
0	7	7	S	215689	Erwinia sp. Ejp617
0	39	0	G	32199	Buchnera
0	39	5	S	9	Buchnera aphidicola
0	7	0	-	98795	Buchnera aphidicola (Myzus persicae)
0	1	1	-	1009856	Buchnera aphidicola str. USDA (Myzus persicae)
0	1	1	-	1009857	Buchnera aphidicola str. W106 (Myzus persicae)
0	1	1	-	1009858	Buchnera aphidicola str. G002 (Myzus persicae)
0	1	1	-	1009859	Buchnera aphidicola str. F009 (Myzus persicae)
0	6	0	-	668607	Buchnera aphidicola (Acyrthosiphon kondoi)
0	6	6	-	1005090	Buchnera aphidicola str. Ak (Acyrthosiphon kondoi)
0	5	5	-	1265350	Buchnera aphidicola (Aphis glycines)
0	4	0	-	261318	Buchnera aphidicola (Cinara cedri)
0	4	4	-	372461	Buchnera aphidicola BCc
0	3	0	-	118117	Buchnera aphidicola (Uroleucon ambrosiae)
0	3	3	-	1005057	Buchnera aphidicola str. Ua (Uroleucon ambrosiae)
0	3	0	-	98794	Buchnera aphidicola (Schizaphis graminum)
0	3	3	-	198804	Buchnera aphidicola str. Sg (Schizaphis graminum)
0	3	0	-	135842	Buchnera aphidicola (Baizongia pistaciae)
0	3	3	-	224915	Buchnera aphidicola str. Bp (Baizongia pistaciae)
0	2	2	-	261317	Buchnera aphidicola (Cinara tujafilina)
0	13	0	G	51228	Wigglesworthia
0	13	0	S	51229	Wigglesworthia glossinidia
0	9	0	-	36868	Wigglesworthia glossinidia endosymbiont of Glossina morsitans
0	9	9	-	1142511	Wigglesworthia glossinidia endosymbiont of Glossina morsitans morsitans (Yale colony)
0	4	4	-	36870	Wigglesworthia glossinidia endosymbiont of Glossina brevipalpis
0	391	0	F	1903412	Hafniaceae
0	219	0	G	568	Hafnia
0	219	114	S	569	Hafnia alvei
0	104	104	-	1453496	Hafnia alvei FB1
0	107	0	G	82982	Obesumbacterium
0	106	106	S	82983	Obesumbacterium proteus
0	65	0	G	635	Edwardsiella
0	27	24	S	636	Edwardsiella tarda
0	1	1	-	718251	Edwardsiella tarda FL6-60
0	1	1	-	498217	Edwardsiella tarda EIB202
0	9	0	S	67780	Edwardsiella ictaluri
0	9	9	-	634503	Edwardsiella ictaluri 93-146
0	9	9	S	1578828	Edwardsiella sp. EA181011
0	6	0	S	1821960	Edwardsiella anguillarum
0	6	6	-	667120	Edwardsiella anguillarum ET080813
0	6	6	S	93378	Edwardsiella hoshinae
0	5	2	S	1263550	Edwardsiella piscicida
0	2	2	-	1288122	Edwardsiella piscicida C07-087
0	272	0	F	1903414	Morganellaceae
0	90	0	G	626	Xenorhabdus
0	24	11	S	40576	Xenorhabdus bovienii
0	13	13	-	406818	Xenorhabdus bovienii SS-2004
0	22	0	S	628	Xenorhabdus nematophila
0	22	22	-	1437823	Xenorhabdus nematophila AN6/1
0	18	0	S	40577	Xenorhabdus poinarii
0	18	18	-	1354304	Xenorhabdus poinarii G6
0	13	13	S	351679	Xenorhabdus hominickii
0	12	12	S	351671	Xenorhabdus doucetiae
0	65	0	G	586	Providencia
0	46	31	S	588	Providencia stuartii
0	15	15	-	1157951	Providencia stuartii MRSN 2154
0	19	19	S	587	Providencia rettgeri
0	53	0	G	29487	Photorhabdus
0	29	0	S	29488	Photorhabdus luminescens
0	29	0	-	141679	Photorhabdus luminescens subsp. laumondii
0	29	29	-	243265	Photorhabdus luminescens subsp. laumondii TTO1
0	16	16	S	291112	Photorhabdus asymbiotica
0	8	0	S	574560	Photorhabdus temperata
0	8	8	-	230089	Photorhabdus temperata subsp. thracensis
0	45	0	G	583	Proteus
0	39	25	S	584	Proteus mirabilis
0	7	7	-	529507	Proteus mirabilis HI4320
0	6	6	-	1266738	Proteus mirabilis BB2000
0	5	5	S	585	Proteus vulgaris
0	10	0	G	581	Morganella
0	10	5	S	582	Morganella morganii
0	5	0	-	180434	Morganella morganii subsp. morganii
0	5	5	-	1124991	Morganella morganii subsp. morganii KT
0	8	0	G	637	Arsenophonus
0	8	8	S	634113	Arsenophonus symbiont of Lipoptena fortisetosa
0	177	0	F	1903410	Pectobacteriaceae
0	79	0	G	122277	Pectobacterium
0	27	20	S	1905730	Pectobacterium parmentieri
0	6	6	-	561231	Pectobacterium parmentieri WPP163
0	21	0	S	554	Pectobacterium carotovorum
0	21	0	-	555	Pectobacterium carotovorum subsp. carotovorum
0	13	13	-	1218933	Pectobacterium carotovorum subsp. carotovorum PCC21
0	8	8	-	561230	Pectobacterium carotovorum subsp. carotovorum PC1
0	11	11	S	1166016	Pectobacterium sp. SCC3193
0	10	0	S	55208	Pectobacterium wasabiae
0	10	10	-	1175631	Pectobacterium wasabiae CFBP 3304
0	9	5	S	29471	Pectobacterium atrosepticum
0	4	4	-	218491	Pectobacterium atrosepticum SCRI1043
0	51	0	G	204037	Dickeya
0	21	0	S	204042	Dickeya zeae
0	14	14	-	590409	Dickeya zeae Ech586
0	7	7	-	1427366	Dickeya zeae EC1
0	15	0	S	204038	Dickeya dadantii
0	15	15	-	198628	Dickeya dadantii 3937
0	14	0	S	1089444	Dickeya solani
0	14	14	-	1225786	Dickeya solani IPO 2222
0	46	0	G	84565	Sodalis
0	19	0	S	63612	Sodalis glossinidius
0	19	19	-	343509	Sodalis glossinidius str. 'morsitans'
0	17	17	S	1239307	Sodalis praecaptivus
0	10	0	S	1486991	Candidatus Sodalis pierantonius
0	10	10	-	2342	Candidatus Sodalis pierantonius str. SOPE
0	14	0	-	451511	unclassified Enterobacterales
0	14	0	G	702	Plesiomonas
0	14	14	S	703	Plesiomonas shigelloides
0	11	0	F	1903416	Budviciaceae
0	11	0	G	82984	Pragia
0	11	11	S	82985	Pragia fontium
0.02	2966	1	O	72274	Pseudomonadales
0.02	2254	1	F	135621	Pseudomonadaceae
0.01	2204	21	G	286	Pseudomonas
0	417	0	S	136843	Pseudomonas fluorescens group
0	301	209	S	294	Pseudomonas fluorescens
0	23	23	-	1037911	Pseudomonas fluorescens A506
0	18	18	-	1334632	Pseudomonas fluorescens PICF7
0	17	17	-	1221522	Pseudomonas fluorescens NCIMB 11764
0	12	12	-	216595	Pseudomonas fluorescens SBW25
0	12	12	-	1114970	Pseudomonas fluorescens F113
0	6	6	-	205922	Pseudomonas fluorescens Pf0-1
0	26	0	S	380021	Pseudomonas protegens
0	9	9	-	1420599	Pseudomonas protegens Cab57
0	8	8	-	1124983	Pseudomonas protegens CHA0
0	8	8	-	220664	Pseudomonas protegens Pf-5
0	24	24	S	47878	Pseudomonas azotoformans
0	22	0	S	200451	Pseudomonas poae
0	22	22	-	1282356	Pseudomonas poae RE*1-1-14
0	15	0	S	75612	Pseudomonas mandelii
0	15	15	-	1147786	Pseudomonas mandelii JR-1
0	14	14	S	47879	Pseudomonas corrugata
0	13	13	S	200450	Pseudomonas trivialis
0	360	0	S	136845	Pseudomonas putida group
0	223	42	S	303	Pseudomonas putida
0	27	27	-	1215087	Pseudomonas putida S12
0	21	21	-	1211579	Pseudomonas putida NBRC 14164
0	21	21	-	1384061	Pseudomonas putida S13.1.2
0	19	19	-	390235	Pseudomonas putida W619
0	19	19	-	1331671	Pseudomonas putida H8234
0	12	12	-	160488	Pseudomonas putida KT2440
0	10	10	-	351746	Pseudomonas putida F1
0	10	10	-	76869	Pseudomonas putida GB-1
0	8	8	-	1081940	Pseudomonas putida B6-2
0	6	6	-	931281	Pseudomonas putida BIRD-1
0	6	6	-	1150601	Pseudomonas putida JB
0	4	4	-	1042876	Pseudomonas putida S16
0	3	3	-	231023	Pseudomonas putida ND6
0	3	3	-	1193499	Pseudomonas putida SJTE-1
0	3	3	-	1215088	Pseudomonas putida HB3267
0	44	44	S	47885	Pseudomonas oryzihabitans
0	29	0	S	47880	Pseudomonas fulva
0	29	29	-	743720	Pseudomonas fulva 12-X
0	24	0	S	78327	Pseudomonas mosselii
0	24	24	-	1388763	Pseudomonas mosselii SJ10
0	21	11	S	76759	Pseudomonas monteilii
0	5	5	-	1435044	Pseudomonas monteilii SB3078
0	5	5	-	1435058	Pseudomonas monteilii SB3101
0	16	16	S	70775	Pseudomonas plecoglossicida
0	339	0	S	136841	Pseudomonas aeruginosa group
0	125	91	S	287	Pseudomonas aeruginosa
0	14	14	-	381754	Pseudomonas aeruginosa PA7
0	6	6	-	1415629	Pseudomonas aeruginosa MTB-1
0	4	4	-	1411700	Pseudomonas aeruginosa DHS01
0	3	3	-	1089456	Pseudomonas aeruginosa NCGM2.S1
0	1	1	-	1279008	Pseudomonas aeruginosa PA1R
0	0	0	-	1400868	Pseudomonas aeruginosa VRFPA04
0	0	0	-	1340851	Pseudomonas aeruginosa RP73
0	0	0	-	208964	Pseudomonas aeruginosa PAO1
0	0	0	-	557722	Pseudomonas aeruginosa LESB58
0	0	0	-	941193	Pseudomonas aeruginosa M18
0	0	0	-	1408272	Pseudomonas aeruginosa LES431
0	0	0	-	1123015	Pseudomonas aeruginosa DSM 50071
0	0	0	-	1279007	Pseudomonas aeruginosa PA1
0	0	0	-	1193501	Pseudomonas aeruginosa SJTD-1
0	70	70	S	53408	Pseudomonas citronellolis
0	63	0	S	300	Pseudomonas mendocina
0	26	26	-	1225174	Pseudomonas mendocina S5.2
0	21	21	-	399739	Pseudomonas mendocina ymp
0	15	15	-	1001585	Pseudomonas mendocina NK-01
0	30	0	S	1232139	Pseudomonas oleovorans/pseudoalcaligenes group
0	30	15	S	330	Pseudomonas pseudoalcaligenes
0	14	14	-	1182590	Pseudomonas pseudoalcaligenes CECT 5344
0	29	29	S	43263	Pseudomonas alcaligenes
0	20	0	S	53412	Pseudomonas resinovorans
0	20	20	-	1245471	Pseudomonas resinovorans NBRC 106553
0	148	0	S	136846	Pseudomonas stutzeri group
0	136	0	S	578833	Pseudomonas stutzeri subgroup
0	136	66	S	316	Pseudomonas stutzeri
0	16	16	-	644801	Pseudomonas stutzeri RCH2
0	16	16	-	1123519	Pseudomonas stutzeri DSM 10701
0	13	13	-	996285	Pseudomonas stutzeri DSM 4166
0	12	12	-	1196835	Pseudomonas stutzeri CCUG 29243
0	11	11	-	379731	Pseudomonas stutzeri A1501
0	12	0	S	74829	Pseudomonas balearica
0	11	11	-	1123016	Pseudomonas balearica DSM 6083
0	137	0	S	136849	Pseudomonas syringae group
0	94	0	S	251695	Pseudomonas syringae group genomosp. 1
0	94	0	S	317	Pseudomonas syringae
0	28	28	-	1332075	Pseudomonas syringae UMAF0158
0	21	21	-	1357279	Pseudomonas syringae CC1557
0	19	0	-	321	Pseudomonas syringae pv. syringae
0	8	8	-	205918	Pseudomonas syringae pv. syringae B728a
0	5	5	-	1324932	Pseudomonas syringae pv. syringae HS191
0	4	4	-	1324931	Pseudomonas syringae pv. syringae B301D
0	13	0	-	264449	Pseudomonas syringae group pathovars incertae sedis
0	13	0	-	103796	Pseudomonas syringae pv. actinidiae
0	6	6	-	1095103	Pseudomonas syringae pv. actinidiae ICMP 18884
0	6	6	-	1104679	Pseudomonas syringae pv. actinidiae ICMP 18708
0	10	10	-	199201	Pseudomonas syringae pv. lapsa
0	15	0	S	36746	Pseudomonas cichorii
0	15	15	-	1441629	Pseudomonas cichorii JBC1
0	14	0	S	251701	Pseudomonas syringae group genomosp. 3
0	14	0	-	323	Pseudomonas syringae pv. tomato
0	14	14	-	223283	[Pseudomonas syringae] pv. tomato str. DC3000
0	13	0	S	251698	Pseudomonas syringae group genomosp. 2
0	13	0	S	29438	Pseudomonas savastanoi
0	13	0	-	319	Pseudomonas savastanoi pv. phaseolicola
0	13	13	-	264730	Pseudomonas savastanoi pv. phaseolicola 1448A
0	102	0	S	136842	Pseudomonas chlororaphis group
0	93	78	S	587753	Pseudomonas chlororaphis
0	14	14	-	86192	Pseudomonas chlororaphis subsp. aurantiaca
0	9	9	S	296	Pseudomonas fragi
0	70	0	S	65741	Pseudomonas knackmussii
0	70	70	-	1301098	Pseudomonas knackmussii B13
0	53	53	S	1283291	Pseudomonas sp. URMO17WK12:I11
0	44	44	S	216142	Pseudomonas rhizosphaerae
0	43	38	S	930166	Pseudomonas brassicacearum
0	5	0	-	86264	Pseudomonas brassicacearum subsp. brassicacearum
0	5	5	-	994484	Pseudomonas brassicacearum subsp. brassicacearum NFM421
0	40	40	S	237609	Pseudomonas alkylphenolia
0	33	33	S	198620	Pseudomonas koreensis
0	29	29	S	1856685	Pseudomonas sp. TCU-HL1
0	23	23	S	1415630	Pseudomonas sp. TKP
0	22	22	S	1611770	Pseudomonas sp. MRSN12121
0	22	22	S	1785145	Pseudomonas sp. MS586
0	21	21	S	69328	Pseudomonas sp. VLB120
0	21	21	S	1028989	Pseudomonas sp. StFLB209
0	20	0	S	136844	Pseudomonas pertucinogena group
0	20	0	S	43306	Pseudomonas denitrificans
0	20	20	-	1294143	Pseudomonas denitrificans ATCC 13867
0	20	20	S	1207075	Pseudomonas sp. UW4
0	19	19	S	219572	Pseudomonas antarctica
0	19	19	S	1259844	Pseudomonas sp. FGI182
0	19	0	S	312306	Pseudomonas entomophila
0	19	19	-	384676	Pseudomonas entomophila L48
0	19	19	S	1853130	Pseudomonas sp. A3(2016)
0	18	18	S	1649877	Pseudomonas sp. CCOS 191
0	18	18	S	157782	Pseudomonas parafulva
0	17	17	S	157783	Pseudomonas cremoricolorata
0	15	15	S	1500687	Pseudomonas sp. St29
0	13	13	S	1659194	Pseudomonas sp. GR 6-02
0	12	12	S	1500686	Pseudomonas sp. Os17
0	10	10	S	104087	Pseudomonas frederiksbergensis
0	8	8	S	1338689	Pseudomonas sp. JY-Q
0	7	7	S	1534110	Pseudomonas sp. DR 5-09
0	5	5	S	1788301	Pseudomonas sp. L10.10
0	5	5	S	1583341	Pseudomonas cerasi
0	34	0	-	351	Azotobacter group
0	34	0	G	352	Azotobacter
0	22	0	S	353	Azotobacter chroococcum
0	22	22	-	1328314	Azotobacter chroococcum NCIMB 8003
0	11	0	S	354	Azotobacter vinelandii
0	7	3	-	1283330	Azotobacter vinelandii CA
0	3	3	-	1283331	Azotobacter vinelandii CA6
0	3	3	-	322710	Azotobacter vinelandii DJ
0	14	0	G	1849530	Oblitimonas
0	14	14	S	1697053	Oblitimonas alkaliphila
0	711	0	F	468	Moraxellaceae
0	477	1	G	469	Acinetobacter
0	169	0	S	909768	Acinetobacter calcoaceticus/baumannii complex
0	111	86	S	470	Acinetobacter baumannii
0	4	4	-	1455315	Acinetobacter baumannii LAC-4
0	4	4	-	1400867	Acinetobacter baumannii ZW85-1
0	3	3	-	480119	Acinetobacter baumannii AB0057
0	3	3	-	945556	Acinetobacter baumannii D1279779
0	2	2	-	509173	Acinetobacter baumannii AYE
0	2	2	-	1096996	Acinetobacter baumannii BJAB0715
0	2	2	-	1096995	Acinetobacter baumannii BJAB07104
0	0	0	-	497978	Acinetobacter baumannii MDR-ZJ06
0	0	0	-	1370126	Acinetobacter baumannii DU202
0	0	0	-	696749	Acinetobacter baumannii 1656-2
0	0	0	-	1100841	Acinetobacter baumannii TYTH-1
0	38	29	S	48296	Acinetobacter pittii
0	9	9	-	871585	Acinetobacter pittii PHEA-2
0	19	19	S	106654	Acinetobacter nosocomialis
0	131	0	S	40214	Acinetobacter johnsonii
0	131	131	-	1242245	Acinetobacter johnsonii XBB1
0	48	48	S	62977	Acinetobacter sp. ADP1
0	25	25	S	1324350	Acinetobacter equi
0	24	0	S	1148157	Acinetobacter oleivorans
0	24	24	-	436717	Acinetobacter oleivorans DR1
0	22	22	S	1789224	Acinetobacter sp. BRTC-1
0	20	20	S	1608473	Acinetobacter sp. NCu2D-2
0	19	19	S	1407071	Acinetobacter sp. TGL-Y2
0	15	15	S	1646498	Acinetobacter sp. TTH0-4
0	133	12	G	475	Moraxella
0	71	0	-	46225	Moraxella
0	71	71	S	34062	Moraxella osloensis
0	49	0	-	46226	Branhamella
0	43	31	S	480	Moraxella catarrhalis
0	12	12	-	1236608	Moraxella catarrhalis BBH18
0	6	6	S	29433	Moraxella ovis
0	100	1	G	497	Psychrobacter
0	18	18	S	261164	Psychrobacter alimentarius
0	13	13	S	45610	Psychrobacter urativorans
0	12	0	S	334543	Psychrobacter arcticus
0	12	12	-	259536	Psychrobacter arcticus 273-4
0	12	12	S	1720344	Psychrobacter sp. AntiMn-1
0	11	0	S	330922	Psychrobacter cryohalolentis
0	11	11	-	335284	Psychrobacter cryohalolentis K5
0	10	10	S	349106	Psychrobacter sp. PRwf-1
0	10	10	S	571800	Psychrobacter sp. G
0	5	5	S	1699622	Psychrobacter sp. P2G3
0	5	5	S	1699624	Psychrobacter sp. P11G5
0.01	1145	0	O	135622	Alteromonadales
0	394	0	F	72275	Alteromonadaceae
0	146	0	G	226	Alteromonas
0	50	20	S	28108	Alteromonas macleodii
0	10	10	-	1004785	Alteromonas macleodii str. 'Black Sea 11'
0	7	7	-	1004788	Alteromonas macleodii str. 'English Channel 673'
0	7	7	-	1004787	Alteromonas macleodii str. 'Balearic Sea AD45'
0	3	3	-	529120	Alteromonas macleodii ATCC 27126
0	34	26	S	233316	Alteromonas stellipolaris
0	8	8	-	1160720	Alteromonas stellipolaris LMG 21856
0	24	13	S	314275	Alteromonas mediterranea
0	5	5	-	1300254	Alteromonas mediterranea MED64
0	2	2	-	1300257	Alteromonas mediterranea U8
0	1	1	-	1300259	Alteromonas mediterranea UM4b
0	0	0	-	1300256	Alteromonas mediterranea U7
0	0	0	-	1004786	Alteromonas mediterranea DE1
0	0	0	-	1300258	Alteromonas mediterranea UM7
0	14	14	S	715451	Alteromonas naphthalenivorans
0	9	9	S	589873	Alteromonas australica
0	7	7	S	287094	Alteromonas addita
0	5	5	S	1777491	Alteromonas sp. Mac1
0	114	0	G	2742	Marinobacter
0	22	0	S	2743	Marinobacter hydrocarbonoclasticus
0	13	13	-	351348	Marinobacter hydrocarbonoclasticus VT8
0	9	9	-	1163748	Marinobacter hydrocarbonoclasticus ATCC 49840
0	16	16	S	1420916	Marinobacter similis
0	14	14	S	1749259	Marinobacter sp. LQ44
0	13	0	S	1033846	Marinobacter adhaerens
0	12	12	-	225937	Marinobacter adhaerens HP15
0	11	11	S	1874317	Marinobacter sp. Hb8
0	10	10	S	330734	Marinobacter psychrophilus
0	8	8	S	1671721	Marinobacter sp. CP1
0	8	8	S	490759	Marinobacter sp. BSs20148
0	8	8	S	1420917	Marinobacter salarius
0	42	0	G	89404	Glaciecola
0	24	24	S	983545	Glaciecola sp. 4H-3-7+YE-5
0	17	0	S	300231	Glaciecola nitratireducens
0	17	17	-	1085623	Glaciecola nitratireducens FR1064
0	41	0	G	1621534	Paraglaciecola
0	41	0	S	326544	Paraglaciecola psychrophila
0	41	41	-	1129794	Paraglaciecola psychrophila 170
0	30	0	G	261825	Agarivorans
0	30	30	S	680279	Agarivorans gilvus
0	18	0	G	1751872	Lacimicrobium
0	18	18	S	1526571	Lacimicrobium alkaliphilum
0	309	0	F	267890	Shewanellaceae
0	309	0	G	22	Shewanella
0	57	3	S	62322	Shewanella baltica
0	12	12	-	402882	Shewanella baltica OS185
0	10	10	-	693974	Shewanella baltica BA175
0	8	8	-	407976	Shewanella baltica OS223
0	6	6	-	325240	Shewanella baltica OS155
0	5	5	-	399599	Shewanella baltica OS195
0	5	5	-	693973	Shewanella baltica OS678
0	5	5	-	693970	Shewanella baltica OS117
0	56	0	S	24	Shewanella putrefaciens
0	49	49	-	399804	Shewanella putrefaciens 200
0	7	7	-	319224	Shewanella putrefaciens CN-32
0	23	0	S	70864	Shewanella pealeana
0	23	23	-	398579	Shewanella pealeana ATCC 700345
0	21	21	S	351745	Shewanella sp. W3-18-1
0	16	0	S	404011	Shewanella piezotolerans
0	16	16	-	225849	Shewanella piezotolerans WP3
0	16	0	S	56812	Shewanella frigidimarina
0	16	16	-	318167	Shewanella frigidimarina NCIMB 400
0	14	14	S	94122	Shewanella sp. ANA-3
0	14	0	S	60217	Shewanella violacea
0	14	14	-	637905	Shewanella violacea DSS12
0	14	0	S	70863	Shewanella oneidensis
0	14	14	-	211586	Shewanella oneidensis MR-1
0	12	0	S	60961	Shewanella woodyi
0	12	12	-	392500	Shewanella woodyi ATCC 51908
0	11	0	S	271097	Shewanella sediminis
0	11	11	-	425104	Shewanella sediminis HAW-EB3
0	9	9	S	60480	Shewanella sp. MR-4
0	9	9	S	60481	Shewanella sp. MR-7
0	9	0	S	271098	Shewanella halifaxensis
0	9	9	-	458817	Shewanella halifaxensis HAW-EB4
0	8	0	S	359303	Shewanella loihica
0	8	8	-	323850	Shewanella loihica PV-4
0	7	0	S	192073	Shewanella denitrificans
0	7	7	-	318161	Shewanella denitrificans OS217
0	7	0	S	60478	Shewanella amazonensis
0	7	7	-	326297	Shewanella amazonensis SB2B
0	241	0	F	267888	Pseudoalteromonadaceae
0	241	0	G	53246	Pseudoalteromonas
0	39	39	S	1348114	Pseudoalteromonas sp. OCN003
0	39	39	S	43657	Pseudoalteromonas luteoviolacea
0	28	0	S	288	Pseudoalteromonas atlantica
0	28	28	-	342610	Pseudoalteromonas atlantica T6c
0	26	26	S	283699	Pseudoalteromonas sp. Bsw20308
0	24	24	S	161398	Pseudoalteromonas phenolica
0	19	0	S	166935	Pseudoalteromonas translucida
0	19	19	-	1315283	Pseudoalteromonas translucida KMM 520
0	18	18	S	152297	Pseudoalteromonas issachenkonii
0	16	0	S	228	Pseudoalteromonas haloplanktis
0	16	16	-	326442	Pseudoalteromonas haloplanktis TAC125
0	14	14	S	43658	Pseudoalteromonas rubra
0	14	14	S	234831	Pseudoalteromonas sp. SM9913
0	98	0	F	267889	Colwelliaceae
0	79	0	G	28228	Colwellia
0	30	30	S	1816218	Colwellia sp. PAMC 20917
0	26	0	S	28229	Colwellia psychrerythraea
0	26	26	-	167879	Colwellia psychrerythraea 34H
0	23	23	S	58049	Colwellia sp. MT41
0	19	0	G	1518149	Thalassotalea
0	19	19	S	1763536	Thalassotalea sp. LPB0090
0	61	0	F	267894	Psychromonadaceae
0	61	0	G	67572	Psychromonas
0	52	0	S	357794	Psychromonas ingrahamii
0	52	52	-	357804	Psychromonas ingrahamii 37
0	9	9	S	314282	Psychromonas sp. CNPT3
0	22	0	F	267891	Moritellaceae
0	22	0	G	58050	Moritella
0	22	22	S	80854	Moritella viscosa
0	10	0	F	267892	Ferrimonadaceae
0	10	0	G	44011	Ferrimonas
0	10	0	S	44012	Ferrimonas balearica
0	10	10	-	550540	Ferrimonas balearica DSM 9799
0	6	0	F	267893	Idiomarinaceae
0	6	0	G	135575	Idiomarina
0	6	0	S	135577	Idiomarina loihiensis
0	3	3	-	283942	Idiomarina loihiensis L2TR
0	3	3	-	1321370	Idiomarina loihiensis GSL 199
0.01	1066	0	O	135623	Vibrionales
0.01	1066	0	F	641	Vibrionaceae
0.01	919	0	G	662	Vibrio
0	319	0	S	717610	Vibrio harveyi group
0	168	0	S	680	Vibrio campbellii
0	168	168	-	338187	Vibrio campbellii ATCC BAA-1116
0	68	50	S	670	Vibrio parahaemolyticus
0	7	0	-	1338031	Vibrio parahaemolyticus O1:K33
0	7	7	-	1338032	Vibrio parahaemolyticus O1:K33 str. CDC_K4557
0	4	4	-	1429044	Vibrio parahaemolyticus UCM-V493
0	3	0	-	1338033	Vibrio parahaemolyticus O1:Kuk
0	3	3	-	1338034	Vibrio parahaemolyticus O1:Kuk str. FDA_R31
0	1	1	-	1211705	Vibrio parahaemolyticus BB22OP
0	0	0	-	223926	Vibrio parahaemolyticus RIMD 2210633
0	30	24	S	663	Vibrio alginolyticus
0	6	6	-	1219076	Vibrio alginolyticus NBRC 15630 = ATCC 17749
0	23	15	S	691	Vibrio natriegens
0	7	7	-	1219067	Vibrio natriegens NBRC 15636 = ATCC 14048 = DSM 759
0	17	17	S	669	Vibrio harveyi
0	11	11	S	150340	Vibrio antiquarius
0	140	140	S	674	Vibrio mimicus
0	124	104	S	666	Vibrio cholerae
0	8	0	-	127906	Vibrio cholerae O1
0	3	3	-	593588	Vibrio cholerae MJ-1236
0	2	2	-	1433144	Vibrio cholerae O1 str. KW3
0	0	0	-	686	Vibrio cholerae O1 biovar El Tor
0	0	0	-	914149	Vibrio cholerae O1 str. 2010EL-1786
0	5	5	-	935297	Vibrio cholerae LMA3984-4
0	3	3	-	345073	Vibrio cholerae O395
0	1	1	-	412614	Vibrio cholerae 2740-80
0	1	1	-	1420885	Vibrio cholerae MS6
0	78	48	S	672	Vibrio vulnificus
0	13	13	-	196600	Vibrio vulnificus YJ016
0	10	10	-	914127	Vibrio vulnificus MO6-24/O
0	5	5	-	216895	Vibrio vulnificus CMCP6
0	57	41	S	55601	Vibrio anguillarum
0	16	0	-	42323	Vibrio anguillarum serovar O1
0	9	9	-	882944	Vibrio anguillarum M3
0	7	7	-	882102	Vibrio anguillarum 775
0	34	34	S	190893	Vibrio coralliilyticus
0	26	0	S	1891919	Vibrio oreintalis group
0	26	0	S	29498	Vibrio tubiashii
0	26	26	-	1051646	Vibrio tubiashii ATCC 19109
0	23	23	S	1435069	Vibrio tritonius
0	22	22	S	28173	Vibrio nigripulchritudo
0	22	22	S	45658	Vibrio scophthalmi
0	20	0	S	29494	Vibrio furnissii
0	20	20	-	903510	Vibrio furnissii NCTC 11218
0	17	17	S	676	Vibrio fluvialis
0	13	13	S	553239	Vibrio breoganii
0	13	0	S	212663	Vibrio tasmaniensis
0	13	13	-	575788	Vibrio tasmaniensis LGP32
0	6	6	S	1116375	Vibrio sp. EJY3
0	75	0	G	657	Photobacterium
0	58	0	S	74109	Photobacterium profundum
0	58	58	-	298386	Photobacterium profundum SS9
0	17	0	S	1295392	Photobacterium gaetbulicola
0	17	17	-	658445	Photobacterium gaetbulicola Gung47
0	57	0	G	511678	Aliivibrio
0	31	31	S	80852	Aliivibrio wodanis
0	15	0	S	40269	Aliivibrio salmonicida
0	15	15	-	316275	Aliivibrio salmonicida LFI1238
0	11	0	S	668	Aliivibrio fischeri
0	11	11	-	312309	Vibrio fischeri ES114
0	14	0	G	246861	Grimontia
0	14	14	S	673	Grimontia hollisae
0.01	942	0	O	135614	Xanthomonadales
0.01	818	1	F	32033	Xanthomonadaceae
0	345	3	G	338	Xanthomonas
0	78	28	S	339	Xanthomonas campestris
0	37	22	-	340	Xanthomonas campestris pv. campestris
0	7	7	-	190485	Xanthomonas campestris pv. campestris str. ATCC 33913
0	7	7	-	314565	Xanthomonas campestris pv. campestris str. 8004
0	12	0	-	359385	Xanthomonas campestris pv. raphani
0	12	12	-	990315	Xanthomonas campestris pv. raphani 756C
0	68	0	S	343	Xanthomonas translucens
0	38	0	-	134875	Xanthomonas translucens pv. translucens
0	38	38	-	1261556	Xanthomonas translucens pv. translucens DSM 18974
0	30	30	-	487909	Xanthomonas translucens pv. undulosa
0	50	21	S	347	Xanthomonas oryzae
0	14	13	-	129394	Xanthomonas oryzae pv. oryzicola
0	0	0	-	383407	Xanthomonas oryzae pv. oryzicola BLS256
0	13	11	-	64187	Xanthomonas oryzae pv. oryzae
0	0	0	-	342109	Xanthomonas oryzae pv. oryzae MAFF 311018
0	0	0	-	360094	Xanthomonas oryzae pv. oryzae PXO99A
0	0	0	-	291331	Xanthomonas oryzae pv. oryzae KACC 10331
0	0	0	-	1458476	Xanthomonas oryzae pv. oryzae PXO86
0	38	0	S	643453	Xanthomonas citri group
0	29	9	S	346	Xanthomonas citri
0	17	17	-	473422	Xanthomonas citri pv. malvacearum
0	2	1	-	611301	Xanthomonas citri subsp. citri
0	0	0	-	1137651	Xanthomonas citri subsp. citri Aw12879
0	9	0	S	366648	Xanthomonas fuscans
0	9	9	-	366649	Xanthomonas fuscans subsp. fuscans
0	23	23	S	56458	Xanthomonas sacchari
0	19	0	S	53413	Xanthomonas axonopodis
0	12	0	-	92830	Xanthomonas axonopodis pv. glycines
0	12	12	-	1401257	Xanthomonas axonopodis pv. glycines str. 8ra
0	7	7	-	1304892	Xanthomonas axonopodis Xac29-1
0	19	0	S	29447	Xanthomonas albilineans
0	19	19	-	380358	Xanthomonas albilineans GPE PC73
0	17	1	S	456327	Xanthomonas euvesicatoria
0	15	15	-	316273	Xanthomonas campestris pv. vesicatoria str. 85-10
0	13	0	S	366650	Xanthomonas alfalfae
0	13	0	-	189396	Xanthomonas alfalfae subsp. citrumelonis
0	13	13	-	981368	Xanthomonas axonopodis pv. citrumelo F1
0	13	13	S	48664	Xanthomonas fragariae
0	248	1	G	40323	Stenotrophomonas
0	128	0	-	995085	Stenotrophomonas maltophilia group
0	128	55	S	40324	Stenotrophomonas maltophilia
0	24	24	-	522373	Stenotrophomonas maltophilia K279a
0	16	16	-	391008	Stenotrophomonas maltophilia R551-3
0	16	16	-	868597	Stenotrophomonas maltophilia JV3
0	15	15	-	1163399	Stenotrophomonas maltophilia D457
0	28	28	S	216778	Stenotrophomonas rhizophila
0	27	27	S	128780	Stenotrophomonas acidaminiphila
0	26	26	S	1793721	Stenotrophomonas sp. KCTC 12332
0	19	19	S	1904944	Stenotrophomonas sp. LM091
0	18	18	S	83617	Stenotrophomonas nitritireducens
0	122	0	G	68	Lysobacter
0	56	56	S	84531	Lysobacter antibioticus
0	42	42	S	262324	Lysobacter gummosus
0	23	23	S	435897	Lysobacter capsici
0	64	0	G	83618	Pseudoxanthomonas
0	47	34	S	314722	Pseudoxanthomonas suwonensis
0	12	12	-	743721	Pseudoxanthomonas suwonensis 11-1
0	16	0	S	415229	Pseudoxanthomonas spadix
0	16	16	-	1045855	Pseudoxanthomonas spadix BD-a59
0	37	5	G	2370	Xylella
0	32	4	S	2371	Xylella fastidiosa
0	9	9	-	405440	Xylella fastidiosa M12
0	5	5	-	160492	Xylella fastidiosa 9a5c
0	3	3	-	1401256	Xylella fastidiosa MUL0034
0	3	0	-	671135	Xylella fastidiosa subsp. sandyi
0	3	3	-	155920	Xylella fastidiosa subsp. sandyi Ann-1
0	1	1	-	183190	Xylella fastidiosa Temecula1
0	1	1	-	405441	Xylella fastidiosa M23
0	1	0	-	644356	Xylella fastidiosa subsp. fastidiosa
0	1	1	-	788929	Xylella fastidiosa subsp. fastidiosa GB514
0	123	0	F	1775411	Rhodanobacteraceae
0	70	0	G	231454	Dyella
0	29	29	S	445710	Dyella thiooxydans
0	20	0	S	231455	Dyella japonica
0	20	20	-	1217721	Dyella japonica A8
0	20	20	S	1379159	Dyella jiangningensis
0	31	0	G	323413	Dokdonella
0	31	0	S	323415	Dokdonella koreensis
0	31	31	-	1300342	Dokdonella koreensis DS-123
0	13	0	G	75309	Rhodanobacter
0	13	13	S	666685	Rhodanobacter denitrificans
0	8	0	G	70411	Frateuria
0	8	0	S	81475	Frateuria aurantia
0	7	7	-	767434	Frateuria aurantia DSM 6220
0	508	0	O	135625	Pasteurellales
0	508	0	F	712	Pasteurellaceae
0	211	0	G	724	Haemophilus
0	72	27	S	727	Haemophilus influenzae
0	6	6	-	866630	Haemophilus influenzae F3031
0	6	6	-	1334187	Haemophilus influenzae KR494
0	5	5	-	262728	Haemophilus influenzae R2866
0	4	4	-	935897	Haemophilus influenzae F3047
0	4	4	-	1232659	Haemophilus influenzae 2019
0	3	3	-	862964	Haemophilus influenzae 10810
0	3	3	-	374930	Haemophilus influenzae PittEE
0	3	3	-	71421	Haemophilus influenzae Rd KW20
0	3	3	-	281310	Haemophilus influenzae 86-028NP
0	1	1	-	1295140	Haemophilus influenzae CGSHiCZ412602
0	1	1	-	262727	Haemophilus influenzae R2846
0	60	0	S	729	Haemophilus parainfluenzae
0	60	60	-	862965	Haemophilus parainfluenzae T3T1
0	49	35	S	738	[Haemophilus] parasuis
0	13	13	-	557723	Haemophilus parasuis SH0165
0	29	27	S	730	[Haemophilus] ducreyi
0	1	1	-	233412	Haemophilus ducreyi 35000HP
0	90	0	G	713	Actinobacillus
0	44	0	S	67854	Actinobacillus succinogenes
0	44	44	-	339671	Actinobacillus succinogenes 130Z
0	23	0	S	718	Actinobacillus equuli
0	23	23	-	202947	Actinobacillus equuli subsp. equuli
0	14	0	S	715	Actinobacillus pleuropneumoniae
0	5	5	-	754345	Actinobacillus pleuropneumoniae serovar 8
0	4	0	-	209841	Actinobacillus pleuropneumoniae serovar 7
0	4	4	-	537457	Actinobacillus pleuropneumoniae serovar 7 str. AP76
0	3	0	-	434270	Actinobacillus pleuropneumoniae serovar 3
0	3	3	-	434271	Actinobacillus pleuropneumoniae serovar 3 str. JL03
0	1	0	-	44294	Actinobacillus pleuropneumoniae serovar 5
0	1	1	-	416269	Actinobacillus pleuropneumoniae serovar 5b str. L20
0	7	0	S	716	Actinobacillus suis
0	7	7	-	743972	Actinobacillus suis ATCC 33415
0	52	0	G	75984	Mannheimia
0	19	0	S	85404	Mannheimia varigena
0	7	7	-	1434215	Mannheimia varigena USDA-ARS-USMARC-1388
0	6	6	-	1434214	Mannheimia varigena USDA-ARS-USMARC-1312
0	5	5	-	1433287	Mannheimia varigena USDA-ARS-USMARC-1296
0	17	17	S	1432056	Mannheimia sp. USDA-ARS-USMARC-1261
0	15	7	S	75985	Mannheimia haemolytica
0	3	3	-	1222034	Mannheimia haemolytica USDA-ARS-USMARC-184
0	2	2	-	1249531	Mannheimia haemolytica USDA-ARS-USMARC-183
0	0	0	-	1261126	Mannheimia haemolytica D153
0	0	0	-	1316932	Mannheimia haemolytica M42548
0	0	0	-	1249526	Mannheimia haemolytica USDA-ARS-USMARC-185
0	0	0	-	1311759	Mannheimia haemolytica D171
0	0	0	-	1311760	Mannheimia haemolytica D174
0	44	0	G	416916	Aggregatibacter
0	24	13	S	732	Aggregatibacter aphrophilus
0	10	10	-	634176	Aggregatibacter aphrophilus NJ8700
0	20	15	S	714	Aggregatibacter actinomycetemcomitans
0	3	3	-	272556	Aggregatibacter actinomycetemcomitans HK1651
0	1	1	-	754507	Aggregatibacter actinomycetemcomitans ANH9381
0	40	0	G	745	Pasteurella
0	40	22	S	747	Pasteurella multocida
0	13	0	-	44283	Pasteurella multocida subsp. multocida
0	6	6	-	1304873	Pasteurella multocida subsp. multocida OH4807
0	2	2	-	584721	Pasteurella multocida subsp. multocida str. 3480
0	2	2	-	1132496	Pasteurella multocida subsp. multocida str. HN06
0	1	1	-	272843	Pasteurella multocida subsp. multocida str. Pm70
0	1	1	-	1455592	Pasteurella multocida subsp. multocida PMTB2.1
0	4	4	-	1304890	Pasteurella multocida OH1905
0	25	0	G	476528	Bibersteinia
0	25	0	S	47735	Bibersteinia trehalosi
0	7	7	-	1263829	Bibersteinia trehalosi USDA-ARS-USMARC-188
0	6	6	-	1263831	Bibersteinia trehalosi USDA-ARS-USMARC-189
0	5	5	-	1171377	Bibersteinia trehalosi USDA-ARS-USMARC-192
0	5	5	-	1263832	Bibersteinia trehalosi USDA-ARS-USMARC-190
0	15	0	G	155493	Gallibacterium
0	15	0	S	750	Gallibacterium anatis
0	15	15	-	1005058	Gallibacterium anatis UMN179
0	15	0	G	214906	Histophilus
0	15	0	S	731	Histophilus somni
0	10	10	-	228400	Haemophilus somnus 2336
0	4	4	-	205914	Haemophilus somnus 129PT
0	13	0	G	697331	Basfia
0	13	0	S	157673	[Mannheimia] succiniciproducens
0	13	13	-	221988	Mannheimia succiniciproducens MBEL55E
0	431	0	O	135619	Oceanospirillales
0	172	0	F	135620	Oceanospirillaceae
0	87	0	G	28253	Marinomonas
0	45	0	S	119864	Marinomonas mediterranea
0	45	45	-	717774	Marinomonas mediterranea MMB-1
0	30	30	S	400668	Marinomonas sp. MWYL1
0	12	0	S	936476	Marinomonas posidonica
0	12	12	-	491952	Marinomonas posidonica IVIA-Po-181
0	57	0	G	187492	Thalassolituus
0	57	0	S	187493	Thalassolituus oleivorans
0	34	34	-	1208320	Thalassolituus oleivorans R6-15
0	23	23	-	1298593	Thalassolituus oleivorans MIL-1
0	20	0	G	188907	Oleispira
0	20	0	S	188908	Oleispira antarctica
0	20	20	-	698738	Oleispira antarctica RB-8
0	8	0	G	48075	Marinobacterium
0	8	8	S	1821621	Marinobacterium sp. ST58-10
0	128	0	F	28256	Halomonadaceae
0	88	0	G	2745	Halomonas
0	29	0	S	2746	Halomonas elongata
0	29	29	-	768066	Halomonas elongata DSM 2581
0	19	19	S	1504981	Halomonas sp. KO116
0	18	18	S	1178482	Halomonas huangheensis
0	11	11	S	213554	Halomonas campaniensis
0	10	10	S	507626	Halomonas chromatireducens
0	14	0	G	42054	Chromohalobacter
0	14	0	S	158080	Chromohalobacter salexigens
0	14	14	-	290398	Chromohalobacter salexigens DSM 3043
0	13	0	G	376488	Halotalea
0	13	13	S	376489	Halotalea alkalilenta
0	11	0	-	114403	Zymobacter group
0	8	0	-	114399	whitefly endosymbionts
0	8	0	G	235572	Candidatus Portiera
0	8	0	S	91844	Candidatus Portiera aleyrodidarum
0	4	4	-	1206109	Candidatus Portiera aleyrodidarum BT-B-HRs
0	2	2	-	1239881	Candidatus Portiera aleyrodidarum BT-QVLC
0	1	1	-	1163752	Candidatus Portiera aleyrodidarum MED (Bemisia tabaci)
0	3	0	G	1495768	Candidatus Evansia
0	3	3	S	1495769	Candidatus Evansia muelleri
0	79	0	F	224372	Alcanivoracaceae
0	43	0	G	261963	Kangiella
0	17	17	S	914150	Kangiella geojedonensis
0	15	15	S	1144748	Kangiella sediminilitoris
0	10	0	S	261964	Kangiella koreensis
0	10	10	-	523791	Kangiella koreensis DSM 16069
0	36	0	G	59753	Alcanivorax
0	16	0	S	285091	Alcanivorax dieselolei
0	16	16	-	930169	Alcanivorax dieselolei B5
0	13	0	S	1306787	Alcanivorax pacificus
0	13	13	-	391936	Alcanivorax pacificus W11-5
0	3	3	S	1113728	Alcanivorax sp. NBRC 101098
0	2	0	S	59754	Alcanivorax borkumensis
0	2	2	-	393595	Alcanivorax borkumensis SK2
0	31	0	F	224379	Hahellaceae
0	31	0	G	158481	Hahella
0	31	0	S	158327	Hahella chejuensis
0	31	31	-	349521	Hahella chejuensis KCTC 2396
0	19	0	F	255527	Saccharospirillaceae
0	19	0	G	1445504	Gynuella
0	19	0	S	1445505	Gynuella sunshinyii
0	19	19	-	1445510	Gynuella sunshinyii YC6258
0	403	0	O	72273	Thiotrichales
0	255	0	F	34064	Francisellaceae
0	248	0	G	262	Francisella
0	116	68	S	657445	Francisella noatunensis
0	48	0	-	299583	Francisella noatunensis subsp. orientalis
0	48	48	-	1163389	Francisella noatunensis subsp. orientalis str. Toba 04
0	44	25	S	263	Francisella tularensis
0	17	3	-	264	Francisella tularensis subsp. novicida
0	4	4	-	401614	Francisella tularensis subsp. novicida U112
0	3	3	-	1386968	Francisella tularensis subsp. novicida PA10-7858
0	3	3	-	676032	Francisella cf. tularensis subsp. novicida 3523
0	1	1	-	1450527	Francisella tularensis subsp. novicida D9876
0	1	1	-	1452728	Francisella tularensis subsp. novicida F6168
0	0	0	-	984129	Francisella cf. novicida Fx1
0	1	0	-	119856	Francisella tularensis subsp. tularensis
0	1	1	-	177416	Francisella tularensis subsp. tularensis SCHU S4
0	1	0	-	135248	Francisella tularensis subsp. mediasiatica
0	1	1	-	441952	Francisella tularensis subsp. mediasiatica FSC147
0	32	22	S	28110	Francisella philomiragia
0	8	8	-	539329	Francisella philomiragia subsp. philomiragia ATCC 25015
0	1	1	-	484022	Francisella philomiragia subsp. philomiragia ATCC 25017
0	15	15	S	573569	Francisella sp. TX077308
0	14	14	S	1542390	Francisella sp. CA97-1460
0	9	9	S	1547445	Francisella sp. FSC1006
0	8	0	S	954	Francisella persica
0	8	8	-	1086726	Francisella persica ATCC VR-331
0	6	6	S	475375	Francisella sp. MA067296
0	2	0	S	622488	Francisella hispaniensis
0	2	2	-	1088883	Francisella hispaniensis FSC454
0	7	0	G	1869285	Allofrancisella
0	7	7	S	594679	Allofrancisella guangzhouensis
0	106	0	F	135616	Piscirickettsiaceae
0	36	0	G	1237	Piscirickettsia
0	36	32	S	1238	Piscirickettsia salmonis
0	3	3	-	1227812	Piscirickettsia salmonis LF-89 = ATCC VR-1361
0	25	0	G	40222	Methylophaga
0	13	13	S	754476	Methylophaga nitratireducenticrescens
0	12	12	S	754477	Methylophaga frappieri
0	21	0	G	34067	Cycloclasticus
0	13	13	S	385025	Cycloclasticus sp. P1
0	8	0	S	1329899	Cycloclasticus zancles
0	8	8	-	1198232	Cycloclasticus zancles 78-ME
0	17	0	G	92244	Thioalkalimicrobium
0	9	0	S	92245	Thioalkalimicrobium aerophilum
0	9	9	-	717772	Thioalkalimicrobium aerophilum AL3
0	8	0	S	147268	Thioalkalimicrobium cyclicum
0	8	8	-	717773	Thioalkalimicrobium cyclicum ALM1
0	7	0	G	933	Thiomicrospira
0	7	0	S	39765	Thiomicrospira crunogena
0	7	7	-	317025	Thiomicrospira crunogena XCL-2
0	40	0	F	135617	Thiotrichaceae
0	24	0	G	40751	Thioploca
0	24	24	S	40754	Thioploca ingrica
0	16	0	G	1021	Beggiatoa
0	16	16	S	319938	Beggiatoa leptomitiformis
0	260	0	O	135613	Chromatiales
0	125	0	F	72276	Ectothiorhodospiraceae
0	58	0	G	106633	Thioalkalivibrio
0	13	0	S	108010	Thioalkalivibrio paradoxus
0	13	13	-	713585	Thioalkalivibrio paradoxus ARh 1
0	12	12	S	106634	Thioalkalivibrio versutus
0	11	0	S	186931	Thioalkalivibrio nitratireducens
0	11	11	-	1255043	Thioalkalivibrio nitratireducens DSM 14787
0	11	11	S	396595	Thioalkalivibrio sp. K90mix
0	9	0	S	1033854	Thioalkalivibrio sulfidiphilus
0	9	9	-	396588	Thioalkalivibrio sulfidiphilus HL-EbGr7
0	15	0	G	1051	Ectothiorhodospira
0	15	15	S	1442136	Ectothiorhodospira sp. BSL-9
0	15	0	G	1765964	Acidihalobacter
0	15	15	S	160660	Acidihalobacter prosperus
0	14	0	G	133193	Alkalilimnicola
0	14	1	S	351052	Alkalilimnicola ehrlichii
0	13	13	-	187272	Alkalilimnicola ehrlichii MLHE-1
0	12	0	G	1335745	Spiribacter
0	8	8	S	1335757	Spiribacter sp. UAH-SP71
0	4	0	S	1335746	Spiribacter salinus
0	4	4	-	1260251	Spiribacter salinus M19-40
0	9	0	G	85108	Halorhodospira
0	9	0	S	1053	Halorhodospira halophila
0	9	9	-	349124	Halorhodospira halophila SL1
0	91	0	F	1046	Chromatiaceae
0	29	0	G	1227	Nitrosococcus
0	11	0	S	473531	Nitrosococcus watsonii
0	11	11	-	105559	Nitrosococcus watsonii C-113
0	9	0	S	1229	Nitrosococcus oceani
0	9	9	-	323261	Nitrosococcus oceani ATCC 19707
0	9	0	S	133539	Nitrosococcus halophilus
0	9	9	-	472759	Nitrosococcus halophilus Nc 4
0	17	0	G	13724	Thiocystis
0	17	0	S	73141	Thiocystis violascens
0	17	17	-	765911	Thiocystis violascens DSM 198
[truncated: 6,068 more rows]

## Sheet: Nablus_sheep_T2.1
% of fragments	Number of fragments covered by th clade	Number of fragments unique for his clade	Rank code	NCBI taxonomic ID number	Indented scientific name
92.56	13730894	13730894	U	0	unclassified
5.38	798509	0	-	1	root
5.35	793368	0	-	131567	cellular organisms
4.45	659432	0	D	2759	Eukaryota
4.45	659432	0	-	33154	Opisthokonta
4.45	659432	0	K	33208	Metazoa
4.45	659432	0	-	6072	Eumetazoa
4.45	659432	0	-	33213	Bilateria
4.45	659432	0	-	33511	Deuterostomia
4.45	659432	0	P	7711	Chordata
4.45	659432	0	-	89593	Craniata
4.45	659432	0	-	7742	Vertebrata
4.45	659432	0	-	7776	Gnathostomata
4.45	659432	0	-	117570	Teleostomi
4.45	659432	0	-	117571	Euteleostomi
4.45	659432	0	-	8287	Sarcopterygii
4.45	659432	0	-	1338369	Dipnotetrapodomorpha
4.45	659432	0	-	32523	Tetrapoda
4.45	659432	0	-	32524	Amniota
4.45	659432	0	C	40674	Mammalia
4.45	659432	0	-	32525	Theria
4.45	659432	0	-	9347	Eutheria
4.45	659432	0	-	1437010	Boreoeutheria
4.45	659432	0	-	314146	Euarchontoglires
4.45	659432	0	O	9443	Primates
4.45	659432	0	-	376913	Haplorrhini
4.45	659432	0	-	314293	Simiiformes
4.45	659432	0	-	9526	Catarrhini
4.45	659432	0	-	314295	Hominoidea
4.45	659432	0	F	9604	Hominidae
4.45	659432	0	-	207598	Homininae
4.45	659432	0	G	9605	Homo
4.45	659432	659432	S	9606	Homo sapiens
0.89	131484	24	D	2	Bacteria
0.5	73498	12	P	1224	Proteobacteria
0.31	45350	33	C	1236	Gammaproteobacteria
0.21	30505	0	O	118969	Legionellales
0.2	30237	0	F	118968	Coxiellaceae
0.2	30171	0	-	134284	unclassified Coxiellaceae
0.2	30171	30171	S	1592897	Coxiella-like endosymbiont
0	65	0	G	776	Coxiella
0	60	21	S	777	Coxiella burnetii
0	7	7	-	227377	Coxiella burnetii RSA 493
0	7	7	-	1293501	Coxiella burnetii Z3055
0	7	7	-	360115	Coxiella burnetii RSA 331
0	6	6	-	434924	Coxiella burnetii CbuK_Q154
0	5	5	-	434922	Coxiella burnetii Dugway 5J108-111
0	5	5	-	434923	Coxiella burnetii CbuG_Q212
0	5	5	S	325775	Coxiella endosymbiont of Amblyomma americanum
0	268	0	F	444	Legionellaceae
0	256	0	G	445	Legionella
0	119	0	S	29423	Legionella oakridgensis
0	119	119	-	1268635	Legionella oakridgensis ATCC 33761 = DSM 21215
0	95	39	S	446	Legionella pneumophila
0	27	15	-	91891	Legionella pneumophila subsp. pneumophila
0	11	11	-	1312904	Legionella pneumophila subsp. pneumophila LPE509
0	23	23	-	91890	Legionella pneumophila subsp. pascullei
0	2	2	-	297246	Legionella pneumophila str. Paris
0	1	0	-	66976	Legionella pneumophila serogroup 1
0	1	1	-	423212	Legionella pneumophila 2300/99 Alcoy
0	1	1	-	297245	Legionella pneumophila str. Lens
0	0	0	-	400673	Legionella pneumophila str. Corby
0	16	0	S	96230	Legionella fallonii
0	16	16	-	1212491	Legionella fallonii LLAP-10
0	16	0	S	450	Legionella longbeachae
0	16	16	-	661367	Legionella longbeachae NSW150
0	9	9	S	449	Legionella hackeliae
0	12	0	G	465	Tatlockia
0	12	12	S	451	Tatlockia micdadei
0.03	5158	2	O	91347	Enterobacterales
0.02	2873	4	F	543	Enterobacteriaceae
0	615	3	G	570	Klebsiella
0	302	297	S	571	Klebsiella oxytoca
0	4	4	-	1333852	Klebsiella oxytoca KONIH1
0	147	82	S	573	Klebsiella pneumoniae
0	56	27	-	72407	Klebsiella pneumoniae subsp. pneumoniae
0	17	17	-	1392499	Klebsiella pneumoniae subsp. pneumoniae 1158
0	2	2	-	1406314	Klebsiella pneumoniae subsp. pneumoniae PittNDM01
0	2	2	-	1328324	Klebsiella pneumoniae subsp. pneumoniae KPNIH27
0	2	2	-	1193292	Klebsiella pneumoniae subsp. pneumoniae 1084
0	2	2	-	1125630	Klebsiella pneumoniae subsp. pneumoniae HS11286
0	1	1	-	1123862	Klebsiella pneumoniae subsp. pneumoniae Kp13
0	1	1	-	272620	Klebsiella pneumoniae subsp. pneumoniae MGH 78578
0	0	0	-	1328325	Klebsiella pneumoniae subsp. pneumoniae KPR0928
0	2	2	-	507522	Klebsiella pneumoniae 342
0	2	2	-	1365186	Klebsiella pneumoniae KP-1
0	2	2	-	1380908	Klebsiella pneumoniae JM45
0	1	1	-	1392500	Klebsiella pneumoniae HK787
0	0	0	-	1284798	Klebsiella pneumoniae DMC1097
0	40	29	S	548	[Enterobacter] aerogenes
0	6	6	-	1028307	Enterobacter aerogenes KCTC 2190
0	5	5	-	935296	Enterobacter aerogenes EA1509E
0	38	31	S	244366	Klebsiella variicola
0	6	6	-	640131	Klebsiella variicola At-22
0	35	35	S	1134687	Klebsiella michiganensis
0	27	27	S	1715259	Klebsiella sp. G5
0	10	10	S	1463165	Klebsiella quasipneumoniae
0	9	9	S	1905288	Klebsiella sp. LTGPAF-6F
0	481	0	G	590	Salmonella
0	463	90	S	28901	Salmonella enterica
0	349	0	-	59201	Salmonella enterica subsp. enterica
0	251	246	-	90371	Salmonella enterica subsp. enterica serovar Typhimurium
0	2	0	-	1620419	Salmonella enterica subsp. enterica serovar Typhimurium var. 5-
0	2	2	-	1271862	Salmonella enterica subsp. enterica serovar Typhimurium var. 5- str. CFSAN001921
0	1	1	-	1454641	Salmonella enterica subsp. enterica serovar Typhimurium str. CDC 2010K-1587
0	0	0	-	99287	Salmonella enterica subsp. enterica serovar Typhimurium str. LT2
0	0	0	-	588858	Salmonella enterica subsp. enterica serovar Typhimurium str. 14028S
0	0	0	-	568708	Salmonella enterica subsp. enterica serovar Typhimurium str. D23580
0	0	0	-	85569	Salmonella enterica subsp. enterica serovar Typhimurium str. DT104
0	49	29	-	54388	Salmonella enterica subsp. enterica serovar Paratyphi A
0	9	9	-	295319	Salmonella enterica subsp. enterica serovar Paratyphi A str. ATCC 9150
0	9	9	-	554290	Salmonella enterica subsp. enterica serovar Paratyphi A str. AKU_12601
0	8	2	-	149539	Salmonella enterica subsp. enterica serovar Enteritidis
0	2	2	-	696867	Salmonella enterica subsp. enterica serovar Enteritidis str. 18569
0	2	2	-	1412570	Salmonella enterica subsp. enterica serovar Enteritidis str. EC20120916
0	1	1	-	1244111	Salmonella enterica subsp. enterica serovar Enteritidis str. EC20110357
0	1	1	-	1412529	Salmonella enterica subsp. enterica serovar Enteritidis str. EC20120200
0	5	0	-	189201	Salmonella enterica subsp. enterica serovar Cubana
0	5	5	-	1271863	Salmonella enterica subsp. enterica serovar Cubana str. CFSAN002050
0	4	0	-	58095	Salmonella enterica subsp. enterica serovar Agona
0	2	2	-	1072590	Salmonella enterica subsp. enterica serovar Agona str. 392869-2
0	1	1	-	454166	Salmonella enterica subsp. enterica serovar Agona str. SL483
0	0	0	-	1124917	Salmonella enterica subsp. enterica serovar Agona str. 460004 2-1
0	0	0	-	1406860	Salmonella enterica subsp. enterica serovar Agona str. 24249
0	4	3	-	57743	Salmonella enterica subsp. enterica serovar Weltevreden
0	0	0	-	1173939	Salmonella enterica subsp. enterica serovar Weltevreden str. 1655
0	3	2	-	90370	Salmonella enterica subsp. enterica serovar Typhi
0	0	0	-	220341	Salmonella enterica subsp. enterica serovar Typhi str. CT18
0	0	0	-	209261	Salmonella enterica subsp. enterica serovar Typhi str. Ty2
0	0	0	-	527001	Salmonella enterica subsp. enterica serovar Typhi str. Ty21a
0	0	0	-	1132507	Salmonella enterica subsp. enterica serovar Typhi str. P-stx-12
0	3	1	-	58712	Salmonella enterica subsp. enterica serovar Anatum
0	1	1	-	1454585	Salmonella enterica subsp. enterica serovar Anatum str. USDA-ARS-USMARC-1735
0	1	1	-	1454589	Salmonella enterica subsp. enterica serovar Anatum str. USDA-ARS-USMARC-1728
0	0	0	-	1454594	Salmonella enterica subsp. enterica serovar Anatum str. USDA-ARS-USMARC-1766
0	2	0	-	181798	Salmonella enterica subsp. enterica serovar Sloterdijk
0	2	2	-	938141	Salmonella enterica subsp. enterica serovar Sloterdijk str. ATCC 15791
0	2	0	-	363569	Salmonella enterica subsp. enterica serovar Javiana
0	2	2	-	1267753	Salmonella enterica subsp. enterica serovar Javiana str. CFSAN001992
0	1	0	-	1151172	Salmonella enterica subsp. enterica serovar Abaetetuba
0	1	1	-	1208611	Salmonella enterica subsp. enterica serovar Abaetetuba str. ATCC 35640
0	1	0	-	108619	Salmonella enterica subsp. enterica serovar Newport
0	0	0	-	796731	Salmonella enterica subsp. enterica serovar Newport str. CVM 21538
0	0	0	-	796732	Salmonella enterica subsp. enterica serovar Newport str. CVM 22513
0	0	0	-	796733	Salmonella enterica subsp. enterica serovar Newport str. CVM 21550
0	0	0	-	858307	Salmonella enterica subsp. enterica serovar Newport str. CVM N1543
0	1	0	-	600	Salmonella enterica subsp. enterica serovar Thompson
0	1	1	-	935705	Salmonella enterica subsp. enterica serovar Thompson str. ATCC 8391
0	1	0	-	611	Salmonella enterica subsp. enterica serovar Heidelberg
0	1	1	-	1160717	Salmonella enterica subsp. enterica serovar Heidelberg str. B182
0	1	1	-	28150	Salmonella enterica subsp. enterica serovar Senftenberg
0	1	0	-	340190	Salmonella enterica subsp. enterica serovar Schwarzengrund
0	1	1	-	439843	Salmonella enterica subsp. enterica serovar Schwarzengrund str. CVM19633
0	1	0	-	57046	Salmonella enterica subsp. enterica serovar Paratyphi C
0	1	1	-	476213	Salmonella enterica subsp. enterica serovar Paratyphi C str. RKS4594
0	1	0	-	119912	Salmonella enterica subsp. enterica serovar Choleraesuis
0	1	1	-	938142	Salmonella enterica subsp. enterica serovar Choleraesuis str. ATCC 10708
0	0	0	-	340188	Salmonella enterica subsp. enterica serovar Cerro
0	0	0	-	1410916	Salmonella enterica subsp. enterica serovar Cerro str. CFSAN001588
0	0	0	-	604	Salmonella enterica subsp. enterica serovar Gallinarum/pullorum
0	0	0	-	1081093	Salmonella enterica subsp. enterica serovar Gallinarum/pullorum str. RKS5078
0	0	0	-	1225522	Salmonella enterica subsp. enterica serovar Gallinarum/pullorum str. CDC1983-67
0	0	0	-	29472	Salmonella enterica subsp. enterica serovar Panama
0	0	0	-	1124961	Salmonella enterica subsp. enterica serovar Panama str. ATCC 7378
0	0	0	-	115981	Salmonella enterica subsp. enterica serovar Montevideo
0	0	0	-	1454606	Salmonella enterica subsp. enterica serovar Montevideo str. USDA-ARS-USMARC-1921
0	0	0	-	605	Salmonella enterica subsp. enterica serovar Pullorum
0	0	0	-	1029979	Salmonella enterica subsp. enterica serovar Pullorum str. ATCC 9120
0	0	0	-	134047	Salmonella enterica subsp. enterica serovar Bredeney
0	0	0	-	1194154	Salmonella enterica subsp. enterica serovar Bredeney str. CFSAN001080
0	0	0	-	286782	Salmonella enterica subsp. enterica serovar Stanleyville
0	0	0	-	1194159	Salmonella enterica subsp. enterica serovar Stanleyville str. CFSAN000624
0	0	0	-	57045	Salmonella enterica subsp. enterica serovar Paratyphi B
0	0	0	-	224729	Salmonella enterica subsp. enterica serovar Java
0	0	0	-	90105	Salmonella enterica subsp. enterica serovar Saintpaul
0	0	0	-	702982	Salmonella enterica subsp. enterica serovar Saintpaul str. SARA26
0	14	0	-	59203	Salmonella enterica subsp. arizonae
0	7	7	-	41514	Salmonella enterica subsp. arizonae serovar 62:z4,z23:-
0	6	0	-	41515	Salmonella enterica subsp. arizonae serovar 62:z36:-
0	6	6	-	1386967	Salmonella enterica subsp. arizonae serovar 62:z36:- str. RKS2983
0	9	9	-	59204	Salmonella enterica subsp. diarizonae
0	18	0	S	54736	Salmonella bongori
0	7	7	-	1197719	Salmonella bongori N268-08
0	6	0	-	41527	Salmonella bongori serovar 48:z41:--
0	6	6	-	1382510	Salmonella bongori serovar 48:z41:-- str. RKS3044
0	4	4	-	218493	Salmonella bongori NCTC 12419
0	370	0	G	561	Escherichia
0	341	158	S	562	Escherichia coli
0	95	0	-	168807	Escherichia coli O127:H6
0	95	95	-	574521	Escherichia coli O127:H6 str. E2348/69
0	9	9	-	1358422	Escherichia coli PCN061
0	7	7	-	199310	Escherichia coli CFT073
0	7	7	-	405955	Escherichia coli APEC O1
0	4	4	-	1329907	Escherichia coli APEC IMT5155
0	4	4	-	745156	Escherichia coli 1303
0	3	0	-	1603259	Escherichia coli O139:H28
0	3	3	-	331111	Escherichia coli O139:H28 str. E24377A
0	3	0	-	1072458	Escherichia coli O7:K1
0	3	3	-	1072459	Escherichia coli O7:K1 str. CE10
0	3	3	-	930406	Escherichia coli O157:H16
0	3	0	-	244319	Escherichia coli O26:H11
0	3	3	-	573235	Escherichia coli O26:H11 str. 11368
0	2	0	-	498388	Escherichia coli C
0	2	2	-	481805	Escherichia coli ATCC 8739
0	2	2	-	1322345	Escherichia coli ATCC 25922
0	2	0	-	1078034	Escherichia coli O145:H28
0	1	1	-	1248903	Escherichia coli O145:H28 str. RM12761
0	1	1	-	1248915	Escherichia coli O145:H28 str. RM13516
0	0	0	-	1248823	Escherichia coli O145:H28 str. RM12581
0	0	0	-	1248902	Escherichia coli O145:H28 str. RM13514
0	2	2	-	869729	Escherichia coli UM146
0	2	2	-	409438	Escherichia coli SE11
0	2	2	-	941323	Escherichia coli VR50
0	2	0	-	376725	Escherichia coli O103:H2
0	2	2	-	585395	Escherichia coli O103:H2 str. 12009
0	2	2	-	585057	Escherichia coli IAI39
0	1	0	-	168927	Escherichia coli O111:H-
0	1	1	-	585396	Escherichia coli O111:H- str. 11128
0	1	0	-	83334	Escherichia coli O157:H7
0	0	0	-	444450	Escherichia coli O157:H7 str. EC4115
0	0	0	-	1328859	Escherichia coli O157:H7 str. SS17
0	1	1	-	439855	Escherichia coli SMS-3-5
0	1	1	-	1001989	Escherichia coli PCN033
0	1	0	-	244320	Escherichia coli O55:H7
0	0	0	-	701177	Escherichia coli O55:H7 str. CB9615
0	0	0	-	1048689	Escherichia coli O55:H7 str. RM12579
0	1	0	-	861906	Escherichia coli O44:H18
0	1	1	-	216592	Escherichia coli 042
0	1	1	-	362663	Escherichia coli 536
0	1	1	-	331112	Escherichia coli HS
0	1	1	-	910348	Escherichia coli P12b
0	1	1	-	585034	Escherichia coli IAI1
0	1	1	-	741093	Escherichia coli Xuzhou21
0	1	1	-	758831	Escherichia coli ECC-1470
0	1	1	-	1045010	Escherichia coli O157
0	0	0	-	1033813	Escherichia coli NA114
0	0	0	-	1274814	Escherichia coli APEC O78
0	0	0	-	585055	Escherichia coli 55989
0	0	0	-	316401	Escherichia coli ETEC H10407
0	0	0	-	1441627	Escherichia coli str. Sanji
0	0	0	-	591946	Escherichia coli LF82
0	0	0	-	685037	Escherichia coli O83:H1
0	0	0	-	685038	Escherichia coli O83:H1 str. NRG 857C
0	0	0	-	696406	Escherichia coli UMNK88
0	0	0	-	1311757	Escherichia coli ACN001
0	17	10	S	208962	Escherichia albertii
0	7	7	-	1440052	Escherichia albertii KF1
0	11	0	S	564	Escherichia fergusonii
0	10	10	-	585054	Escherichia fergusonii ATCC 35469
0	316	6	G	547	Enterobacter
0	259	0	S	354276	Enterobacter cloacae complex
0	99	49	S	550	Enterobacter cloacae
0	19	19	-	1354030	Enterobacter cloacae P101
0	16	0	-	336306	Enterobacter cloacae subsp. cloacae
0	13	13	-	716541	Enterobacter cloacae subsp. cloacae ATCC 13047
0	2	2	-	1211025	Enterobacter cloacae subsp. cloacae ENHKU01
0	8	0	-	69219	Enterobacter cloacae subsp. dissolvens
0	8	8	-	1104326	Enterobacter cloacae subsp. dissolvens SDM
0	4	4	-	1045856	Enterobacter cloacae EcWSU1
0	0	0	-	1333850	Enterobacter cloacae ECNIH2
0	58	5	S	158836	Enterobacter hormaechei
0	23	23	-	299766	Enterobacter hormaechei subsp. steigerwaltii
0	19	19	-	301102	Enterobacter hormaechei subsp. oharae
0	9	9	-	301105	Enterobacter hormaechei subsp. hormaechei
0	31	12	S	61645	Enterobacter asburiae
0	10	10	-	640513	Enterobacter asburiae LF7a
0	7	7	-	1421338	Enterobacter asburiae L1
0	19	0	S	1334193	Enterobacter lignolyticus
0	19	19	-	701347	Enterobacter lignolyticus SCF1
0	17	9	S	1812934	Enterobacter cloacae complex 'Hoffmann cluster III'
0	4	4	-	1333851	Enterobacter cloacae ECNIH3
0	3	3	-	1333849	Enterobacter cloacae ECR091
0	11	11	S	1870930	Enterobacter cloacae complex sp. 35734
0	8	8	S	299767	Enterobacter ludwigii
0	7	7	S	1296536	Enterobacter xiangfangensis
0	5	5	S	1812935	Enterobacter cloacae complex 'Hoffmann cluster IV'
0	2	2	S	208224	Enterobacter kobei
0	17	17	S	399742	Enterobacter sp. 638
0	12	12	S	1166130	Enterobacter sp. R4-368
0	10	10	S	1692238	Enterobacter sp. FY-07
0	4	4	S	1560339	Enterobacter sp. E20
0	3	3	S	1827481	Enterobacter sp. ODB01
0	2	2	S	1868135	Enterobacter sp. HK169
0	222	0	-	191675	unclassified Enterobacteriaceae
0	171	0	-	84563	ant, tsetse, mealybug, aphid, etc. endosymbionts
0	127	0	-	146507	aphid secondary symbionts
0	121	121	S	1199245	secondary endosymbiont of Ctenarytaina eucalypti
0	6	6	S	134287	secondary endosymbiont of Heteropsylla cubana
0	25	0	-	84564	ant endosymbionts
0	25	0	G	203804	Candidatus Blochmannia
0	14	0	-	711328	unclassified Candidatus Blochmannia endosymbionts
0	12	12	S	1505597	Blochmannia endosymbiont of Camponotus (Colobopsis) obliquus
0	2	2	S	1505596	Blochmannia endosymbiont of Polyrhachis (Hedomyrma) turneri
0	4	0	S	251535	Candidatus Blochmannia vafer
0	4	4	-	859654	Candidatus Blochmannia vafer str. BVAF
0	3	0	S	101534	Candidatus Blochmannia pennsylvanicus
0	3	3	-	291272	Candidatus Blochmannia pennsylvanicus str. BPEN
0	2	2	S	203907	Candidatus Blochmannia floridanus
0	2	0	S	251542	Candidatus Blochmannia chromaiodes
0	2	2	-	1240471	Candidatus Blochmannia chromaiodes str. 640
0	8	0	G	1682492	Candidatus Tachikawaea
0	8	8	S	1410383	Candidatus Tachikawaea gelatinosa
0	5	0	G	1906661	Candidatus Gullanella
0	5	5	S	1070130	Candidatus Gullanella endobia
0	4	0	G	1906657	Candidatus Doolittlea
0	4	4	S	1778262	Candidatus Doolittlea endobia
0	1	0	G	1906660	Candidatus Mikella
0	1	1	S	1778264	Candidatus Mikella endobia
0	0	0	G	1906659	Candidatus Hoaglandella
0	0	0	S	1778263	Candidatus Hoaglandella endobia
0	51	0	-	36866	unclassified Enterobacteriaceae (miscellaneous)
0	33	33	S	891974	Plautia stali symbiont
0	17	17	S	693444	Enterobacteriaceae bacterium strain FGI 57
0	176	0	G	544	Citrobacter
0	67	0	-	1344959	Citrobacter freundii complex
0	67	54	S	546	Citrobacter freundii
0	13	13	-	1333848	Citrobacter freundii CFNIH1
0	47	27	S	35703	Citrobacter amalonaticus
0	20	20	-	1261127	Citrobacter amalonaticus Y19
0	27	0	S	67825	Citrobacter rodentium
0	27	27	-	637910	Citrobacter rodentium ICC168
0	17	0	S	545	Citrobacter koseri
0	17	17	-	290338	Citrobacter koseri ATCC BAA-895
0	14	14	S	1702170	Citrobacter sp. FDAARGOS_156
0	152	0	G	83654	Leclercia
0	152	152	S	83655	Leclercia adecarboxylata
0	122	0	G	158483	Cedecea
0	122	122	S	158822	Cedecea neteri
0	115	0	G	413496	Cronobacter
0	32	15	S	28141	Cronobacter sakazakii
0	6	6	-	1138308	Cronobacter sakazakii ES15
0	5	5	-	956149	Cronobacter sakazakii SP291
0	5	5	-	290339	Cronobacter sakazakii ATCC BAA-894
0	16	9	S	413503	Cronobacter malonaticus
0	7	7	-	1159491	Cronobacter malonaticus LMG 23826
0	15	0	S	413497	Cronobacter dublinensis
0	15	0	-	413498	Cronobacter dublinensis subsp. dublinensis
0	15	15	-	1159554	Cronobacter dublinensis subsp. dublinensis LMG 23823
0	14	0	S	1163710	Cronobacter condimenti
0	14	14	-	1073999	Cronobacter condimenti 1330
0	14	0	S	535744	Cronobacter universalis
0	14	14	-	1074000	Cronobacter universalis NCTC 9529
0	12	0	S	413502	Cronobacter turicensis
0	12	12	-	693216	Cronobacter turicensis z3032
0	9	0	S	413501	Cronobacter muytjensii
0	9	9	-	1159613	Cronobacter muytjensii ATCC 51329
0	71	0	G	1330547	Kosakonia
0	46	46	S	497725	Kosakonia oryzae
0	24	13	S	1158459	Kosakonia sacchari
0	11	11	-	1235834	Kosakonia sacchari SP1
0	69	0	G	160674	Raoultella
0	69	55	S	54291	Raoultella ornithinolytica
0	13	13	-	1286170	Raoultella ornithinolytica B6
0	63	1	G	620	Shigella
0	22	6	S	623	Shigella flexneri
0	3	3	-	374923	Shigella flexneri 1a
0	3	3	-	1617964	Shigella flexneri 4c
0	2	0	-	42897	Shigella flexneri 2a
0	2	2	-	198214	Shigella flexneri 2a str. 301
0	0	0	-	198215	Shigella flexneri 2a str. 2457T
0	2	2	-	591020	Shigella flexneri 2002017
0	2	2	-	1435046	Shigella flexneri G1663
0	0	0	-	373383	Shigella flexneri 5
0	0	0	-	373384	Shigella flexneri 5 str. 8401
0	13	10	S	624	Shigella sonnei
0	2	2	-	216599	Shigella sonnei 53G
0	0	0	-	300269	Shigella sonnei Ss046
0	11	5	S	621	Shigella boydii
0	4	4	-	344609	Shigella boydii CDC 3083-94
0	1	1	-	300268	Shigella boydii Sb227
0	8	8	S	1813821	Shigella sp. PAMC 28760
0	6	0	S	622	Shigella dysenteriae
0	6	6	-	300267	Shigella dysenteriae Sd197
0	30	0	G	579	Kluyvera
0	30	30	S	61648	Kluyvera intermedia
0	18	0	G	1330546	Pluralibacter
0	18	18	S	61647	Pluralibacter gergoviae
0	16	0	G	1335483	Shimwellia
0	16	0	S	563	Shimwellia blattae
0	15	15	-	630626	Shimwellia blattae DSM 4481 = NBRC 105725
0	10	0	G	1330545	Lelliottia
0	10	10	S	61646	Lelliottia amnigena
0	6	0	G	409304	Candidatus Ishikawaella
0	6	0	S	168169	Candidatus Ishikawaella capsulata
0	6	6	-	476281	Candidatus Ishikawaella capsulata Mpkobe
0	5	0	G	401618	Candidatus Riesia
0	5	0	S	401619	Candidatus Riesia pediculicola
0	5	5	-	515618	Candidatus Riesia pediculicola USDA
0	4	0	G	1048757	Candidatus Moranella
0	4	0	S	1048758	Candidatus Moranella endobia
0	2	2	-	903503	Candidatus Moranella endobia PCIT
0	2	2	-	1234603	Candidatus Moranella endobia PCVAL
0	672	0	F	1903411	Yersiniaceae
0	371	0	G	613	Serratia
0	85	42	S	615	Serratia marcescens
0	16	16	-	1249634	Serratia marcescens FGI94
0	11	0	-	211759	Serratia marcescens subsp. marcescens
0	11	11	-	273526	Serratia marcescens subsp. marcescens Db11
0	9	9	-	1334564	Serratia marcescens SM39
0	5	5	-	435998	Serratia marcescens WW4
0	55	22	S	82996	Serratia plymuthica
0	11	11	-	1154756	Serratia plymuthica PRI-2C
0	7	7	-	1348660	Serratia plymuthica S13
0	7	7	-	682634	Serratia plymuthica 4Rx13
0	6	6	-	768492	Serratia plymuthica AS9
0	50	50	S	61652	Serratia rubidaea
0	47	24	S	614	Serratia liquefaciens
0	23	23	-	1346614	Serratia liquefaciens ATCC 27592
0	35	35	S	47917	Serratia fonticola
0	30	30	S	1759437	Serratia sp. YD25
0	22	0	S	28151	Serratia proteamaculans
0	22	22	-	399741	Serratia proteamaculans 568
0	13	13	S	1327989	Serratia sp. FS14
0	11	11	S	488142	Serratia sp. SCBI
0	8	8	S	768490	Serratia sp. AS12
0	8	8	S	768493	Serratia sp. AS13
0	259	1	G	629	Yersinia
0	93	0	S	1649845	Yersinia pseudotuberculosis complex
0	51	10	S	633	Yersinia pseudotuberculosis
0	19	19	-	502801	Yersinia pseudotuberculosis PB1/+
0	10	0	-	109458	Yersinia pseudotuberculosis (type O:1b)
0	10	10	-	748672	Yersinia pseudotuberculosis str. PA3606
0	7	7	-	273123	Yersinia pseudotuberculosis IP 32953
0	1	1	-	502800	Yersinia pseudotuberculosis YPIII
0	1	1	-	349747	Yersinia pseudotuberculosis IP 31758
0	30	7	S	632	Yersinia pestis
0	22	22	-	349746	Yersinia pestis Angola
0	0	0	-	1345703	Yersinia pestis 1412
0	0	0	-	1345705	Yersinia pestis 1522
0	0	0	-	1345708	Yersinia pestis 8787
0	12	12	S	367190	Yersinia similis
0	66	45	S	630	Yersinia enterocolitica
0	10	0	-	34053	Yersinia enterocolitica (type O:5)
0	10	10	-	1262462	Yersinia enterocolitica (type O:5) str. YE53/03
0	5	0	-	150053	Yersinia enterocolitica subsp. palearctica
0	2	2	-	994476	Yersinia enterocolitica subsp. palearctica 105.5R(r)
0	2	2	-	930944	Yersinia enterocolitica subsp. palearctica Y11
0	5	0	-	150052	Yersinia enterocolitica subsp. enterocolitica
0	5	5	-	393305	Yersinia enterocolitica subsp. enterocolitica 8081
0	19	19	S	631	Yersinia intermedia
0	16	16	S	28152	Yersinia kristensenii
0	14	14	S	263819	Yersinia aleksiciae
0	14	0	S	29483	Yersinia aldovae
0	14	14	-	1453495	Yersinia aldovae 670-83
0	13	13	S	29486	Yersinia ruckeri
0	11	0	S	29484	Yersinia frederiksenii
0	11	11	-	1454377	Yersinia frederiksenii Y225
0	7	7	S	29485	Yersinia rohdei
0	23	0	G	34037	Rahnella
0	16	16	S	741091	Rahnella sp. Y9602
0	6	0	S	34038	Rahnella aquatilis
0	6	6	-	1151116	Rahnella aquatilis HX2
0	17	0	G	1745211	Chania
0	17	0	S	1639108	Chania multitudinisentens
0	17	17	-	1441930	Chania multitudinisentens RB-25
0	585	0	F	1903409	Erwiniaceae
0	371	2	G	53335	Pantoea
0	128	128	S	1484158	Pantoea sp. PSNIH1
0	95	0	S	1654067	Pantoea agglomerans group
0	95	95	S	549	Pantoea agglomerans
0	39	7	S	553	Pantoea ananatis
0	9	9	-	1095774	Pantoea ananatis PA13
0	8	8	-	706191	Pantoea ananatis LMG 20103
0	7	7	-	932677	Pantoea ananatis AJ13355
0	7	7	-	1123863	Pantoea ananatis LMG 5342
0	25	0	S	470934	Pantoea vagans
0	25	25	-	712898	Pantoea vagans C9-1
0	25	25	S	1076550	Pantoea rwandensis
0	20	20	S	1484157	Pantoea sp. PSNIH2
0	19	19	S	592316	Pantoea sp. At-9b
0	15	15	S	1235990	Candidatus Pantoea carbekii
0	149	0	G	551	Erwinia
0	40	0	S	182337	Erwinia billingiae
0	40	40	-	634500	Erwinia billingiae Eb661
0	39	39	S	1619313	Erwinia gerundensis
0	24	0	S	338565	Erwinia tasmaniensis
0	24	24	-	465817	Erwinia tasmaniensis Et1/99
0	18	18	S	215689	Erwinia sp. Ejp617
0	14	0	S	79967	Erwinia pyrifoliae
0	14	14	-	634499	Erwinia pyrifoliae Ep1/96
0	12	0	S	552	Erwinia amylovora
0	7	7	-	716540	Erwinia amylovora ATCC 49946
0	5	5	-	665029	Erwinia amylovora CFBP1430
0	51	0	G	32199	Buchnera
0	51	7	S	9	Buchnera aphidicola
0	11	0	-	118117	Buchnera aphidicola (Uroleucon ambrosiae)
0	11	11	-	1005057	Buchnera aphidicola str. Ua (Uroleucon ambrosiae)
0	5	0	-	135842	Buchnera aphidicola (Baizongia pistaciae)
0	5	5	-	224915	Buchnera aphidicola str. Bp (Baizongia pistaciae)
0	5	0	-	98795	Buchnera aphidicola (Myzus persicae)
0	1	1	-	1009856	Buchnera aphidicola str. USDA (Myzus persicae)
0	1	1	-	1009857	Buchnera aphidicola str. W106 (Myzus persicae)
0	1	1	-	1009858	Buchnera aphidicola str. G002 (Myzus persicae)
0	1	1	-	1009859	Buchnera aphidicola str. F009 (Myzus persicae)
0	5	5	-	1265350	Buchnera aphidicola (Aphis glycines)
0	5	0	-	668607	Buchnera aphidicola (Acyrthosiphon kondoi)
0	5	5	-	1005090	Buchnera aphidicola str. Ak (Acyrthosiphon kondoi)
0	4	0	-	261318	Buchnera aphidicola (Cinara cedri)
0	4	4	-	372461	Buchnera aphidicola BCc
0	3	3	-	261317	Buchnera aphidicola (Cinara tujafilina)
0	2	0	-	98794	Buchnera aphidicola (Schizaphis graminum)
0	2	2	-	198804	Buchnera aphidicola str. Sg (Schizaphis graminum)
0	1	0	-	118099	Buchnera aphidicola (Acyrthosiphon pisum)
0	0	0	-	107806	Buchnera aphidicola str. APS (Acyrthosiphon pisum)
0	0	0	-	563178	Buchnera aphidicola str. 5A (Acyrthosiphon pisum)
0	0	0	-	561501	Buchnera aphidicola str. Tuc7 (Acyrthosiphon pisum)
0	0	0	-	713601	Buchnera aphidicola str. JF99 (Acyrthosiphon pisum)
0	0	0	-	713602	Buchnera aphidicola str. TLW03 (Acyrthosiphon pisum)
0	12	0	G	51228	Wigglesworthia
0	12	0	S	51229	Wigglesworthia glossinidia
0	6	0	-	36868	Wigglesworthia glossinidia endosymbiont of Glossina morsitans
0	6	6	-	1142511	Wigglesworthia glossinidia endosymbiont of Glossina morsitans morsitans (Yale colony)
0	6	6	-	36870	Wigglesworthia glossinidia endosymbiont of Glossina brevipalpis
0	459	0	F	1903412	Hafniaceae
0	262	0	G	568	Hafnia
0	262	151	S	569	Hafnia alvei
0	110	110	-	1453496	Hafnia alvei FB1
0	112	0	G	82982	Obesumbacterium
0	112	112	S	82983	Obesumbacterium proteus
0	84	0	G	635	Edwardsiella
0	31	27	S	636	Edwardsiella tarda
0	2	2	-	718251	Edwardsiella tarda FL6-60
0	2	2	-	498217	Edwardsiella tarda EIB202
0	12	0	S	67780	Edwardsiella ictaluri
0	12	12	-	634503	Edwardsiella ictaluri 93-146
0	11	0	S	1821960	Edwardsiella anguillarum
0	11	11	-	667120	Edwardsiella anguillarum ET080813
0	11	11	S	93378	Edwardsiella hoshinae
0	10	10	S	1578828	Edwardsiella sp. EA181011
0	5	3	S	1263550	Edwardsiella piscicida
0	2	2	-	1288122	Edwardsiella piscicida C07-087
0	319	0	F	1903414	Morganellaceae
0	123	1	G	626	Xenorhabdus
0	33	0	S	40577	Xenorhabdus poinarii
0	33	33	-	1354304	Xenorhabdus poinarii G6
0	28	0	S	628	Xenorhabdus nematophila
0	28	28	-	1437823	Xenorhabdus nematophila AN6/1
0	26	19	S	40576	Xenorhabdus bovienii
0	7	7	-	406818	Xenorhabdus bovienii SS-2004
0	18	18	S	351679	Xenorhabdus hominickii
0	15	15	S	351671	Xenorhabdus doucetiae
0	79	0	G	586	Providencia
0	51	33	S	588	Providencia stuartii
0	18	18	-	1157951	Providencia stuartii MRSN 2154
0	26	26	S	587	Providencia rettgeri
0	60	1	G	29487	Photorhabdus
0	23	23	S	291112	Photorhabdus asymbiotica
0	18	0	S	29488	Photorhabdus luminescens
0	18	0	-	141679	Photorhabdus luminescens subsp. laumondii
0	18	18	-	243265	Photorhabdus luminescens subsp. laumondii TTO1
0	16	0	S	574560	Photorhabdus temperata
0	16	16	-	230089	Photorhabdus temperata subsp. thracensis
0	42	0	G	583	Proteus
0	36	25	S	584	Proteus mirabilis
0	5	5	-	529507	Proteus mirabilis HI4320
0	4	4	-	1266738	Proteus mirabilis BB2000
0	5	5	S	585	Proteus vulgaris
0	9	0	G	581	Morganella
0	8	5	S	582	Morganella morganii
0	3	0	-	180434	Morganella morganii subsp. morganii
0	3	3	-	1124991	Morganella morganii subsp. morganii KT
0	5	0	G	637	Arsenophonus
0	5	5	S	634113	Arsenophonus symbiont of Lipoptena fortisetosa
0	219	0	F	1903410	Pectobacteriaceae
0	102	0	G	122277	Pectobacterium
0	29	0	S	554	Pectobacterium carotovorum
0	29	0	-	555	Pectobacterium carotovorum subsp. carotovorum
0	16	16	-	1218933	Pectobacterium carotovorum subsp. carotovorum PCC21
0	13	13	-	561230	Pectobacterium carotovorum subsp. carotovorum PC1
0	25	18	S	29471	Pectobacterium atrosepticum
0	6	6	-	218491	Pectobacterium atrosepticum SCRI1043
0	22	13	S	1905730	Pectobacterium parmentieri
0	9	9	-	561231	Pectobacterium parmentieri WPP163
0	15	0	S	55208	Pectobacterium wasabiae
0	15	15	-	1175631	Pectobacterium wasabiae CFBP 3304
0	10	10	S	1166016	Pectobacterium sp. SCC3193
0	68	0	G	84565	Sodalis
0	29	29	S	1239307	Sodalis praecaptivus
0	26	0	S	63612	Sodalis glossinidius
0	26	26	-	343509	Sodalis glossinidius str. 'morsitans'
0	12	0	S	1486991	Candidatus Sodalis pierantonius
0	12	12	-	2342	Candidatus Sodalis pierantonius str. SOPE
0	49	0	G	204037	Dickeya
0	24	0	S	204042	Dickeya zeae
0	19	19	-	590409	Dickeya zeae Ech586
0	5	5	-	1427366	Dickeya zeae EC1
0	14	0	S	204038	Dickeya dadantii
0	14	14	-	198628	Dickeya dadantii 3937
0	9	0	S	1089444	Dickeya solani
0	9	9	-	1225786	Dickeya solani IPO 2222
0	18	0	-	451511	unclassified Enterobacterales
0	18	0	G	702	Plesiomonas
0	18	18	S	703	Plesiomonas shigelloides
0	8	0	F	1903416	Budviciaceae
0	8	0	G	82984	Pragia
0	8	8	S	82985	Pragia fontium
0.03	3740	1	O	72274	Pseudomonadales
0.02	2696	2	F	135621	Pseudomonadaceae
0.02	2618	20	G	286	Pseudomonas
0	488	0	S	136843	Pseudomonas fluorescens group
0	373	227	S	294	Pseudomonas fluorescens
0	52	52	-	1221522	Pseudomonas fluorescens NCIMB 11764
0	32	32	-	1037911	Pseudomonas fluorescens A506
0	19	19	-	205922	Pseudomonas fluorescens Pf0-1
0	16	16	-	216595	Pseudomonas fluorescens SBW25
0	13	13	-	1334632	Pseudomonas fluorescens PICF7
0	11	11	-	1114970	Pseudomonas fluorescens F113
0	23	23	S	47878	Pseudomonas azotoformans
0	23	0	S	380021	Pseudomonas protegens
0	8	8	-	220664	Pseudomonas protegens Pf-5
0	7	7	-	1420599	Pseudomonas protegens Cab57
0	6	6	-	1124983	Pseudomonas protegens CHA0
0	21	0	S	200451	Pseudomonas poae
0	21	21	-	1282356	Pseudomonas poae RE*1-1-14
0	20	0	S	75612	Pseudomonas mandelii
0	20	20	-	1147786	Pseudomonas mandelii JR-1
0	15	15	S	200450	Pseudomonas trivialis
0	10	10	S	47879	Pseudomonas corrugata
0	360	0	S	136845	Pseudomonas putida group
0	231	73	S	303	Pseudomonas putida
0	26	26	-	1215087	Pseudomonas putida S12
0	18	18	-	1211579	Pseudomonas putida NBRC 14164
0	14	14	-	1331671	Pseudomonas putida H8234
0	14	14	-	1384061	Pseudomonas putida S13.1.2
0	13	13	-	76869	Pseudomonas putida GB-1
0	12	12	-	931281	Pseudomonas putida BIRD-1
0	10	10	-	390235	Pseudomonas putida W619
0	8	8	-	160488	Pseudomonas putida KT2440
0	8	8	-	1150601	Pseudomonas putida JB
0	7	7	-	1081940	Pseudomonas putida B6-2
0	6	6	-	351746	Pseudomonas putida F1
0	4	4	-	1042876	Pseudomonas putida S16
0	4	4	-	1215088	Pseudomonas putida HB3267
0	4	4	-	231023	Pseudomonas putida ND6
0	3	3	-	1193499	Pseudomonas putida SJTE-1
0	39	39	S	47885	Pseudomonas oryzihabitans
0	26	0	S	78327	Pseudomonas mosselii
0	26	26	-	1388763	Pseudomonas mosselii SJ10
0	25	15	S	76759	Pseudomonas monteilii
0	4	4	-	1435058	Pseudomonas monteilii SB3101
0	4	4	-	1435044	Pseudomonas monteilii SB3078
0	20	20	S	70775	Pseudomonas plecoglossicida
0	17	0	S	47880	Pseudomonas fulva
0	17	17	-	743720	Pseudomonas fulva 12-X
0	348	0	S	136841	Pseudomonas aeruginosa group
0	135	103	S	287	Pseudomonas aeruginosa
0	14	14	-	381754	Pseudomonas aeruginosa PA7
0	6	6	-	1415629	Pseudomonas aeruginosa MTB-1
0	2	2	-	1411700	Pseudomonas aeruginosa DHS01
0	1	1	-	1400868	Pseudomonas aeruginosa VRFPA04
0	1	1	-	1089456	Pseudomonas aeruginosa NCGM2.S1
0	1	1	-	1193501	Pseudomonas aeruginosa SJTD-1
0	1	1	-	1280938	Pseudomonas aeruginosa B136-33
0	0	0	-	557722	Pseudomonas aeruginosa LESB58
0	0	0	-	1123015	Pseudomonas aeruginosa DSM 50071
0	0	0	-	1408272	Pseudomonas aeruginosa LES431
0	0	0	-	1279007	Pseudomonas aeruginosa PA1
0	0	0	-	1279008	Pseudomonas aeruginosa PA1R
0	0	0	-	1340851	Pseudomonas aeruginosa RP73
0	0	0	-	1427342	Pseudomonas aeruginosa SCV20265
0	0	0	-	1000561	Pseudomonas aeruginosa AES-1R
0	0	0	-	1093787	Pseudomonas aeruginosa DK2
0	65	0	S	300	Pseudomonas mendocina
0	22	22	-	399739	Pseudomonas mendocina ymp
0	21	21	-	1225174	Pseudomonas mendocina S5.2
0	21	21	-	1001585	Pseudomonas mendocina NK-01
0	57	57	S	53408	Pseudomonas citronellolis
0	52	0	S	1232139	Pseudomonas oleovorans/pseudoalcaligenes group
0	52	26	S	330	Pseudomonas pseudoalcaligenes
0	25	25	-	1182590	Pseudomonas pseudoalcaligenes CECT 5344
0	19	19	S	43263	Pseudomonas alcaligenes
0	18	0	S	53412	Pseudomonas resinovorans
0	18	18	-	1245471	Pseudomonas resinovorans NBRC 106553
0	230	0	S	136846	Pseudomonas stutzeri group
0	214	0	S	578833	Pseudomonas stutzeri subgroup
0	214	115	S	316	Pseudomonas stutzeri
0	31	31	-	1123519	Pseudomonas stutzeri DSM 10701
0	22	22	-	1196835	Pseudomonas stutzeri CCUG 29243
0	20	20	-	644801	Pseudomonas stutzeri RCH2
0	13	13	-	996285	Pseudomonas stutzeri DSM 4166
0	12	12	-	379731	Pseudomonas stutzeri A1501
0	15	0	S	74829	Pseudomonas balearica
0	15	15	-	1123016	Pseudomonas balearica DSM 6083
0	173	173	S	1283291	Pseudomonas sp. URMO17WK12:I11
0	156	0	S	136849	Pseudomonas syringae group
0	126	0	S	251695	Pseudomonas syringae group genomosp. 1
0	126	2	S	317	Pseudomonas syringae
0	33	0	-	321	Pseudomonas syringae pv. syringae
0	12	12	-	205918	Pseudomonas syringae pv. syringae B728a
0	11	11	-	1324932	Pseudomonas syringae pv. syringae HS191
0	9	9	-	1324931	Pseudomonas syringae pv. syringae B301D
0	32	32	-	1332075	Pseudomonas syringae UMAF0158
0	21	21	-	1357279	Pseudomonas syringae CC1557
0	19	0	-	264449	Pseudomonas syringae group pathovars incertae sedis
0	19	0	-	103796	Pseudomonas syringae pv. actinidiae
0	9	9	-	1095103	Pseudomonas syringae pv. actinidiae ICMP 18884
0	9	9	-	1104679	Pseudomonas syringae pv. actinidiae ICMP 18708
0	17	17	-	199201	Pseudomonas syringae pv. lapsa
0	13	0	S	251701	Pseudomonas syringae group genomosp. 3
0	13	0	-	323	Pseudomonas syringae pv. tomato
0	13	13	-	223283	[Pseudomonas syringae] pv. tomato str. DC3000
0	8	0	S	36746	Pseudomonas cichorii
0	8	8	-	1441629	Pseudomonas cichorii JBC1
0	8	0	S	251698	Pseudomonas syringae group genomosp. 2
0	8	0	S	29438	Pseudomonas savastanoi
0	8	0	-	319	Pseudomonas savastanoi pv. phaseolicola
0	8	8	-	264730	Pseudomonas savastanoi pv. phaseolicola 1448A
0	120	0	S	136842	Pseudomonas chlororaphis group
0	102	78	S	587753	Pseudomonas chlororaphis
0	23	23	-	86192	Pseudomonas chlororaphis subsp. aurantiaca
0	18	18	S	296	Pseudomonas fragi
0	76	76	S	198620	Pseudomonas koreensis
0	67	0	S	65741	Pseudomonas knackmussii
0	67	67	-	1301098	Pseudomonas knackmussii B13
0	66	54	S	930166	Pseudomonas brassicacearum
0	12	0	-	86264	Pseudomonas brassicacearum subsp. brassicacearum
0	12	12	-	994484	Pseudomonas brassicacearum subsp. brassicacearum NFM421
0	45	45	S	216142	Pseudomonas rhizosphaerae
0	41	41	S	237609	Pseudomonas alkylphenolia
0	35	35	S	1649877	Pseudomonas sp. CCOS 191
0	27	0	S	136844	Pseudomonas pertucinogena group
0	27	0	S	43306	Pseudomonas denitrificans
0	26	26	-	1294143	Pseudomonas denitrificans ATCC 13867
0	26	26	S	1028989	Pseudomonas sp. StFLB209
0	26	26	S	104087	Pseudomonas frederiksbergensis
0	24	24	S	1853130	Pseudomonas sp. A3(2016)
0	24	24	S	1785145	Pseudomonas sp. MS586
0	23	23	S	1415630	Pseudomonas sp. TKP
0	23	23	S	69328	Pseudomonas sp. VLB120
0	20	20	S	157782	Pseudomonas parafulva
0	17	17	S	1788301	Pseudomonas sp. L10.10
0	17	17	S	1259844	Pseudomonas sp. FGI182
0	17	17	S	1611770	Pseudomonas sp. MRSN12121
0	16	16	S	1207075	Pseudomonas sp. UW4
0	15	0	S	312306	Pseudomonas entomophila
0	14	14	-	384676	Pseudomonas entomophila L48
0	14	14	S	219572	Pseudomonas antarctica
0	13	13	S	1534110	Pseudomonas sp. DR 5-09
0	13	13	S	1856685	Pseudomonas sp. TCU-HL1
0	13	13	S	1338689	Pseudomonas sp. JY-Q
0	12	12	S	1659194	Pseudomonas sp. GR 6-02
0	10	10	S	1500686	Pseudomonas sp. Os17
0	10	10	S	1500687	Pseudomonas sp. St29
0	9	9	S	1583341	Pseudomonas cerasi
0	6	6	S	157783	Pseudomonas cremoricolorata
0	55	0	-	351	Azotobacter group
0	55	0	G	352	Azotobacter
0	29	1	S	353	Azotobacter chroococcum
0	28	28	-	1328314	Azotobacter chroococcum NCIMB 8003
0	25	0	S	354	Azotobacter vinelandii
0	16	8	-	1283330	Azotobacter vinelandii CA
0	7	7	-	1283331	Azotobacter vinelandii CA6
0	8	8	-	322710	Azotobacter vinelandii DJ
0	19	0	G	1849530	Oblitimonas
0	19	19	S	1697053	Oblitimonas alkaliphila
0.01	1042	0	F	468	Moraxellaceae
0	555	1	G	469	Acinetobacter
0	206	0	S	909768	Acinetobacter calcoaceticus/baumannii complex
0	137	107	S	470	Acinetobacter baumannii
0	5	5	-	1096996	Acinetobacter baumannii BJAB0715
0	4	4	-	509173	Acinetobacter baumannii AYE
0	4	4	-	1400867	Acinetobacter baumannii ZW85-1
0	3	3	-	1455315	Acinetobacter baumannii LAC-4
0	2	2	-	557600	Acinetobacter baumannii AB307-0294
0	2	2	-	945556	Acinetobacter baumannii D1279779
0	1	1	-	497978	Acinetobacter baumannii MDR-ZJ06
0	1	1	-	480119	Acinetobacter baumannii AB0057
0	1	1	-	405416	Acinetobacter baumannii ACICU
0	1	1	-	1370126	Acinetobacter baumannii DU202
0	1	1	-	1401639	Acinetobacter baumannii NCGM 237
0	0	0	-	889738	Acinetobacter baumannii MDR-TJ
0	0	0	-	1096995	Acinetobacter baumannii BJAB07104
0	0	0	-	1100841	Acinetobacter baumannii TYTH-1
0	51	37	S	48296	Acinetobacter pittii
0	13	13	-	871585	Acinetobacter pittii PHEA-2
0	17	17	S	106654	Acinetobacter nosocomialis
0	170	0	S	40214	Acinetobacter johnsonii
0	170	170	-	1242245	Acinetobacter johnsonii XBB1
0	43	43	S	62977	Acinetobacter sp. ADP1
0	24	0	S	1148157	Acinetobacter oleivorans
0	24	24	-	436717	Acinetobacter oleivorans DR1
0	23	23	S	1407071	Acinetobacter sp. TGL-Y2
0	23	23	S	1646498	Acinetobacter sp. TTH0-4
0	21	21	S	1324350	Acinetobacter equi
0	21	21	S	1608473	Acinetobacter sp. NCu2D-2
0	20	20	S	1789224	Acinetobacter sp. BRTC-1
0	324	7	G	497	Psychrobacter
0	60	60	S	1720344	Psychrobacter sp. AntiMn-1
0	44	0	S	334543	Psychrobacter arcticus
0	44	44	-	259536	Psychrobacter arcticus 273-4
0	41	41	S	1699622	Psychrobacter sp. P2G3
0	39	39	S	261164	Psychrobacter alimentarius
0	34	0	S	330922	Psychrobacter cryohalolentis
0	34	34	-	335284	Psychrobacter cryohalolentis K5
0	30	30	S	571800	Psychrobacter sp. G
0	29	29	S	45610	Psychrobacter urativorans
0	29	29	S	1699624	Psychrobacter sp. P11G5
0	7	7	S	349106	Psychrobacter sp. PRwf-1
0	161	0	G	475	Moraxella
0	96	0	-	46225	Moraxella
0	96	96	S	34062	Moraxella osloensis
0	64	0	-	46226	Branhamella
0	51	39	S	480	Moraxella catarrhalis
0	12	12	-	1236608	Moraxella catarrhalis BBH18
0	13	13	S	29433	Moraxella ovis
0.01	1133	0	O	135622	Alteromonadales
0	373	0	F	72275	Alteromonadaceae
0	137	0	G	226	Alteromonas
0	34	15	S	28108	Alteromonas macleodii
0	8	8	-	1004785	Alteromonas macleodii str. 'Black Sea 11'
0	4	4	-	1004788	Alteromonas macleodii str. 'English Channel 673'
0	3	3	-	529120	Alteromonas macleodii ATCC 27126
0	3	3	-	1004787	Alteromonas macleodii str. 'Balearic Sea AD45'
0	33	27	S	233316	Alteromonas stellipolaris
0	6	6	-	1160720	Alteromonas stellipolaris LMG 21856
0	24	12	S	314275	Alteromonas mediterranea
0	5	5	-	1300254	Alteromonas mediterranea MED64
0	3	3	-	1300257	Alteromonas mediterranea U8
0	1	1	-	1300256	Alteromonas mediterranea U7
0	1	1	-	1300259	Alteromonas mediterranea UM4b
0	0	0	-	1004786	Alteromonas mediterranea DE1
0	0	0	-	1300258	Alteromonas mediterranea UM7
0	17	17	S	589873	Alteromonas australica
0	16	16	S	715451	Alteromonas naphthalenivorans
0	6	6	S	287094	Alteromonas addita
0	3	3	S	1777491	Alteromonas sp. Mac1
0	129	0	G	2742	Marinobacter
0	27	27	S	1420917	Marinobacter salarius
0	20	0	S	2743	Marinobacter hydrocarbonoclasticus
0	11	11	-	351348	Marinobacter hydrocarbonoclasticus VT8
0	9	9	-	1163748	Marinobacter hydrocarbonoclasticus ATCC 49840
0	15	15	S	1749259	Marinobacter sp. LQ44
0	14	14	S	490759	Marinobacter sp. BSs20148
0	13	13	S	1874317	Marinobacter sp. Hb8
0	11	11	S	1420916	Marinobacter similis
0	11	11	S	330734	Marinobacter psychrophilus
0	8	8	S	1671721	Marinobacter sp. CP1
0	5	0	S	1033846	Marinobacter adhaerens
0	5	5	-	225937	Marinobacter adhaerens HP15
0	38	0	G	89404	Glaciecola
0	22	22	S	983545	Glaciecola sp. 4H-3-7+YE-5
0	16	0	S	300231	Glaciecola nitratireducens
0	16	16	-	1085623	Glaciecola nitratireducens FR1064
0	29	0	G	1621534	Paraglaciecola
0	29	0	S	326544	Paraglaciecola psychrophila
0	29	29	-	1129794	Paraglaciecola psychrophila 170
0	22	0	G	261825	Agarivorans
0	22	22	S	680279	Agarivorans gilvus
0	18	0	G	1751872	Lacimicrobium
0	18	18	S	1526571	Lacimicrobium alkaliphilum
0	346	0	F	267890	Shewanellaceae
0	346	0	G	22	Shewanella
0	58	0	S	24	Shewanella putrefaciens
0	48	48	-	399804	Shewanella putrefaciens 200
0	10	10	-	319224	Shewanella putrefaciens CN-32
0	42	1	S	62322	Shewanella baltica
0	10	10	-	407976	Shewanella baltica OS223
0	8	8	-	693974	Shewanella baltica BA175
0	6	6	-	399599	Shewanella baltica OS195
0	5	5	-	693973	Shewanella baltica OS678
0	5	5	-	402882	Shewanella baltica OS185
0	3	3	-	325240	Shewanella baltica OS155
0	3	3	-	693970	Shewanella baltica OS117
0	26	0	S	70864	Shewanella pealeana
0	26	26	-	398579	Shewanella pealeana ATCC 700345
0	22	0	S	271098	Shewanella halifaxensis
0	22	22	-	458817	Shewanella halifaxensis HAW-EB4
0	22	0	S	60217	Shewanella violacea
0	22	22	-	637905	Shewanella violacea DSS12
0	20	0	S	271097	Shewanella sediminis
0	20	20	-	425104	Shewanella sediminis HAW-EB3
0	19	19	S	94122	Shewanella sp. ANA-3
0	17	0	S	404011	Shewanella piezotolerans
0	17	17	-	225849	Shewanella piezotolerans WP3
0	16	0	S	60961	Shewanella woodyi
0	16	16	-	392500	Shewanella woodyi ATCC 51908
0	16	0	S	70863	Shewanella oneidensis
0	16	16	-	211586	Shewanella oneidensis MR-1
0	15	0	S	192073	Shewanella denitrificans
0	15	15	-	318161	Shewanella denitrificans OS217
0	12	12	S	60480	Shewanella sp. MR-4
0	12	0	S	60478	Shewanella amazonensis
0	12	12	-	326297	Shewanella amazonensis SB2B
0	12	12	S	60481	Shewanella sp. MR-7
0	11	0	S	56812	Shewanella frigidimarina
0	11	11	-	318167	Shewanella frigidimarina NCIMB 400
0	11	0	S	359303	Shewanella loihica
0	11	11	-	323850	Shewanella loihica PV-4
0	9	9	S	351745	Shewanella sp. W3-18-1
0	221	0	F	267888	Pseudoalteromonadaceae
0	221	0	G	53246	Pseudoalteromonas
0	44	44	S	1348114	Pseudoalteromonas sp. OCN003
0	26	26	S	43657	Pseudoalteromonas luteoviolacea
0	24	0	S	228	Pseudoalteromonas haloplanktis
0	24	24	-	326442	Pseudoalteromonas haloplanktis TAC125
0	21	0	S	166935	Pseudoalteromonas translucida
0	21	21	-	1315283	Pseudoalteromonas translucida KMM 520
0	21	21	S	283699	Pseudoalteromonas sp. Bsw20308
0	20	20	S	43658	Pseudoalteromonas rubra
0	18	18	S	234831	Pseudoalteromonas sp. SM9913
0	17	17	S	161398	Pseudoalteromonas phenolica
0	17	0	S	288	Pseudoalteromonas atlantica
0	17	17	-	342610	Pseudoalteromonas atlantica T6c
0	9	9	S	152297	Pseudoalteromonas issachenkonii
0	84	0	F	267889	Colwelliaceae
0	64	0	G	28228	Colwellia
0	28	28	S	1816218	Colwellia sp. PAMC 20917
0	22	0	S	28229	Colwellia psychrerythraea
0	22	22	-	167879	Colwellia psychrerythraea 34H
0	14	14	S	58049	Colwellia sp. MT41
0	19	0	G	1518149	Thalassotalea
0	19	19	S	1763536	Thalassotalea sp. LPB0090
0	63	0	F	267894	Psychromonadaceae
0	63	0	G	67572	Psychromonas
0	42	0	S	357794	Psychromonas ingrahamii
0	42	42	-	357804	Psychromonas ingrahamii 37
0	21	21	S	314282	Psychromonas sp. CNPT3
0	24	0	F	267891	Moritellaceae
0	24	0	G	58050	Moritella
0	24	24	S	80854	Moritella viscosa
0	12	0	F	267893	Idiomarinaceae
0	12	0	G	135575	Idiomarina
0	12	0	S	135577	Idiomarina loihiensis
0	6	6	-	283942	Idiomarina loihiensis L2TR
0	6	6	-	1321370	Idiomarina loihiensis GSL 199
0	8	0	F	267892	Ferrimonadaceae
0	8	0	G	44011	Ferrimonas
0	8	0	S	44012	Ferrimonas balearica
0	8	8	-	550540	Ferrimonas balearica DSM 9799
0.01	1108	1	O	135614	Xanthomonadales
0.01	971	1	F	32033	Xanthomonadaceae
0	405	1	G	338	Xanthomonas
0	94	38	S	339	Xanthomonas campestris
0	39	24	-	340	Xanthomonas campestris pv. campestris
0	9	9	-	190485	Xanthomonas campestris pv. campestris str. ATCC 33913
0	5	5	-	314565	Xanthomonas campestris pv. campestris str. 8004
0	16	0	-	359385	Xanthomonas campestris pv. raphani
0	16	16	-	990315	Xanthomonas campestris pv. raphani 756C
0	89	0	S	343	Xanthomonas translucens
0	50	50	-	487909	Xanthomonas translucens pv. undulosa
0	38	0	-	134875	Xanthomonas translucens pv. translucens
0	38	38	-	1261556	Xanthomonas translucens pv. translucens DSM 18974
0	50	0	S	643453	Xanthomonas citri group
0	38	16	S	346	Xanthomonas citri
0	22	22	-	473422	Xanthomonas citri pv. malvacearum
0	11	0	S	366648	Xanthomonas fuscans
0	11	11	-	366649	Xanthomonas fuscans subsp. fuscans
0	47	26	S	347	Xanthomonas oryzae
0	11	11	-	129394	Xanthomonas oryzae pv. oryzicola
0	9	8	-	64187	Xanthomonas oryzae pv. oryzae
0	0	0	-	1458476	Xanthomonas oryzae pv. oryzae PXO86
0	32	32	S	56458	Xanthomonas sacchari
0	25	0	S	53413	Xanthomonas axonopodis
0	14	0	-	92830	Xanthomonas axonopodis pv. glycines
0	14	14	-	1401257	Xanthomonas axonopodis pv. glycines str. 8ra
0	10	10	-	1304892	Xanthomonas axonopodis Xac29-1
0	21	0	S	366650	Xanthomonas alfalfae
0	21	0	-	189396	Xanthomonas alfalfae subsp. citrumelonis
0	21	21	-	981368	Xanthomonas axonopodis pv. citrumelo F1
0	16	0	S	29447	Xanthomonas albilineans
0	16	16	-	380358	Xanthomonas albilineans GPE PC73
0	14	1	S	456327	Xanthomonas euvesicatoria
0	13	13	-	316273	Xanthomonas campestris pv. vesicatoria str. 85-10
0	13	13	S	48664	Xanthomonas fragariae
0	259	0	G	40323	Stenotrophomonas
0	116	0	-	995085	Stenotrophomonas maltophilia group
0	116	41	S	40324	Stenotrophomonas maltophilia
0	28	28	-	868597	Stenotrophomonas maltophilia JV3
0	16	16	-	391008	Stenotrophomonas maltophilia R551-3
0	15	15	-	522373	Stenotrophomonas maltophilia K279a
0	14	14	-	1163399	Stenotrophomonas maltophilia D457
0	39	39	S	216778	Stenotrophomonas rhizophila
0	27	27	S	1793721	Stenotrophomonas sp. KCTC 12332
0	26	26	S	1904944	Stenotrophomonas sp. LM091
0	24	24	S	83617	Stenotrophomonas nitritireducens
0	23	23	S	128780	Stenotrophomonas acidaminiphila
0	148	0	G	68	Lysobacter
0	73	73	S	84531	Lysobacter antibioticus
0	39	39	S	262324	Lysobacter gummosus
0	35	35	S	435897	Lysobacter capsici
0	136	0	G	83618	Pseudoxanthomonas
0	95	59	S	314722	Pseudoxanthomonas suwonensis
0	36	36	-	743721	Pseudoxanthomonas suwonensis 11-1
0	40	0	S	415229	Pseudoxanthomonas spadix
0	40	40	-	1045855	Pseudoxanthomonas spadix BD-a59
0	20	0	G	2370	Xylella
0	20	2	S	2371	Xylella fastidiosa
0	6	6	-	405440	Xylella fastidiosa M12
0	5	0	-	671135	Xylella fastidiosa subsp. sandyi
0	5	5	-	155920	Xylella fastidiosa subsp. sandyi Ann-1
0	3	3	-	160492	Xylella fastidiosa 9a5c
0	0	0	-	183190	Xylella fastidiosa Temecula1
0	0	0	-	405441	Xylella fastidiosa M23
0	0	0	-	644356	Xylella fastidiosa subsp. fastidiosa
0	0	0	-	788929	Xylella fastidiosa subsp. fastidiosa GB514
0	0	0	-	1401256	Xylella fastidiosa MUL0034
0	135	0	F	1775411	Rhodanobacteraceae
0	65	0	G	231454	Dyella
0	26	0	S	231455	Dyella japonica
0	26	26	-	1217721	Dyella japonica A8
0	19	19	S	445710	Dyella thiooxydans
0	19	19	S	1379159	Dyella jiangningensis
0	30	0	G	323413	Dokdonella
0	29	0	S	323415	Dokdonella koreensis
0	29	29	-	1300342	Dokdonella koreensis DS-123
0	21	0	G	70411	Frateuria
0	21	0	S	81475	Frateuria aurantia
0	21	21	-	767434	Frateuria aurantia DSM 6220
0	17	0	G	75309	Rhodanobacter
0	17	17	S	666685	Rhodanobacter denitrificans
0.01	1046	0	O	135623	Vibrionales
0.01	1045	0	F	641	Vibrionaceae
0.01	911	0	G	662	Vibrio
0	380	0	S	717610	Vibrio harveyi group
0	197	0	S	680	Vibrio campbellii
0	197	197	-	338187	Vibrio campbellii ATCC BAA-1116
0	81	67	S	670	Vibrio parahaemolyticus
0	4	4	-	1429044	Vibrio parahaemolyticus UCM-V493
0	3	3	-	223926	Vibrio parahaemolyticus RIMD 2210633
0	2	0	-	1338031	Vibrio parahaemolyticus O1:K33
0	2	2	-	1338032	Vibrio parahaemolyticus O1:K33 str. CDC_K4557
0	2	0	-	1338033	Vibrio parahaemolyticus O1:Kuk
0	2	2	-	1338034	Vibrio parahaemolyticus O1:Kuk str. FDA_R31
0	1	1	-	1211705	Vibrio parahaemolyticus BB22OP
0	39	29	S	663	Vibrio alginolyticus
0	10	10	-	1219076	Vibrio alginolyticus NBRC 15630 = ATCC 17749
0	31	26	S	691	Vibrio natriegens
0	5	5	-	1219067	Vibrio natriegens NBRC 15636 = ATCC 14048 = DSM 759
0	18	18	S	669	Vibrio harveyi
0	10	10	S	150340	Vibrio antiquarius
0	116	116	S	674	Vibrio mimicus
0	115	104	S	666	Vibrio cholerae
0	4	4	-	935297	Vibrio cholerae LMA3984-4
0	4	0	-	127906	Vibrio cholerae O1
0	1	1	-	1134456	Vibrio cholerae IEC224
0	0	0	-	593588	Vibrio cholerae MJ-1236
0	0	0	-	1433144	Vibrio cholerae O1 str. KW3
0	0	0	-	686	Vibrio cholerae O1 biovar El Tor
0	0	0	-	914149	Vibrio cholerae O1 str. 2010EL-1786
0	1	1	-	345073	Vibrio cholerae O395
0	0	0	-	412614	Vibrio cholerae 2740-80
0	58	47	S	55601	Vibrio anguillarum
0	11	0	-	42323	Vibrio anguillarum serovar O1
0	6	6	-	882102	Vibrio anguillarum 775
0	5	5	-	882944	Vibrio anguillarum M3
0	50	30	S	672	Vibrio vulnificus
0	10	10	-	196600	Vibrio vulnificus YJ016
0	5	5	-	914127	Vibrio vulnificus MO6-24/O
0	4	4	-	216895	Vibrio vulnificus CMCP6
0	37	37	S	190893	Vibrio coralliilyticus
0	23	23	S	28173	Vibrio nigripulchritudo
0	22	22	S	676	Vibrio fluvialis
0	21	21	S	45658	Vibrio scophthalmi
0	19	0	S	1891919	Vibrio oreintalis group
0	19	0	S	29498	Vibrio tubiashii
0	19	19	-	1051646	Vibrio tubiashii ATCC 19109
0	16	0	S	29494	Vibrio furnissii
0	16	16	-	903510	Vibrio furnissii NCTC 11218
0	14	0	S	212663	Vibrio tasmaniensis
0	14	14	-	575788	Vibrio tasmaniensis LGP32
0	14	14	S	1435069	Vibrio tritonius
0	12	12	S	553239	Vibrio breoganii
0	7	7	S	1116375	Vibrio sp. EJY3
0	65	0	G	657	Photobacterium
0	54	0	S	74109	Photobacterium profundum
0	54	54	-	298386	Photobacterium profundum SS9
0	11	0	S	1295392	Photobacterium gaetbulicola
0	11	11	-	658445	Photobacterium gaetbulicola Gung47
0	60	0	G	511678	Aliivibrio
0	26	26	S	80852	Aliivibrio wodanis
0	17	0	S	40269	Aliivibrio salmonicida
0	17	17	-	316275	Aliivibrio salmonicida LFI1238
0	15	0	S	668	Aliivibrio fischeri
0	15	15	-	312309	Vibrio fischeri ES114
0	8	0	G	246861	Grimontia
0	8	8	S	673	Grimontia hollisae
0	500	0	O	135625	Pasteurellales
0	500	0	F	712	Pasteurellaceae
0	246	0	G	724	Haemophilus
0	84	34	S	727	Haemophilus influenzae
0	9	9	-	1334187	Haemophilus influenzae KR494
0	7	7	-	281310	Haemophilus influenzae 86-028NP
0	5	5	-	262728	Haemophilus influenzae R2866
0	5	5	-	862964	Haemophilus influenzae 10810
0	5	5	-	1232659	Haemophilus influenzae 2019
0	4	4	-	935897	Haemophilus influenzae F3047
0	3	3	-	866630	Haemophilus influenzae F3031
0	2	2	-	71421	Haemophilus influenzae Rd KW20
0	2	2	-	1295140	Haemophilus influenzae CGSHiCZ412602
0	2	2	-	262727	Haemophilus influenzae R2846
0	1	1	-	374930	Haemophilus influenzae PittEE
0	82	0	S	729	Haemophilus parainfluenzae
0	82	82	-	862965	Haemophilus parainfluenzae T3T1
0	63	38	S	738	[Haemophilus] parasuis
0	24	24	-	557723	Haemophilus parasuis SH0165
0	16	15	S	730	[Haemophilus] ducreyi
0	0	0	-	233412	Haemophilus ducreyi 35000HP
0	69	0	G	75984	Mannheimia
0	31	0	S	85404	Mannheimia varigena
0	15	15	-	1434215	Mannheimia varigena USDA-ARS-USMARC-1388
0	8	8	-	1434214	Mannheimia varigena USDA-ARS-USMARC-1312
0	6	6	-	1433287	Mannheimia varigena USDA-ARS-USMARC-1296
0	22	10	S	75985	Mannheimia haemolytica
0	3	3	-	1311759	Mannheimia haemolytica D171
0	2	2	-	1249531	Mannheimia haemolytica USDA-ARS-USMARC-183
0	1	1	-	1249526	Mannheimia haemolytica USDA-ARS-USMARC-185
0	1	1	-	1316932	Mannheimia haemolytica M42548
0	1	1	-	1311760	Mannheimia haemolytica D174
0	0	0	-	1366053	Mannheimia haemolytica USMARC_2286
0	0	0	-	1222034	Mannheimia haemolytica USDA-ARS-USMARC-184
0	0	0	-	1261126	Mannheimia haemolytica D153
0	15	15	S	1432056	Mannheimia sp. USDA-ARS-USMARC-1261
0	41	0	G	416916	Aggregatibacter
0	22	15	S	732	Aggregatibacter aphrophilus
0	6	6	-	634176	Aggregatibacter aphrophilus NJ8700
0	19	12	S	714	Aggregatibacter actinomycetemcomitans
0	4	4	-	272556	Aggregatibacter actinomycetemcomitans HK1651
0	2	2	-	754507	Aggregatibacter actinomycetemcomitans ANH9381
0	40	0	G	745	Pasteurella
0	40	20	S	747	Pasteurella multocida
0	18	0	-	44283	Pasteurella multocida subsp. multocida
0	10	10	-	1304873	Pasteurella multocida subsp. multocida OH4807
0	3	3	-	584721	Pasteurella multocida subsp. multocida str. 3480
0	3	3	-	1132496	Pasteurella multocida subsp. multocida str. HN06
0	0	0	-	272843	Pasteurella multocida subsp. multocida str. Pm70
0	1	1	-	1304890	Pasteurella multocida OH1905
0	0	0	-	1075089	Pasteurella multocida 36950
0	32	0	G	713	Actinobacillus
0	14	0	S	715	Actinobacillus pleuropneumoniae
0	5	0	-	434270	Actinobacillus pleuropneumoniae serovar 3
0	5	5	-	434271	Actinobacillus pleuropneumoniae serovar 3 str. JL03
0	4	0	-	209841	Actinobacillus pleuropneumoniae serovar 7
0	4	4	-	537457	Actinobacillus pleuropneumoniae serovar 7 str. AP76
0	2	0	-	44294	Actinobacillus pleuropneumoniae serovar 5
0	2	2	-	416269	Actinobacillus pleuropneumoniae serovar 5b str. L20
0	2	2	-	754345	Actinobacillus pleuropneumoniae serovar 8
0	9	0	S	718	Actinobacillus equuli
0	9	9	-	202947	Actinobacillus equuli subsp. equuli
0	5	0	S	67854	Actinobacillus succinogenes
0	5	5	-	339671	Actinobacillus succinogenes 130Z
0	3	0	S	716	Actinobacillus suis
0	3	3	-	743972	Actinobacillus suis ATCC 33415
0	28	0	G	476528	Bibersteinia
0	28	0	S	47735	Bibersteinia trehalosi
0	10	10	-	1263829	Bibersteinia trehalosi USDA-ARS-USMARC-188
0	9	9	-	1263831	Bibersteinia trehalosi USDA-ARS-USMARC-189
0	4	4	-	1263832	Bibersteinia trehalosi USDA-ARS-USMARC-190
0	3	3	-	1171377	Bibersteinia trehalosi USDA-ARS-USMARC-192
0	16	0	G	214906	Histophilus
0	16	0	S	731	Histophilus somni
0	8	8	-	228400	Haemophilus somnus 2336
0	7	7	-	205914	Haemophilus somnus 129PT
0	14	0	G	155493	Gallibacterium
0	14	0	S	750	Gallibacterium anatis
0	14	14	-	1005058	Gallibacterium anatis UMN179
0	11	0	G	697331	Basfia
0	11	0	S	157673	[Mannheimia] succiniciproducens
0	11	11	-	221988	Mannheimia succiniciproducens MBEL55E
0	419	0	O	135619	Oceanospirillales
0	168	0	F	135620	Oceanospirillaceae
0	87	0	G	28253	Marinomonas
0	54	0	S	119864	Marinomonas mediterranea
0	54	54	-	717774	Marinomonas mediterranea MMB-1
0	22	22	S	400668	Marinomonas sp. MWYL1
0	10	0	S	936476	Marinomonas posidonica
0	10	10	-	491952	Marinomonas posidonica IVIA-Po-181
0	52	0	G	187492	Thalassolituus
0	52	0	S	187493	Thalassolituus oleivorans
0	28	28	-	1208320	Thalassolituus oleivorans R6-15
0	24	24	-	1298593	Thalassolituus oleivorans MIL-1
0	16	0	G	48075	Marinobacterium
0	16	16	S	1821621	Marinobacterium sp. ST58-10
0	12	0	G	188907	Oleispira
0	12	0	S	188908	Oleispira antarctica
0	12	12	-	698738	Oleispira antarctica RB-8
0	130	0	F	28256	Halomonadaceae
0	74	0	G	2745	Halomonas
0	21	0	S	2746	Halomonas elongata
0	20	20	-	768066	Halomonas elongata DSM 2581
0	17	17	S	1504981	Halomonas sp. KO116
0	12	12	S	507626	Halomonas chromatireducens
0	12	12	S	1178482	Halomonas huangheensis
0	10	10	S	213554	Halomonas campaniensis
0	27	0	-	114403	Zymobacter group
0	16	0	G	1495768	Candidatus Evansia
0	16	16	S	1495769	Candidatus Evansia muelleri
0	9	0	-	114399	whitefly endosymbionts
0	9	0	G	235572	Candidatus Portiera
0	9	2	S	91844	Candidatus Portiera aleyrodidarum
0	3	3	-	1239881	Candidatus Portiera aleyrodidarum BT-QVLC
0	2	2	-	1206109	Candidatus Portiera aleyrodidarum BT-B-HRs
0	1	1	-	1163752	Candidatus Portiera aleyrodidarum MED (Bemisia tabaci)
0	1	0	G	114185	Candidatus Carsonella
0	1	0	S	114186	Candidatus Carsonella ruddii
0	1	1	-	1202539	Candidatus Carsonella ruddii HT isolate Thao2000
0	19	0	G	376488	Halotalea
0	19	19	S	376489	Halotalea alkalilenta
0	10	0	G	42054	Chromohalobacter
0	10	0	S	158080	Chromohalobacter salexigens
0	10	10	-	290398	Chromohalobacter salexigens DSM 3043
0	84	0	F	224372	Alcanivoracaceae
0	52	0	G	59753	Alcanivorax
0	26	0	S	285091	Alcanivorax dieselolei
0	26	26	-	930169	Alcanivorax dieselolei B5
0	17	0	S	1306787	Alcanivorax pacificus
0	17	17	-	391936	Alcanivorax pacificus W11-5
0	5	5	S	1113728	Alcanivorax sp. NBRC 101098
0	3	0	S	59754	Alcanivorax borkumensis
0	3	3	-	393595	Alcanivorax borkumensis SK2
0	32	0	G	261963	Kangiella
0	17	17	S	1144748	Kangiella sediminilitoris
0	8	0	S	261964	Kangiella koreensis
0	8	8	-	523791	Kangiella koreensis DSM 16069
0	7	7	S	914150	Kangiella geojedonensis
0	17	0	F	255527	Saccharospirillaceae
0	17	0	G	1445504	Gynuella
0	17	0	S	1445505	Gynuella sunshinyii
0	17	17	-	1445510	Gynuella sunshinyii YC6258
0	17	0	F	224379	Hahellaceae
0	17	0	G	158481	Hahella
0	17	0	S	158327	Hahella chejuensis
0	17	17	-	349521	Hahella chejuensis KCTC 2396
0	384	0	O	72273	Thiotrichales
0	222	0	F	34064	Francisellaceae
0	218	0	G	262	Francisella
0	72	49	S	657445	Francisella noatunensis
0	22	0	-	299583	Francisella noatunensis subsp. orientalis
0	22	22	-	1163389	Francisella noatunensis subsp. orientalis str. Toba 04
0	42	21	S	263	Francisella tularensis
0	18	1	-	264	Francisella tularensis subsp. novicida
0	7	7	-	676032	Francisella cf. tularensis subsp. novicida 3523
0	4	4	-	401614	Francisella tularensis subsp. novicida U112
0	2	2	-	1450527	Francisella tularensis subsp. novicida D9876
0	1	1	-	1386968	Francisella tularensis subsp. novicida PA10-7858
0	1	1	-	1452728	Francisella tularensis subsp. novicida F6168
0	0	0	-	984129	Francisella cf. novicida Fx1
0	2	1	-	119856	Francisella tularensis subsp. tularensis
0	1	1	-	1133671	Francisella tularensis subsp. tularensis WY-00W4114
0	32	22	S	28110	Francisella philomiragia
0	6	6	-	539329	Francisella philomiragia subsp. philomiragia ATCC 25015
0	4	4	-	484022	Francisella philomiragia subsp. philomiragia ATCC 25017
0	20	20	S	1542390	Francisella sp. CA97-1460
0	12	12	S	573569	Francisella sp. TX077308
0	10	0	S	954	Francisella persica
0	10	10	-	1086726	Francisella persica ATCC VR-331
0	10	10	S	1547445	Francisella sp. FSC1006
0	9	0	S	622488	Francisella hispaniensis
0	9	9	-	1088883	Francisella hispaniensis FSC454
0	8	8	S	475375	Francisella sp. MA067296
0	4	0	G	1869285	Allofrancisella
0	4	4	S	594679	Allofrancisella guangzhouensis
0	112	0	F	135616	Piscirickettsiaceae
0	31	0	G	40222	Methylophaga
0	24	24	S	754476	Methylophaga nitratireducenticrescens
0	7	7	S	754477	Methylophaga frappieri
0	31	0	G	92244	Thioalkalimicrobium
0	18	0	S	92245	Thioalkalimicrobium aerophilum
0	18	18	-	717772	Thioalkalimicrobium aerophilum AL3
0	13	0	S	147268	Thioalkalimicrobium cyclicum
0	13	13	-	717773	Thioalkalimicrobium cyclicum ALM1
0	29	0	G	1237	Piscirickettsia
0	28	26	S	1238	Piscirickettsia salmonis
0	2	2	-	1227812	Piscirickettsia salmonis LF-89 = ATCC VR-1361
0	10	0	G	933	Thiomicrospira
0	10	0	S	39765	Thiomicrospira crunogena
0	10	10	-	317025	Thiomicrospira crunogena XCL-2
0	10	0	G	34067	Cycloclasticus
0	7	0	S	1329899	Cycloclasticus zancles
0	7	7	-	1198232	Cycloclasticus zancles 78-ME
0	3	3	S	385025	Cycloclasticus sp. P1
0	48	0	F	135617	Thiotrichaceae
0	31	0	G	40751	Thioploca
0	31	31	S	40754	Thioploca ingrica
0	17	0	G	1021	Beggiatoa
0	17	17	S	319938	Beggiatoa leptomitiformis
0	298	0	O	1775403	Nevskiales
0	298	0	F	568386	Sinobacteraceae
0	298	0	G	469322	Steroidobacter
0	298	298	S	465721	Steroidobacter denitrificans
0	278	0	O	135613	Chromatiales
0	112	0	F	72276	Ectothiorhodospiraceae
0	63	0	G	106633	Thioalkalivibrio
0	17	0	S	186931	Thioalkalivibrio nitratireducens
0	17	17	-	1255043	Thioalkalivibrio nitratireducens DSM 14787
0	14	0	S	1033854	Thioalkalivibrio sulfidiphilus
0	14	14	-	396588	Thioalkalivibrio sulfidiphilus HL-EbGr7
0	13	0	S	108010	Thioalkalivibrio paradoxus
0	13	13	-	713585	Thioalkalivibrio paradoxus ARh 1
0	10	10	S	396595	Thioalkalivibrio sp. K90mix
0	7	7	S	106634	Thioalkalivibrio versutus
0	14	0	G	1765964	Acidihalobacter
0	14	14	S	160660	Acidihalobacter prosperus
0	12	0	G	1051	Ectothiorhodospira
0	12	12	S	1442136	Ectothiorhodospira sp. BSL-9
0	9	0	G	85108	Halorhodospira
0	9	0	S	1053	Halorhodospira halophila
0	8	8	-	349124	Halorhodospira halophila SL1
0	7	0	G	1335745	Spiribacter
0	5	5	S	1335757	Spiribacter sp. UAH-SP71
0	2	0	S	1335746	Spiribacter salinus
0	2	2	-	1260251	Spiribacter salinus M19-40
0	6	0	G	133193	Alkalilimnicola
0	6	0	S	351052	Alkalilimnicola ehrlichii
0	6	6	-	187272	Alkalilimnicola ehrlichii MLHE-1
0	104	0	F	1046	Chromatiaceae
0	24	0	G	1227	Nitrosococcus
0	12	0	S	473531	Nitrosococcus watsonii
0	12	12	-	105559	Nitrosococcus watsonii C-113
0	9	0	S	1229	Nitrosococcus oceani
0	9	9	-	323261	Nitrosococcus oceani ATCC 19707
0	2	0	S	133539	Nitrosococcus halophilus
0	2	2	-	472759	Nitrosococcus halophilus Nc 4
0	23	0	G	85076	Marichromatium
0	23	0	S	37487	Marichromatium purpuratum
0	23	23	-	765910	Marichromatium purpuratum 984
0	22	0	G	85072	Allochromatium
0	22	0	S	1049	Allochromatium vinosum
0	22	22	-	572477	Allochromatium vinosum DSM 180
0	19	0	G	13724	Thiocystis
0	19	0	S	73141	Thiocystis violascens
0	19	19	-	765911	Thiocystis violascens DSM 198
0	14	0	G	156885	Thioflavicoccus
0	14	0	S	80679	Thioflavicoccus mobilis
0	14	14	-	765912	Thioflavicoccus mobilis 8321
0	24	0	F	1676141	Wenzhouxiangellaceae
0	24	0	G	1676142	Wenzhouxiangella
0	24	24	S	1579979	Wenzhouxiangella marina
0	20	0	F	255526	Halothiobacillaceae
0	20	0	G	109262	Halothiobacillus
0	12	0	S	927	Halothiobacillus neapolitanus
0	12	12	-	555778	Halothiobacillus neapolitanus c2
0	7	7	S	1860122	Halothiobacillus sp. LS2
0	15	0	F	1738654	Woeseiaceae
0	15	0	G	1738655	Woeseia
0	15	15	S	1548547	Woeseia oceani
0	247	0	O	135624	Aeromonadales
0	247	0	F	84642	Aeromonadaceae
0	206	0	G	642	Aeromonas
0	132	45	S	644	Aeromonas hydrophila
0	31	31	-	1288394	Aeromonas hydrophila ML09-119
0	21	21	-	1354302	Aeromonas hydrophila 4AK4
0	15	15	-	1448139	Aeromonas hydrophila YL17
0	5	0	-	196023	Aeromonas hydrophila subsp. hydrophila
0	5	5	-	380703	Aeromonas hydrophila subsp. hydrophila ATCC 7966
0	4	4	-	1418107	Aeromonas hydrophila pc104A
0	4	4	-	1418110	Aeromonas hydrophila AL09-71
0	2	2	-	1416915	Aeromonas hydrophila NJ-35
0	1	1	-	1419584	Aeromonas hydrophila J-1
0	33	23	S	654	Aeromonas veronii
0	10	10	-	998088	Aeromonas veronii B565
0	20	0	S	651	Aeromonas media
0	20	20	-	1208104	Aeromonas media WS
0	10	0	S	645	Aeromonas salmonicida
0	10	0	-	29491	Aeromonas salmonicida subsp. salmonicida
0	10	10	-	382245	Aeromonas salmonicida subsp. salmonicida A449
0	9	9	S	652	Aeromonas schubertii
0	31	0	G	129577	Oceanimonas
0	31	31	S	511062	Oceanimonas sp. GK1
0	10	0	G	43947	Tolumonas
0	10	0	S	43948	Tolumonas auensis
0	10	10	-	595494	Tolumonas auensis DSM 9187
0	235	0	-	118884	unclassified Gammaproteobacteria
0	90	0	-	33811	unclassified Gammaproteobacteria (miscellaneous)
0	64	64	S	83406	gamma proteobacterium HdN1
0	15	15	S	1810504	Gammaproteobacteria bacterium TR3.2
0	11	11	S	1248727	endosymbiont of unidentified scaly snail isolate Monju
0	65	0	-	32036	sulfur-oxidizing symbionts
0	49	0	G	1541743	Candidatus Ruthia
0	49	0	S	386487	Candidatus Ruthia magnifica
0	49	49	-	413404	Candidatus Ruthia magnifica str. Cm (Calyptogena magnifica)
0	10	0	S	113267	Bathymodiolus septemdierum thioautotrophic gill symbiont
0	10	10	-	1303921	endosymbiont of Bathymodiolus septemdierum str. Myojin knoll
0	6	0	S	410330	Calyptogena okutanii thioautotrophic gill symbiont
0	6	6	-	412965	Candidatus Vesicomyosocius okutanii HA
0	23	0	G	1608298	Thiolapillus
0	23	23	S	1076588	Thiolapillus brandeum
0	18	0	-	198346	Candidatus Baumannia
0	18	15	S	186490	Candidatus Baumannia cicadellinicola
0	3	3	-	374463	Baumannia cicadellinicola str. Hc (Homalodisca coagulata)
0	16	0	G	349742	Sedimenticola
0	16	16	S	1543721	Sedimenticola thiotaurini
0	15	0	-	655184	Candidatus Thioglobus
0	12	0	S	1427364	Candidatus Thioglobus singularis
0	12	12	-	1125411	Candidatus Thioglobus singularis PS1
0	3	3	S	1705394	Candidatus Thioglobus autotrophicus
0	5	0	G	1524249	Pseudohongiella
0	5	5	S	1249552	Pseudohongiella spirulinae
0	116	0	O	1706369	Cellvibrionales
0	67	0	F	1706371	Cellvibrionaceae
0	23	0	G	316625	Saccharophagus
0	23	0	S	86304	Saccharophagus degradans
0	23	23	-	203122	Saccharophagus degradans 2-40
0	18	0	G	447467	Simiduia
0	18	1	S	447471	Simiduia agarivorans
0	17	17	-	1117647	Simiduia agarivorans SA1 = DSM 21679
0	14	0	G	2425	Teredinibacter
0	14	0	S	2426	Teredinibacter turnerae
0	14	14	-	377629	Teredinibacter turnerae T7901
0	11	0	G	10	Cellvibrio
0	11	0	S	155077	Cellvibrio japonicus
0	11	11	-	498211	Cellvibrio japonicus Ueda107
0	28	0	F	1706373	Microbulbiferaceae
0	28	0	G	48073	Microbulbifer
0	17	17	S	252514	Microbulbifer thermotolerans
0	10	10	S	1769779	Microbulbifer sp. CCB-MM1
0	20	0	F	1706375	Spongiibacteraceae
0	14	0	G	1434050	Zhongshania
0	14	14	S	1470434	Zhongshania aliphaticivorans
0	6	0	G	630749	Spongiibacter
0	6	6	S	1620392	Spongiibacter sp. IMCC21906
0	104	0	O	135618	Methylococcales
0	104	0	F	403	Methylococcaceae
0	69	0	G	416	Methylomonas
0	25	0	S	421	Methylomonas methanica
0	25	25	-	857087	Methylomonas methanica MC09
0	23	23	S	1727196	Methylomonas sp. DH-1
0	21	21	S	1538553	Methylomonas denitrificans
0	18	0	G	413	Methylococcus
0	18	0	S	414	Methylococcus capsulatus
0	18	18	-	243233	Methylococcus capsulatus str. Bath
0	16	0	G	39773	Methylomicrobium
0	16	0	S	271065	Methylomicrobium alcaliphilum
0	16	16	-	1091494	Methylomicrobium alcaliphilum 20Z
0	33	0	O	1240482	Orbales
0	33	0	F	1240483	Orbaceae
0	18	0	G	1335631	Frischella
0	18	18	S	1267021	Frischella perrara
0	14	0	G	1193503	Gilliamella
0	14	14	S	1196095	Gilliamella apicola
0	5	0	O	135615	Cardiobacteriales
0	5	0	F	868	Cardiobacteriaceae
0	5	0	G	869	Dichelobacter
0	5	0	S	870	Dichelobacter nodosus
0	5	5	-	246195	Dichelobacter nodosus VCS1703A
0.12	17342	4	C	28211	Alphaproteobacteria
0.06	9023	16	O	356	Rhizobiales
0.04	5434	0	F	119045	Methylobacteriaceae
0.04	5434	5	G	407	Methylobacterium
0.02	2667	1	S	31998	Methylobacterium radiotolerans
0.02	2665	2665	-	426355	Methylobacterium radiotolerans JCM 2831
0.02	2280	2280	S	1479019	Methylobacterium sp. C1
0	211	0	S	578822	Methylobacterium extorquens group
0	211	1	S	408	Methylobacterium extorquens
0	64	64	-	272630	Methylobacterium extorquens AM1
0	58	58	-	440085	Methylobacterium extorquens CM4
0	51	51	-	419610	Methylobacterium extorquens PA1
0	36	36	-	661410	Methylobacterium extorquens DM4
0	79	79	S	270351	Methylobacterium aquaticum
0	58	0	S	114616	Methylobacterium nodulans
0	58	58	-	460265	Methylobacterium nodulans ORS 2060
0	45	45	S	925818	Methylobacterium sp. AMS5
0	43	43	S	426117	Methylobacterium sp. 4-46
0	41	0	S	223967	Methylobacterium populi
0	41	41	-	441620	Methylobacterium populi BJ001
0.01	920	0	F	45401	Hyphomicrobiaceae
0	545	0	G	46913	Devosia
0	509	509	S	1736675	Devosia sp. A16
0	35	35	S	1643450	Devosia sp. H5989
0	144	0	G	59282	Blastochloris
0	144	144	S	1079	Blastochloris viridis
0	90	0	G	81	Hyphomicrobium
0	36	0	S	53399	Hyphomicrobium denitrificans
0	19	19	-	582899	Hyphomicrobium denitrificans ATCC 51888
0	17	17	-	670307	Hyphomicrobium denitrificans 1NES1
0	35	35	S	717785	Hyphomicrobium sp. MC1
0	18	0	S	1427356	Hyphomicrobium nitrativorans
0	18	18	-	1029756	Hyphomicrobium nitrativorans NL23
0	64	0	G	119044	Filomicrobium
0	64	64	S	1608628	Candidatus Filomicrobium marinum
0	40	0	G	29407	Rhodoplanes
0	40	40	S	674703	Rhodoplanes sp. Z2-YC6860
0	23	0	G	1082930	Pelagibacterium
0	23	0	S	531813	Pelagibacterium halotolerans
0	23	23	-	1082931	Pelagibacterium halotolerans B2
0	10	0	G	1068	Rhodomicrobium
0	10	0	S	1069	Rhodomicrobium vannielii
0	10	10	-	648757	Rhodomicrobium vannielii ATCC 17100
0.01	886	0	F	82115	Rhizobiaceae
0	597	0	-	227290	Rhizobium/Agrobacterium group
0	388	38	G	379	Rhizobium
0	125	20	S	384	Rhizobium leguminosarum
0	85	0	-	386	Rhizobium leguminosarum bv. trifolii
0	27	27	-	395491	Rhizobium leguminosarum bv. trifolii WSM1325
0	23	23	-	395492	Rhizobium leguminosarum bv. trifolii WSM2304
0	21	21	-	1033991	Rhizobium leguminosarum bv. trifolii CB782
0	12	12	-	754523	Rhizobium leguminosarum bv. trifolii WSM1689
0	19	0	-	387	Rhizobium leguminosarum bv. viciae
0	19	19	-	216596	Rhizobium leguminosarum bv. viciae 3841
0	73	73	S	1703969	Rhizobium sp. N324
0	54	0	S	29449	Rhizobium etli
0	23	0	-	323733	Rhizobium etli bv. mimosae
0	14	14	-	1432050	Rhizobium etli bv. mimosae str. IE4771
0	8	8	-	1328306	Rhizobium etli bv. mimosae str. Mim1
0	12	0	-	147700	Rhizobium etli bv. phaseoli
0	12	12	-	1432049	Rhizobium etli bv. phaseoli str. IE4803
0	9	9	-	347834	Rhizobium etli CFN 42
0	9	9	-	491916	Rhizobium etli CIAT 652
0	23	23	S	396	Rhizobium phaseoli
0	22	0	S	56730	Rhizobium gallicum
0	22	0	-	142627	Rhizobium gallicum bv. gallicum
0	22	22	-	1418105	Rhizobium gallicum bv. gallicum R602
0	18	0	S	398	Rhizobium tropici
0	18	18	-	698761	Rhizobium tropici CIAT 899
0	13	13	S	1869170	Rhizobium sp. S41
0	10	10	S	1125847	Rhizobium sp. NT-26
0	3	3	S	424182	Rhizobium sp. IRBG74
0	1	1	S	1703967	Rhizobium sp. N741
0	1	1	S	1703961	Rhizobium sp. N1314
0	1	1	S	1703966	Rhizobium sp. N731
0	0	0	S	1703962	Rhizobium sp. N1341
0	153	0	G	357	Agrobacterium
0	77	0	S	1183400	Agrobacterium tumefaciens complex
0	47	32	S	358	Agrobacterium tumefaciens
0	14	14	-	311403	Agrobacterium radiobacter K84
0	30	0	S	1176649	Agrobacterium fabrum
0	30	30	-	176299	Agrobacterium fabrum str. C58
0	27	27	S	1842536	Agrobacterium sp. RAC06
0	25	25	S	861208	Agrobacterium sp. H13-3
0	22	0	S	373	Agrobacterium vitis
0	22	22	-	311402	Agrobacterium vitis S4
0	56	0	G	1525371	Neorhizobium
0	56	0	S	399	Neorhizobium galegae
0	35	0	-	323656	Neorhizobium galegae bv. officinalis
0	35	35	-	1028801	Neorhizobium galegae bv. officinalis bv. officinalis str. HAMBI 1141
0	19	0	-	323655	Neorhizobium galegae bv. orientalis
0	19	19	-	1028800	Neorhizobium galegae bv. orientalis str. HAMBI 540
0	181	0	-	227292	Sinorhizobium/Ensifer group
0	147	0	G	28105	Sinorhizobium
0	59	30	S	382	Sinorhizobium meliloti
0	9	9	-	707241	Sinorhizobium meliloti SM11
0	5	5	-	1235461	Sinorhizobium meliloti GR4
0	3	3	-	698936	Sinorhizobium meliloti BL225C
0	3	3	-	693982	Sinorhizobium meliloti AK83
0	2	2	-	266834	Sinorhizobium meliloti 1021
0	2	2	-	1286640	Sinorhizobium meliloti 2011
0	1	1	-	1230587	Sinorhizobium meliloti Rm41
0	38	38	S	1842534	Sinorhizobium sp. RAC02
0	26	0	-	663276	Sinorhizobium fredii group
0	26	0	S	380	Sinorhizobium fredii
0	26	26	-	394	Sinorhizobium fredii NGR234
0	21	0	S	110321	Sinorhizobium medicae
0	21	21	-	366394	Sinorhizobium medicae WSM419
0	34	0	G	106591	Ensifer
0	34	34	S	106592	Ensifer adhaerens
0	56	0	G	323620	Shinella
0	56	56	S	879274	Shinella sp. HZN7
0	49	0	G	34019	Candidatus Liberibacter
0	13	0	S	556287	Candidatus Liberibacter solanacearum
0	13	13	-	658172	Candidatus Liberibacter solanacearum CLso-ZC1
0	11	0	S	34020	Candidatus Liberibacter africanus
0	11	11	-	1277257	Candidatus Liberibacter africanus PTSAPSY
0	10	5	S	1273132	Liberibacter crescens
0	5	5	-	1215343	Liberibacter crescens BT-1
0	9	0	S	309868	Candidatus Liberibacter americanus
0	9	9	-	1261131	Candidatus Liberibacter americanus str. Sao Paulo
0	6	1	S	34021	Candidatus Liberibacter asiaticus
0	1	1	-	537021	Candidatus Liberibacter asiaticus str. psy62
0	1	1	-	931202	Candidatus Liberibacter asiaticus str. Ishi-1
0	1	1	-	1174529	Candidatus Liberibacter asiaticus str. gxpsy
0.01	849	0	F	41294	Bradyrhizobiaceae
0	367	1	G	374	Bradyrhizobium
0	72	30	S	1355477	Bradyrhizobium diazoefficiens
0	41	41	-	224911	Bradyrhizobium diazoefficiens USDA 110
0	49	25	S	375	Bradyrhizobium japonicum
0	24	24	-	1037409	Bradyrhizobium japonicum USDA 6
0	46	46	S	1223566	Bradyrhizobium sp. CCGE-LA001
0	38	38	S	335659	Bradyrhizobium sp. S23321
0	35	35	S	1274631	Bradyrhizobium icense
0	34	0	S	44255	Bradyrhizobium oligotrophicum
0	34	34	-	1245469	Bradyrhizobium oligotrophicum S58
0	34	34	S	288000	Bradyrhizobium sp. BTAi1
0	29	29	S	114615	Bradyrhizobium sp. ORS 278
0	25	25	S	376	Bradyrhizobium sp.
0	229	0	G	1073	Rhodopseudomonas
0	229	1	S	1076	Rhodopseudomonas palustris
0	40	40	-	316056	Rhodopseudomonas palustris BisB18
0	40	40	-	316058	Rhodopseudomonas palustris HaA2
0	36	36	-	395960	Rhodopseudomonas palustris TIE-1
0	31	31	-	652103	Rhodopseudomonas palustris DX-1
0	31	31	-	258594	Rhodopseudomonas palustris CGA009
0	24	24	-	316055	Rhodopseudomonas palustris BisA53
0	22	22	-	316057	Rhodopseudomonas palustris BisB5
0	125	0	G	40136	Oligotropha
0	125	1	S	40137	Oligotropha carboxidovorans
0	110	110	-	504832	Oligotropha carboxidovorans OM5
0	13	13	-	1031710	Oligotropha carboxidovorans OM4
0	98	0	G	85413	Bosea
0	38	38	S	1792307	Bosea sp. PAMC 26642
0	35	35	S	1526658	Bosea vaviloviae
0	24	24	S	1842539	Bosea sp. RAC05
0	27	0	G	911	Nitrobacter
0	15	0	S	913	Nitrobacter winogradskyi
0	15	15	-	323098	Nitrobacter winogradskyi Nb-255
0	11	0	S	912	Nitrobacter hamburgensis
0	11	11	-	323097	Nitrobacter hamburgensis X14
0	409	0	F	69277	Phyllobacteriaceae
0	313	1	G	68287	Mesorhizobium
0	134	38	S	39645	Mesorhizobium ciceri
0	96	39	-	278148	Mesorhizobium ciceri biovar biserrulae
0	56	56	-	765698	Mesorhizobium ciceri biovar biserrulae WSM1271
0	92	0	S	381	Mesorhizobium loti
0	48	48	-	935546	Mesorhizobium loti NZP2037
0	43	43	-	266835	Mesorhizobium loti MAFF303099
0	33	0	S	536018	Mesorhizobium australicum
0	33	33	-	754035	Mesorhizobium australicum WSM2073
0	31	0	S	71433	Mesorhizobium amorphae
0	31	31	-	1082933	Mesorhizobium amorphae CCNWGS0123
0	19	0	S	593909	Mesorhizobium opportunistum
0	19	19	-	536019	Mesorhizobium opportunistum WSM2075
0	38	0	G	31988	Aminobacter
0	38	38	S	83263	Aminobacter aminovorans
0	34	0	G	274591	Hoeflea
0	34	34	S	1620421	Hoeflea sp. IMCC20628
0	22	0	G	449972	Chelativorans
0	22	22	S	266779	Chelativorans sp. BNC1
0	120	0	F	772	Bartonellaceae
0	120	0	G	773	Bartonella
0	26	26	S	1318743	Bartonella ancashensis
0	22	16	S	38323	Bartonella henselae
0	5	5	-	283166	Bartonella henselae str. Houston-1
0	19	0	S	33045	Bartonella grahamii
0	19	19	-	634504	Bartonella grahamii as4aup
0	13	6	S	85701	Bartonella tribocorum
0	6	6	-	382640	Bartonella tribocorum CIP 105476
0	9	4	S	774	Bartonella bacilliformis
0	4	4	-	360095	Bartonella bacilliformis KC583
0	9	0	S	803	Bartonella quintana
0	5	5	-	1225179	Bartonella quintana RM-11
0	4	4	-	283165	Bartonella quintana str. Toulouse
0	8	0	S	33047	Bartonella vinsonii
0	8	0	-	40933	Bartonella vinsonii subsp. berkhoffii
0	8	8	-	1094497	Bartonella vinsonii subsp. berkhoffii str. Winnie
0	6	0	S	56426	Bartonella clarridgeiae
0	6	6	-	696125	Bartonella clarridgeiae 73
0	6	0	S	388640	Bartonella australis
0	6	6	-	1094489	Bartonella australis Aust/NH1
0	102	0	F	255475	Aurantimonadaceae
0	54	0	G	414371	Aureimonas
0	54	54	S	1349819	Aureimonas sp. AU20
0	48	0	G	293088	Martelella
0	25	25	S	686597	Martelella sp. AD-3
0	22	22	S	1486262	Martelella endophytica
0	82	0	F	335928	Xanthobacteraceae
0	35	0	G	6	Azorhizobium
0	35	0	S	7	Azorhizobium caulinodans
0	35	35	-	438753	Azorhizobium caulinodans ORS 571
0	23	0	G	279	Xanthobacter
0	23	0	S	280	Xanthobacter autotrophicus
0	23	23	-	78245	Xanthobacter autotrophicus Py2
0	22	0	G	152053	Starkeya
0	22	0	S	921	Starkeya novella
0	22	22	-	639283	Starkeya novella DSM 506
0	66	0	F	45404	Beijerinckiaceae
0	38	0	G	28209	Chelatococcus
0	38	38	S	1702325	Chelatococcus sp. CO-6
0	19	0	G	120652	Methylocella
0	19	0	S	199596	Methylocella silvestris
0	19	19	-	395965	Methylocella silvestris BL2
0	9	0	G	532	Beijerinckia
0	9	0	S	533	Beijerinckia indica
0	9	0	-	31994	Beijerinckia indica subsp. indica
0	9	9	-	395963	Beijerinckia indica subsp. indica ATCC 9039
0	60	0	F	118882	Brucellaceae
0	39	0	G	528	Ochrobactrum
0	23	12	S	529	Ochrobactrum anthropi
0	10	10	-	439375	Ochrobactrum anthropi ATCC 49188
0	15	15	S	419475	Ochrobactrum pseudogrignonense
0	21	16	G	234	Brucella
0	4	4	S	1885919	Brucella sp. 141012304
0	1	0	S	29459	Brucella melitensis
0	1	0	-	644337	Brucella melitensis bv. 1
0	1	1	-	224914	Brucella melitensis bv. 1 str. 16M
0	41	0	-	119042	unclassified Rhizobiales
0	41	1	G	1484898	Methyloceanibacter
0	39	39	S	1384459	Methyloceanibacter caenitepidi
0	19	0	F	119043	Rhodobiaceae
0	19	0	G	256616	Parvibaculum
0	19	0	S	256618	Parvibaculum lavamentivorans
0	18	18	-	402881	Parvibaculum lavamentivorans DS-1
0	12	0	F	31993	Methylocystaceae
0	12	0	G	133	Methylocystis
0	12	12	S	187303	Methylocystis sp. SC2
0.02	3206	0	O	204458	Caulobacterales
0.02	3206	2	F	76892	Caulobacteraceae
0.02	2992	11	G	41275	Brevundimonas
0.02	2897	2897	S	588932	Brevundimonas naejangsanensis
0	30	0	S	74313	Brevundimonas subvibrioides
0	29	29	-	633149	Brevundimonas subvibrioides ATCC 15264
0	26	26	S	1532555	Brevundimonas sp. DS20
0	26	26	S	1827469	Brevundimonas sp. GW460-12-10-14-LB2
0	125	1	G	75	Caulobacter
0	45	13	S	155892	Caulobacter vibrioides
0	32	16	-	190650	Caulobacter crescentus CB15
0	16	16	-	565050	Caulobacter crescentus NA1000
0	32	10	S	88688	Caulobacter segnis
0	22	22	-	509190	Caulobacter segnis ATCC 21756
0	29	29	S	366602	Caulobacter sp. K31
0	16	16	S	69395	Caulobacter henricii
0	41	0	G	20	Phenylobacterium
0	41	11	S	284016	Phenylobacterium zucineum
0	29	29	-	450851	Phenylobacterium zucineum HLK1
0	30	0	-	81440	unclassified Caulobacteraceae
0	30	30	S	1759059	Caulobacteraceae bacterium OTSz_A_272
0	13	0	G	76890	Asticcacaulis
0	13	0	S	78587	Asticcacaulis excentricus
0	13	13	-	573065	Asticcacaulis excentricus CB 48
0.01	1726	0	O	204441	Rhodospirillales
0.01	1314	14	F	41295	Rhodospirillaceae
0.01	830	1	G	171436	Tistrella
0.01	828	0	S	171437	Tistrella mobilis
0.01	828	828	-	1110502	Tistrella mobilis KA081020-065
0	212	0	G	191	Azospirillum
0	93	0	S	193	Azospirillum lipoferum
0	54	54	-	137722	Azospirillum sp. B510
0	38	38	-	862719	Azospirillum lipoferum 4B
0	79	79	S	192	Azospirillum brasilense
0	31	31	S	528244	Azospirillum thiophilum
0	8	8	S	1226968	Azospirillum humicireducens
0	114	0	G	1081	Rhodospirillum
0	88	0	S	34018	Rhodospirillum centenum
0	87	87	-	414684	Rhodospirillum centenum SW
0	26	0	S	1085	Rhodospirillum rubrum
0	13	13	-	269796	Rhodospirillum rubrum ATCC 11170
0	13	13	-	1036743	Rhodospirillum rubrum F11
0	56	0	G	13134	Magnetospirillum
0	23	0	S	55518	Magnetospirillum gryphiswaldense
0	23	0	-	431944	Magnetospirillum gryphiswaldense MSR-1
0	23	23	-	1430440	Magnetospirillum gryphiswaldense MSR-1 v2
0	20	20	S	1663591	Magnetospirillum sp. XM-1
0	11	0	S	84159	Magnetospirillum magneticum
0	11	11	-	342108	Magnetospirillum magneticum AMB-1
0	30	0	G	1612157	Pararhodospirillum
0	30	0	S	1084	Pararhodospirillum photometricum
0	30	30	-	1150469	Pararhodospirillum photometricum DSM 122
0	19	0	G	168934	Thalassospira
0	19	0	S	220697	Thalassospira xiamenensis
0	19	19	-	1123366	Thalassospira xiamenensis M-5 = DSM 17429
0	14	0	G	1263978	Candidatus Endolissoclinum
0	14	0	S	1263979	Candidatus Endolissoclinum faulkneri
0	9	9	-	1193729	Candidatus Endolissoclinum faulkneri L2
0	5	5	-	1401328	Candidatus Endolissoclinum faulkneri L5
0	12	0	G	1804663	Haematospirillum
0	12	12	S	1549855	Haematospirillum jordaniae
0	10	0	G	1182780	Magnetospira
0	10	10	S	1288970	Magnetospira sp. QH-2
0	411	0	F	433	Acetobacteraceae
0	222	0	G	434	Acetobacter
0	189	168	S	438	Acetobacter pasteurianus
0	9	9	-	940260	Acetobacter pasteurianus subsp. paradoxus
0	7	7	-	481146	Acetobacter pasteurianus subsp. ascendens
0	3	3	-	1266844	Acetobacter pasteurianus 386B
0	0	0	-	1006554	Acetobacter pasteurianus NBRC 101655
0	20	20	S	1633874	Acetobacter sp. SLV-7
0	12	12	S	446692	Acetobacter senegalensis
0	42	0	G	522	Acidiphilium
0	21	0	S	524	Acidiphilium cryptum
0	21	21	-	349163	Acidiphilium cryptum JF-5
0	21	0	S	62140	Acidiphilium multivorum
0	21	21	-	926570	Acidiphilium multivorum AIU301
0	41	0	G	364409	Granulibacter
0	41	0	S	364410	Granulibacter bethesdensis
0	15	15	-	1052004	Granulibacter bethesdensis CGDNIH3
0	10	10	-	391165	Granulibacter bethesdensis CGDNIH1
0	9	9	-	1051974	Granulibacter bethesdensis CGDNIH2
0	6	6	-	1052095	Granulibacter bethesdensis CGDNIH4
0	27	0	G	1434011	Komagataeibacter
0	17	0	S	28448	Komagataeibacter xylinus
0	17	17	-	1296990	Komagataeibacter xylinus E25
0	10	0	S	1177712	Komagataeibacter medellinensis
0	10	10	-	634177	Komagataeibacter medellinensis NBRC 3288
0	27	0	G	89583	Gluconacetobacter
0	27	0	S	33996	Gluconacetobacter diazotrophicus
0	27	27	-	272568	Gluconacetobacter diazotrophicus PA1 5
0	27	0	G	441	Gluconobacter
0	27	11	S	442	Gluconobacter oxydans
0	6	6	-	1224746	Gluconobacter oxydans H24
0	5	5	-	290633	Gluconobacter oxydans 621H
0	4	4	-	1288313	Gluconobacter oxydans DSM 3504
0	14	0	G	153497	Kozakia
0	14	14	S	153496	Kozakia baliensis
0	7	0	G	91914	Asaia
0	7	0	S	91915	Asaia bogorensis
0	7	7	-	1231624	Asaia bogorensis NBRC 16594
0.01	1247	2	O	204457	Sphingomonadales
0.01	1043	1	F	41297	Sphingomonadaceae
0	312	0	G	13687	Sphingomonas
0	64	1	S	397260	Sphingomonas sanxanigenens
0	63	63	-	1123269	Sphingomonas sanxanigenens DSM 19645 = NX02
0	55	55	S	1167641	Sphingomonas sp. NIC1
0	51	0	S	152682	Sphingomonas melonis
0	51	51	-	621456	Sphingomonas melonis TY
0	35	35	S	1560345	Sphingomonas panacis
0	32	32	S	1549858	Sphingomonas taxi
0	27	27	S	745310	Sphingomonas sp. MM-1
0	22	22	S	1609977	Sphingomonas hengshuiensis
0	21	0	S	160791	Sphingomonas wittichii
0	21	21	-	392499	Sphingomonas wittichii RW1
0	285	1	G	165697	Sphingopyxis
0	146	146	S	1515612	Sphingopyxis fribergensis
0	71	71	S	33050	Sphingopyxis macrogoltabida
0	23	0	S	117207	Sphingopyxis alaskensis
0	23	23	-	317655	Sphingopyxis alaskensis RB2256
0	20	20	S	267128	Sphingopyxis granuli
0	13	0	S	33052	Sphingopyxis terrae
0	13	13	-	1219058	Sphingopyxis terrae NBRC 15098
0	8	8	S	292913	Sphingopyxis sp. 113P3
0	216	1	G	165695	Sphingobium
0	38	38	S	484429	Sphingobium sp. YBL2
0	38	38	S	1332080	Sphingobium baderi
0	23	23	S	1843368	Sphingobium sp. RAC03
0	23	23	S	1315974	Sphingobium sp. TKS
0	23	23	S	627192	Sphingobium sp. SYK-6
0	19	19	S	1855519	Sphingobium sp. EP60837
0	18	0	S	46429	Sphingobium chlorophenolicum
0	18	18	-	690566	Sphingobium chlorophenolicum L-1
0	18	18	S	407020	Sphingobium sp. MI1205
0	10	0	S	332056	Sphingobium japonicum
0	10	10	-	452662	Sphingobium japonicum UT26S
0	100	0	G	165696	Novosphingobium
0	41	41	S	158500	Novosphingobium resinovorum
0	22	22	S	702113	Novosphingobium sp. PP1Y
0	21	0	S	205844	Novosphingobium pentaromativorans
0	21	21	-	1088721	Novosphingobium pentaromativorans US6-1
0	13	0	S	48935	Novosphingobium aromaticivorans
0	13	13	-	279238	Novosphingobium aromaticivorans DSM 12444
0	64	0	G	541	Zymomonas
0	64	5	S	542	Zymomonas mobilis
0	49	0	-	120045	Zymomonas mobilis subsp. mobilis
0	14	14	-	264203	Zymomonas mobilis subsp. mobilis ZM4 = ATCC 31821
0	14	14	-	627343	Zymomonas mobilis subsp. mobilis str. CP4 = NRRL B-14023
0	7	7	-	627344	Zymomonas mobilis subsp. mobilis ATCC 29191
0	6	6	-	1194424	Zymomonas mobilis subsp. mobilis NRRL B-12526
0	3	3	-	622759	Zymomonas mobilis subsp. mobilis NCIMB 11163
0	2	2	-	555217	Zymomonas mobilis subsp. mobilis ATCC 10988
0	10	0	-	120044	Zymomonas mobilis subsp. pomaceae
0	10	10	-	579138	Zymomonas mobilis subsp. pomaceae ATCC 29192
0	23	0	G	1434046	Sphingorhabdus
0	23	23	S	1806885	Sphingorhabdus sp. M41
0	19	0	G	72173	Citromicrobium
0	19	19	S	1634516	Citromicrobium sp. JL477
0	19	0	G	150203	Blastomonas
0	19	19	S	1842535	Blastomonas sp. RAC04
0	201	0	F	335929	Erythrobacteraceae
0	97	0	G	361177	Altererythrobacter
0	28	28	S	543877	Altererythrobacter marensis
0	22	22	S	645517	Altererythrobacter namhicola
0	15	15	S	692370	Altererythrobacter dongtanensis
0	12	12	S	1267766	Altererythrobacter atlanticus
0	11	11	S	476157	Altererythrobacter ishigakiensis
0	7	7	S	361183	Altererythrobacter epoxidivorans
0	63	0	G	1041	Erythrobacter
0	51	13	S	39960	Erythrobacter litoralis
0	38	38	-	314225	Erythrobacter litoralis HTCC2594
0	12	12	S	1648404	Erythrobacter atlanticus
0	25	0	G	1111	Porphyrobacter
0	14	14	S	1896196	Porphyrobacter sp. LM 6
0	10	10	S	1112	Porphyrobacter neustonensis
0	14	0	G	1295327	Croceicoccus
0	14	14	S	1348774	Croceicoccus naphthovorans
0.01	988	0	O	204455	Rhodobacterales
0.01	917	2	F	31989	Rhodobacteraceae
0	242	0	G	478070	Labrenzia
0	242	242	S	1674922	Labrenzia sp. CP4
0	110	0	G	1060	Rhodobacter
0	64	14	S	1063	Rhodobacter sphaeroides
0	20	20	-	349102	Rhodobacter sphaeroides ATCC 17025
0	17	17	-	349101	Rhodobacter sphaeroides ATCC 17029
0	11	11	-	557760	Rhodobacter sphaeroides KD131
0	24	24	S	1850250	Rhodobacter sp. LPB0142
0	21	0	S	1061	Rhodobacter capsulatus
0	21	21	-	272942	Rhodobacter capsulatus SB 1003
0	72	0	G	265	Paracoccus
0	55	0	S	266	Paracoccus denitrificans
0	55	55	-	318586	Paracoccus denitrificans PD1222
0	17	0	S	34003	Paracoccus aminophilus
0	17	17	-	1367847	Paracoccus aminophilus JCM 7686
0	64	0	G	34008	Rhodovulum
0	64	43	S	35806	Rhodovulum sulfidophilum
0	20	20	-	1188256	Rhodovulum sulfidophilum DSM 1374
0	46	0	G	53945	Octadecabacter
0	20	0	S	53946	Octadecabacter arcticus
0	20	20	-	391616	Octadecabacter arcticus 238
0	19	0	S	1217908	Octadecabacter antarcticus
0	19	19	-	391626	Octadecabacter antarcticus 307
0	7	7	S	1458307	Octadecabacter temperatus
0	41	0	G	302485	Phaeobacter
0	22	7	S	60890	Phaeobacter gallaeciensis
0	14	14	-	1423144	Phaeobacter gallaeciensis DSM 26640
0	19	0	S	221822	Phaeobacter inhibens
0	11	11	-	383629	Phaeobacter inhibens 2.10
0	8	8	-	391619	Phaeobacter inhibens DSM 17395
0	41	0	G	97050	Ruegeria
0	14	0	S	89184	Ruegeria pomeroyi
0	14	14	-	246200	Ruegeria pomeroyi DSS-3
0	14	14	S	292414	Ruegeria sp. TM1040
0	13	0	S	379347	Ruegeria mobilis
0	13	13	-	1265309	Ruegeria mobilis F1926
0	32	0	G	159345	Roseibacterium
0	32	0	S	159346	Roseibacterium elongatum
0	32	32	-	1294273	Roseibacterium elongatum DSM 19469
0	31	0	G	354203	Yangia
0	31	31	S	1792508	Yangia sp. CCB-MM3
0	29	0	G	191028	Leisingera
0	29	0	S	133924	Leisingera methylohalidivorans
0	29	29	-	999552	Leisingera methylohalidivorans DSM 14336
0	26	0	G	875170	Celeribacter
0	20	20	S	1208324	Celeribacter indicus
0	5	5	S	1397108	Celeribacter marinus
0	25	0	G	2433	Roseobacter
0	13	0	S	2434	Roseobacter denitrificans
0	13	13	-	375451	Roseobacter denitrificans OCh 114
0	12	0	S	42443	Roseobacter litoralis
0	12	12	-	391595	Roseobacter litoralis Och 149
0	22	0	G	1284657	Planktomarina
0	22	0	S	1284658	Planktomarina temperata
0	22	22	-	666509	Planktomarina temperata RCA23
0	21	0	G	227873	Pannonibacter
0	20	20	S	121719	Pannonibacter phragmitetus
0	19	0	G	309512	Dinoroseobacter
0	19	0	S	215813	Dinoroseobacter shibae
0	19	19	-	398580	Dinoroseobacter shibae DFL 12 = DSM 16493
0	17	0	G	1579315	Halocynthiibacter
0	17	17	S	1579316	Halocynthiibacter arcticus
0	16	0	G	92944	Ketogulonicigenium
0	16	9	S	92945	Ketogulonicigenium vulgare
0	3	3	-	759362	Ketogulonicigenium vulgare WSH-001
0	3	3	-	880591	Ketogulonicigenium vulgare Y25
0	15	0	G	1097466	Defluviimonas
0	15	15	S	1335048	Defluviimonas alba
0	14	0	G	367771	Marinovum
0	14	0	S	42444	Marinovum algicola
0	14	14	-	988812	Marinovum algicola DG 898
0	14	0	G	188905	Jannaschia
0	14	14	S	290400	Jannaschia sp. CCS1
0	9	0	G	1609958	Confluentimicrobium
0	9	9	S	1609966	Confluentimicrobium sp. EMB200-NS6
0	70	0	F	69657	Hyphomonadaceae
0	27	0	G	2723	Hirschia
0	27	0	S	2724	Hirschia baltica
0	27	27	-	582402	Hirschia baltica ATCC 49814
0	22	0	G	85	Hyphomonas
0	13	13	S	1906738	Hyphomonas sp. Mor2
0	9	0	S	81032	Hyphomonas neptunium
0	9	9	-	228405	Hyphomonas neptunium ATCC 15444
0	20	0	G	74317	Maricaulis
0	20	0	S	74318	Maricaulis maris
0	20	20	-	394221	Maricaulis maris MCS10
0	608	0	O	54526	Pelagibacterales
0	608	0	F	1655514	Pelagibacteraceae
0	577	0	-	1655516	unclassified Pelagibacteraceae
0	558	558	S	744985	alpha proteobacterium HIMB59
0	19	19	S	859653	alpha proteobacterium HIMB5
0	29	0	G	198251	Candidatus Pelagibacter
0	22	0	S	198252	Candidatus Pelagibacter ubique
0	22	22	-	335992	Candidatus Pelagibacter ubique HTCC1062
0	7	7	S	1002672	Candidatus Pelagibacter sp. IMCC9063
0	449	0	O	766	Rickettsiales
0	197	0	F	942	Anaplasmataceae
0	64	0	G	768	Anaplasma
0	50	0	S	770	Anaplasma marginale
0	25	25	-	234826	Anaplasma marginale str. St. Maries
0	24	24	-	320483	Anaplasma marginale str. Florida
0	12	0	S	106179	phagocytophilum group
0	12	0	S	948	Anaplasma phagocytophilum
0	5	5	-	1392507	Anaplasma phagocytophilum str. Norway variant2
0	2	2	-	212042	Anaplasma phagocytophilum str. HZ
0	2	2	-	1184253	Anaplasma phagocytophilum str. HZ2
0	1	1	-	1173064	Anaplasma phagocytophilum str. JM
0	2	0	S	769	Anaplasma centrale
0	2	2	-	574556	Anaplasma centrale str. Israel
0	54	0	G	943	Ehrlichia
0	46	0	S	106178	canis group
0	17	0	S	779	Ehrlichia ruminantium
0	13	13	-	254945	Ehrlichia ruminantium str. Welgevonden
0	4	4	-	302409	Ehrlichia ruminantium str. Gardel
0	16	0	S	944	Ehrlichia canis
0	16	16	-	269484	Ehrlichia canis str. Jake
0	8	2	S	945	Ehrlichia chaffeensis
0	1	1	-	1249652	Ehrlichia chaffeensis str. Jax
0	1	1	-	1249653	Ehrlichia chaffeensis str. Liberty
0	1	1	-	1249655	Ehrlichia chaffeensis str. Saint Vincent
0	1	1	-	1249656	Ehrlichia chaffeensis str. Wakulla
0	0	0	-	205920	Ehrlichia chaffeensis str. Arkansas
0	0	0	-	1249650	Ehrlichia chaffeensis str. West Paces
0	0	0	-	1249651	Ehrlichia chaffeensis str. Heartland
0	0	0	-	1249654	Ehrlichia chaffeensis str. Osceola
0	4	0	S	35795	Ehrlichia muris
0	4	4	-	1423892	Ehrlichia muris AS145
0	8	0	-	106181	unclassified Ehrlichia
0	8	8	S	391036	Ehrlichia sp. HF
0	54	0	-	952	Wolbachieae
0	54	0	G	953	Wolbachia
0	16	0	S	77038	Wolbachia endosymbiont of Drosophila simulans
0	9	9	-	1236908	Wolbachia endosymbiont of Drosophila simulans wNo
0	7	7	-	1236909	Wolbachia endosymbiont of Drosophila simulans wHa
0	9	0	S	77551	Wolbachia endosymbiont of Onchocerca volvulus
0	9	9	-	1410384	Wolbachia endosymbiont of Onchocerca volvulus str. Cameroon
0	9	9	S	163164	Wolbachia endosymbiont of Drosophila melanogaster
0	7	0	S	80849	Wolbachia endosymbiont of Brugia malayi
[truncated: 6,026 more rows]

## Sheet: Nablus_sheep_T3.1
% of fragments	Number of fragments covered by th clade	Number of fragments unique for his clade	Rank code	NCBI taxonomic ID number	Indented scientific name
87.15	14890439	14890439	U	0	unclassified
10.16	1736222	0	-	1	root
10.13	1731240	0	-	131567	cellular organisms
5.5	940083	0	D	2759	Eukaryota
5.5	940083	0	-	33154	Opisthokonta
5.5	940083	0	K	33208	Metazoa
5.5	940083	0	-	6072	Eumetazoa
5.5	940083	0	-	33213	Bilateria
5.5	940083	0	-	33511	Deuterostomia
5.5	940083	0	P	7711	Chordata
5.5	940083	0	-	89593	Craniata
5.5	940083	0	-	7742	Vertebrata
5.5	940083	0	-	7776	Gnathostomata
5.5	940083	0	-	117570	Teleostomi
5.5	940083	0	-	117571	Euteleostomi
5.5	940083	0	-	8287	Sarcopterygii
5.5	940083	0	-	1338369	Dipnotetrapodomorpha
5.5	940083	0	-	32523	Tetrapoda
5.5	940083	0	-	32524	Amniota
5.5	940083	0	C	40674	Mammalia
5.5	940083	0	-	32525	Theria
5.5	940083	0	-	9347	Eutheria
5.5	940083	0	-	1437010	Boreoeutheria
5.5	940083	0	-	314146	Euarchontoglires
5.5	940083	0	O	9443	Primates
5.5	940083	0	-	376913	Haplorrhini
5.5	940083	0	-	314293	Simiiformes
5.5	940083	0	-	9526	Catarrhini
5.5	940083	0	-	314295	Hominoidea
5.5	940083	0	F	9604	Hominidae
5.5	940083	0	-	207598	Homininae
5.5	940083	0	G	9605	Homo
5.5	940082	940082	S	9606	Homo sapiens
4.62	788569	22	D	2	Bacteria
4.31	736604	13	P	1224	Proteobacteria
3.22	550536	53	C	1236	Gammaproteobacteria
3.14	536065	1	O	118969	Legionellales
3.14	535791	1	F	118968	Coxiellaceae
3.14	535647	0	-	134284	unclassified Coxiellaceae
3.14	535647	535647	S	1592897	Coxiella-like endosymbiont
0	142	1	G	776	Coxiella
0	131	95	S	777	Coxiella burnetii
0	8	8	-	434924	Coxiella burnetii CbuK_Q154
0	6	6	-	360115	Coxiella burnetii RSA 331
0	5	5	-	227377	Coxiella burnetii RSA 493
0	5	5	-	434923	Coxiella burnetii CbuG_Q212
0	5	5	-	1293501	Coxiella burnetii Z3055
0	4	4	-	434922	Coxiella burnetii Dugway 5J108-111
0	10	10	S	325775	Coxiella endosymbiont of Amblyomma americanum
0	272	0	F	444	Legionellaceae
0	258	0	G	445	Legionella
0	111	40	S	446	Legionella pneumophila
0	38	26	-	91891	Legionella pneumophila subsp. pneumophila
0	11	11	-	1312904	Legionella pneumophila subsp. pneumophila LPE509
0	18	18	-	91890	Legionella pneumophila subsp. pascullei
0	4	0	-	66976	Legionella pneumophila serogroup 1
0	4	4	-	423212	Legionella pneumophila 2300/99 Alcoy
0	4	4	-	400673	Legionella pneumophila str. Corby
0	3	3	-	297246	Legionella pneumophila str. Paris
0	1	1	-	297245	Legionella pneumophila str. Lens
0	85	0	S	29423	Legionella oakridgensis
0	85	85	-	1268635	Legionella oakridgensis ATCC 33761 = DSM 21215
0	26	0	S	96230	Legionella fallonii
0	25	25	-	1212491	Legionella fallonii LLAP-10
0	18	0	S	450	Legionella longbeachae
0	18	18	-	661367	Legionella longbeachae NSW150
0	15	15	S	449	Legionella hackeliae
0	13	0	G	465	Tatlockia
0	13	13	S	451	Tatlockia micdadei
0.03	5332	1	O	91347	Enterobacterales
0.02	2990	4	F	543	Enterobacteriaceae
0	668	1	G	570	Klebsiella
0	356	346	S	571	Klebsiella oxytoca
0	10	10	-	1333852	Klebsiella oxytoca KONIH1
0	154	85	S	573	Klebsiella pneumoniae
0	52	36	-	72407	Klebsiella pneumoniae subsp. pneumoniae
0	8	8	-	1392499	Klebsiella pneumoniae subsp. pneumoniae 1158
0	4	4	-	1328324	Klebsiella pneumoniae subsp. pneumoniae KPNIH27
0	1	1	-	1193292	Klebsiella pneumoniae subsp. pneumoniae 1084
0	0	0	-	1406314	Klebsiella pneumoniae subsp. pneumoniae PittNDM01
0	0	0	-	484021	Klebsiella pneumoniae subsp. pneumoniae NTUH-K2044
0	0	0	-	272620	Klebsiella pneumoniae subsp. pneumoniae MGH 78578
0	0	0	-	1125630	Klebsiella pneumoniae subsp. pneumoniae HS11286
0	12	12	-	507522	Klebsiella pneumoniae 342
0	1	1	-	1049565	Klebsiella pneumoniae KCTC 2242
0	1	1	-	1284798	Klebsiella pneumoniae DMC1097
0	1	1	-	1392500	Klebsiella pneumoniae HK787
0	0	0	-	1420013	Klebsiella pneumoniae 30684/NJST258_2
0	43	30	S	548	[Enterobacter] aerogenes
0	7	7	-	1028307	Enterobacter aerogenes KCTC 2190
0	5	5	-	935296	Enterobacter aerogenes EA1509E
0	38	38	S	1134687	Klebsiella michiganensis
0	26	21	S	244366	Klebsiella variicola
0	4	4	-	640131	Klebsiella variicola At-22
0	26	26	S	1715259	Klebsiella sp. G5
0	12	12	S	1905288	Klebsiella sp. LTGPAF-6F
0	9	9	S	1463165	Klebsiella quasipneumoniae
0	387	0	G	561	Escherichia
0	347	151	S	562	Escherichia coli
0	105	0	-	168807	Escherichia coli O127:H6
0	105	105	-	574521	Escherichia coli O127:H6 str. E2348/69
0	23	23	-	1358422	Escherichia coli PCN061
0	7	7	-	405955	Escherichia coli APEC O1
0	6	6	-	199310	Escherichia coli CFT073
0	5	5	-	1329907	Escherichia coli APEC IMT5155
0	4	4	-	696406	Escherichia coli UMNK88
0	3	3	-	409438	Escherichia coli SE11
0	3	0	-	861906	Escherichia coli O44:H18
0	3	3	-	216592	Escherichia coli 042
0	3	3	-	941323	Escherichia coli VR50
0	2	2	-	869729	Escherichia coli UM146
0	2	0	-	1038927	Escherichia coli O104:H4
0	1	1	-	1048254	Escherichia coli O104:H4 str. C227-11
0	0	0	-	1133852	Escherichia coli O104:H4 str. 2011C-3493
0	0	0	-	1133853	Escherichia coli O104:H4 str. 2009EL-2071
0	0	0	-	1134782	Escherichia coli O104:H4 str. 2009EL-2050
0	2	2	-	1001989	Escherichia coli PCN033
0	2	0	-	1072458	Escherichia coli O7:K1
0	2	2	-	1072459	Escherichia coli O7:K1 str. CE10
0	2	2	-	930406	Escherichia coli O157:H16
0	1	1	-	1033813	Escherichia coli NA114
0	1	1	-	585057	Escherichia coli IAI39
0	1	1	-	316435	Escherichia coli Nissle 1917
0	1	1	-	331112	Escherichia coli HS
0	1	0	-	244320	Escherichia coli O55:H7
0	1	1	-	1048689	Escherichia coli O55:H7 str. RM12579
0	0	0	-	701177	Escherichia coli O55:H7 str. CB9615
0	1	1	-	83334	Escherichia coli O157:H7
0	1	0	-	376725	Escherichia coli O103:H2
0	1	1	-	585395	Escherichia coli O103:H2 str. 12009
0	1	0	-	498388	Escherichia coli C
0	1	1	-	481805	Escherichia coli ATCC 8739
0	1	1	-	741093	Escherichia coli Xuzhou21
0	1	1	-	758831	Escherichia coli ECC-1470
0	1	1	-	866768	Escherichia coli 'BL21-Gold(DE3)pLysS AG'
0	1	0	-	1603259	Escherichia coli O139:H28
0	1	1	-	331111	Escherichia coli O139:H28 str. E24377A
0	0	0	-	1322345	Escherichia coli ATCC 25922
0	0	0	-	364106	Escherichia coli UTI89
0	0	0	-	439184	Escherichia coli RS218
0	0	0	-	714962	Escherichia coli IHE3034
0	0	0	-	1311757	Escherichia coli ACN001
0	0	0	-	745156	Escherichia coli 1303
0	0	0	-	585055	Escherichia coli 55989
0	0	0	-	439855	Escherichia coli SMS-3-5
0	0	0	-	1274814	Escherichia coli APEC O78
0	28	13	S	208962	Escherichia albertii
0	15	15	-	1440052	Escherichia albertii KF1
0	11	0	S	564	Escherichia fergusonii
0	10	10	-	585054	Escherichia fergusonii ATCC 35469
0	349	0	G	590	Salmonella
0	311	81	S	28901	Salmonella enterica
0	192	0	-	59201	Salmonella enterica subsp. enterica
0	122	120	-	90371	Salmonella enterica subsp. enterica serovar Typhimurium
0	0	0	-	568708	Salmonella enterica subsp. enterica serovar Typhimurium str. D23580
0	0	0	-	85569	Salmonella enterica subsp. enterica serovar Typhimurium str. DT104
0	0	0	-	996633	Salmonella enterica subsp. enterica serovar Typhimurium str. L-3553
0	0	0	-	1454630	Salmonella enterica subsp. enterica serovar Typhimurium str. USDA-ARS-USMARC-1808
0	0	0	-	1454640	Salmonella enterica subsp. enterica serovar Typhimurium str. CDC H2662
0	0	0	-	1454643	Salmonella enterica subsp. enterica serovar Typhimurium str. CDC 2011K-1702
0	0	0	-	1454644	Salmonella enterica subsp. enterica serovar Typhimurium str. CDC 2009K-1640
0	18	11	-	54388	Salmonella enterica subsp. enterica serovar Paratyphi A
0	3	3	-	295319	Salmonella enterica subsp. enterica serovar Paratyphi A str. ATCC 9150
0	3	3	-	554290	Salmonella enterica subsp. enterica serovar Paratyphi A str. AKU_12601
0	8	4	-	90370	Salmonella enterica subsp. enterica serovar Typhi
0	1	1	-	1132507	Salmonella enterica subsp. enterica serovar Typhi str. P-stx-12
0	0	0	-	209261	Salmonella enterica subsp. enterica serovar Typhi str. Ty2
0	0	0	-	527001	Salmonella enterica subsp. enterica serovar Typhi str. Ty21a
0	0	0	-	220341	Salmonella enterica subsp. enterica serovar Typhi str. CT18
0	6	0	-	58095	Salmonella enterica subsp. enterica serovar Agona
0	2	2	-	454166	Salmonella enterica subsp. enterica serovar Agona str. SL483
0	2	2	-	1072590	Salmonella enterica subsp. enterica serovar Agona str. 392869-2
0	0	0	-	1124917	Salmonella enterica subsp. enterica serovar Agona str. 460004 2-1
0	0	0	-	1406860	Salmonella enterica subsp. enterica serovar Agona str. 24249
0	4	4	-	57743	Salmonella enterica subsp. enterica serovar Weltevreden
0	0	0	-	1173939	Salmonella enterica subsp. enterica serovar Weltevreden str. 1655
0	4	0	-	58712	Salmonella enterica subsp. enterica serovar Anatum
0	1	1	-	1454585	Salmonella enterica subsp. enterica serovar Anatum str. USDA-ARS-USMARC-1735
0	1	1	-	1454584	Salmonella enterica subsp. enterica serovar Anatum str. USDA-ARS-USMARC-1727
0	0	0	-	1454593	Salmonella enterica subsp. enterica serovar Anatum str. USDA-ARS-USMARC-1765
0	0	0	-	1454586	Salmonella enterica subsp. enterica serovar Anatum str. USDA-ARS-USMARC-1736
0	0	0	-	1454583	Salmonella enterica subsp. enterica serovar Anatum str. USDA-ARS-USMARC-1783
0	3	1	-	149539	Salmonella enterica subsp. enterica serovar Enteritidis
0	2	2	-	1412529	Salmonella enterica subsp. enterica serovar Enteritidis str. EC20120200
0	0	0	-	696867	Salmonella enterica subsp. enterica serovar Enteritidis str. 18569
0	3	0	-	340188	Salmonella enterica subsp. enterica serovar Cerro
0	3	3	-	1410916	Salmonella enterica subsp. enterica serovar Cerro str. CFSAN001588
0	2	0	-	115981	Salmonella enterica subsp. enterica serovar Montevideo
0	1	1	-	859199	Salmonella enterica subsp. enterica serovar Montevideo str. 507440-20
0	1	1	-	1454603	Salmonella enterica subsp. enterica serovar Montevideo str. USDA-ARS-USMARC-1903
0	0	0	-	1454606	Salmonella enterica subsp. enterica serovar Montevideo str. USDA-ARS-USMARC-1921
0	2	0	-	340190	Salmonella enterica subsp. enterica serovar Schwarzengrund
0	2	2	-	439843	Salmonella enterica subsp. enterica serovar Schwarzengrund str. CVM19633
0	2	0	-	605	Salmonella enterica subsp. enterica serovar Pullorum
0	2	2	-	1029979	Salmonella enterica subsp. enterica serovar Pullorum str. ATCC 9120
0	2	2	-	28150	Salmonella enterica subsp. enterica serovar Senftenberg
0	2	0	-	363569	Salmonella enterica subsp. enterica serovar Javiana
0	2	2	-	1267753	Salmonella enterica subsp. enterica serovar Javiana str. CFSAN001992
0	1	0	-	600	Salmonella enterica subsp. enterica serovar Thompson
0	0	0	-	935705	Salmonella enterica subsp. enterica serovar Thompson str. ATCC 8391
0	0	0	-	1064551	Salmonella enterica subsp. enterica serovar Thompson str. RM6836
0	1	0	-	604	Salmonella enterica subsp. enterica serovar Gallinarum/pullorum
0	0	0	-	1081093	Salmonella enterica subsp. enterica serovar Gallinarum/pullorum str. RKS5078
0	0	0	-	1225522	Salmonella enterica subsp. enterica serovar Gallinarum/pullorum str. CDC1983-67
0	1	0	-	189201	Salmonella enterica subsp. enterica serovar Cubana
0	1	1	-	1271863	Salmonella enterica subsp. enterica serovar Cubana str. CFSAN002050
0	1	0	-	181798	Salmonella enterica subsp. enterica serovar Sloterdijk
0	1	1	-	938141	Salmonella enterica subsp. enterica serovar Sloterdijk str. ATCC 15791
0	1	0	-	108619	Salmonella enterica subsp. enterica serovar Newport
0	1	1	-	423368	Salmonella enterica subsp. enterica serovar Newport str. SL254
0	1	0	-	143221	Salmonella enterica subsp. enterica serovar Tennessee
0	1	1	-	1003191	Salmonella enterica subsp. enterica serovar Tennessee str. TXSC_TXSC08-19
0	0	0	-	90105	Salmonella enterica subsp. enterica serovar Saintpaul
0	0	0	-	702982	Salmonella enterica subsp. enterica serovar Saintpaul str. SARA26
0	0	0	-	595	Salmonella enterica subsp. enterica serovar Infantis
0	0	0	-	29472	Salmonella enterica subsp. enterica serovar Panama
0	0	0	-	1124961	Salmonella enterica subsp. enterica serovar Panama str. ATCC 7378
0	0	0	-	611	Salmonella enterica subsp. enterica serovar Heidelberg
0	0	0	-	1124936	Salmonella enterica subsp. enterica serovar Heidelberg str. 41578
0	0	0	-	58096	Salmonella enterica subsp. enterica serovar Bareilly
0	0	0	-	1173427	Salmonella enterica subsp. enterica serovar Bareilly str. CFSAN000189
0	0	0	-	134047	Salmonella enterica subsp. enterica serovar Bredeney
0	0	0	-	1194154	Salmonella enterica subsp. enterica serovar Bredeney str. CFSAN001080
0	0	0	-	1151172	Salmonella enterica subsp. enterica serovar Abaetetuba
0	0	0	-	1208611	Salmonella enterica subsp. enterica serovar Abaetetuba str. ATCC 35640
0	31	0	-	59203	Salmonella enterica subsp. arizonae
0	16	0	-	41515	Salmonella enterica subsp. arizonae serovar 62:z36:-
0	16	16	-	1386967	Salmonella enterica subsp. arizonae serovar 62:z36:- str. RKS2983
0	14	14	-	41514	Salmonella enterica subsp. arizonae serovar 62:z4,z23:-
0	5	5	-	59204	Salmonella enterica subsp. diarizonae
0	38	0	S	54736	Salmonella bongori
0	16	16	-	1197719	Salmonella bongori N268-08
0	11	0	-	41527	Salmonella bongori serovar 48:z41:--
0	11	11	-	1382510	Salmonella bongori serovar 48:z41:-- str. RKS3044
0	10	10	-	218493	Salmonella bongori NCTC 12419
0	335	4	G	547	Enterobacter
0	275	0	S	354276	Enterobacter cloacae complex
0	97	42	S	550	Enterobacter cloacae
0	21	0	-	336306	Enterobacter cloacae subsp. cloacae
0	15	15	-	716541	Enterobacter cloacae subsp. cloacae ATCC 13047
0	5	5	-	1211025	Enterobacter cloacae subsp. cloacae ENHKU01
0	14	0	-	69219	Enterobacter cloacae subsp. dissolvens
0	14	14	-	1104326	Enterobacter cloacae subsp. dissolvens SDM
0	12	12	-	1354030	Enterobacter cloacae P101
0	5	5	-	1045856	Enterobacter cloacae EcWSU1
0	2	2	-	1333850	Enterobacter cloacae ECNIH2
0	52	4	S	158836	Enterobacter hormaechei
0	22	22	-	301102	Enterobacter hormaechei subsp. oharae
0	16	16	-	299766	Enterobacter hormaechei subsp. steigerwaltii
0	8	8	-	301105	Enterobacter hormaechei subsp. hormaechei
0	45	20	S	61645	Enterobacter asburiae
0	17	17	-	640513	Enterobacter asburiae LF7a
0	8	8	-	1421338	Enterobacter asburiae L1
0	18	0	S	1334193	Enterobacter lignolyticus
0	18	18	-	701347	Enterobacter lignolyticus SCF1
0	14	6	S	1812934	Enterobacter cloacae complex 'Hoffmann cluster III'
0	4	4	-	1333849	Enterobacter cloacae ECR091
0	4	4	-	1333851	Enterobacter cloacae ECNIH3
0	13	13	S	1870930	Enterobacter cloacae complex sp. 35734
0	10	10	S	1812935	Enterobacter cloacae complex 'Hoffmann cluster IV'
0	9	9	S	1296536	Enterobacter xiangfangensis
0	8	8	S	299767	Enterobacter ludwigii
0	4	4	S	208224	Enterobacter kobei
0	15	15	S	399742	Enterobacter sp. 638
0	14	14	S	1166130	Enterobacter sp. R4-368
0	11	11	S	1692238	Enterobacter sp. FY-07
0	6	6	S	1827481	Enterobacter sp. ODB01
0	5	5	S	1868135	Enterobacter sp. HK169
0	3	3	S	1560339	Enterobacter sp. E20
0	304	0	G	413496	Cronobacter
0	212	0	S	1163710	Cronobacter condimenti
0	212	212	-	1073999	Cronobacter condimenti 1330
0	25	13	S	28141	Cronobacter sakazakii
0	5	5	-	956149	Cronobacter sakazakii SP291
0	4	4	-	1138308	Cronobacter sakazakii ES15
0	1	1	-	290339	Cronobacter sakazakii ATCC BAA-894
0	17	0	S	413497	Cronobacter dublinensis
0	17	0	-	413498	Cronobacter dublinensis subsp. dublinensis
0	17	17	-	1159554	Cronobacter dublinensis subsp. dublinensis LMG 23823
0	14	7	S	413503	Cronobacter malonaticus
0	6	6	-	1159491	Cronobacter malonaticus LMG 23826
0	14	0	S	535744	Cronobacter universalis
0	14	14	-	1074000	Cronobacter universalis NCTC 9529
0	11	0	S	413501	Cronobacter muytjensii
0	11	11	-	1159613	Cronobacter muytjensii ATCC 51329
0	8	0	S	413502	Cronobacter turicensis
0	8	8	-	693216	Cronobacter turicensis z3032
0	218	0	-	191675	unclassified Enterobacteriaceae
0	188	0	-	84563	ant, tsetse, mealybug, aphid, etc. endosymbionts
0	138	0	-	146507	aphid secondary symbionts
0	131	131	S	1199245	secondary endosymbiont of Ctenarytaina eucalypti
0	7	7	S	134287	secondary endosymbiont of Heteropsylla cubana
0	24	0	-	84564	ant endosymbionts
0	24	0	G	203804	Candidatus Blochmannia
0	13	0	-	711328	unclassified Candidatus Blochmannia endosymbionts
0	9	9	S	1505597	Blochmannia endosymbiont of Camponotus (Colobopsis) obliquus
0	4	4	S	1505596	Blochmannia endosymbiont of Polyrhachis (Hedomyrma) turneri
0	4	0	S	251535	Candidatus Blochmannia vafer
0	4	4	-	859654	Candidatus Blochmannia vafer str. BVAF
0	3	0	S	251542	Candidatus Blochmannia chromaiodes
0	3	3	-	1240471	Candidatus Blochmannia chromaiodes str. 640
0	2	0	S	101534	Candidatus Blochmannia pennsylvanicus
0	2	2	-	291272	Candidatus Blochmannia pennsylvanicus str. BPEN
0	1	1	S	203907	Candidatus Blochmannia floridanus
0	9	0	G	1906661	Candidatus Gullanella
0	9	9	S	1070130	Candidatus Gullanella endobia
0	7	0	G	1906657	Candidatus Doolittlea
0	7	7	S	1778262	Candidatus Doolittlea endobia
0	6	0	G	1906660	Candidatus Mikella
0	6	6	S	1778264	Candidatus Mikella endobia
0	3	0	G	1682492	Candidatus Tachikawaea
0	3	3	S	1410383	Candidatus Tachikawaea gelatinosa
0	30	0	-	36866	unclassified Enterobacteriaceae (miscellaneous)
0	18	18	S	693444	Enterobacteriaceae bacterium strain FGI 57
0	12	12	S	891974	Plautia stali symbiont
0	173	0	G	83654	Leclercia
0	173	173	S	83655	Leclercia adecarboxylata
0	161	0	G	544	Citrobacter
0	77	0	-	1344959	Citrobacter freundii complex
0	77	64	S	546	Citrobacter freundii
0	13	13	-	1333848	Citrobacter freundii CFNIH1
0	40	28	S	35703	Citrobacter amalonaticus
0	12	12	-	1261127	Citrobacter amalonaticus Y19
0	20	0	S	545	Citrobacter koseri
0	19	19	-	290338	Citrobacter koseri ATCC BAA-895
0	15	15	S	1702170	Citrobacter sp. FDAARGOS_156
0	8	0	S	67825	Citrobacter rodentium
0	8	8	-	637910	Citrobacter rodentium ICC168
0	124	0	G	158483	Cedecea
0	124	124	S	158822	Cedecea neteri
0	68	4	G	620	Shigella
0	14	14	S	1813821	Shigella sp. PAMC 28760
0	14	0	S	622	Shigella dysenteriae
0	13	13	-	300267	Shigella dysenteriae Sd197
0	13	8	S	624	Shigella sonnei
0	3	3	-	216599	Shigella sonnei 53G
0	1	1	-	300269	Shigella sonnei Ss046
0	11	6	S	623	Shigella flexneri
0	1	1	-	374923	Shigella flexneri 1a
0	1	0	-	42897	Shigella flexneri 2a
0	1	1	-	198214	Shigella flexneri 2a str. 301
0	1	1	-	591020	Shigella flexneri 2002017
0	1	1	-	1435046	Shigella flexneri G1663
0	1	1	-	1617964	Shigella flexneri 4c
0	10	3	S	621	Shigella boydii
0	4	4	-	344609	Shigella boydii CDC 3083-94
0	2	2	-	300268	Shigella boydii Sb227
0	61	0	G	160674	Raoultella
0	61	52	S	54291	Raoultella ornithinolytica
0	8	8	-	1286170	Raoultella ornithinolytica B6
0	52	0	G	1330547	Kosakonia
0	36	36	S	497725	Kosakonia oryzae
0	15	6	S	1158459	Kosakonia sacchari
0	9	9	-	1235834	Kosakonia sacchari SP1
0	26	0	G	1330546	Pluralibacter
0	26	26	S	61647	Pluralibacter gergoviae
0	22	0	G	579	Kluyvera
0	22	22	S	61648	Kluyvera intermedia
0	12	0	G	1330545	Lelliottia
0	12	12	S	61646	Lelliottia amnigena
0	10	0	G	1335483	Shimwellia
0	10	0	S	563	Shimwellia blattae
0	10	10	-	630626	Shimwellia blattae DSM 4481 = NBRC 105725
0	5	0	G	409304	Candidatus Ishikawaella
0	5	0	S	168169	Candidatus Ishikawaella capsulata
0	5	5	-	476281	Candidatus Ishikawaella capsulata Mpkobe
0	3	0	G	1048757	Candidatus Moranella
0	3	0	S	1048758	Candidatus Moranella endobia
0	1	1	-	903503	Candidatus Moranella endobia PCIT
0	1	1	-	1234603	Candidatus Moranella endobia PCVAL
0	1	0	G	401618	Candidatus Riesia
0	1	0	S	401619	Candidatus Riesia pediculicola
0	1	1	-	515618	Candidatus Riesia pediculicola USDA
0	800	0	F	1903411	Yersiniaceae
0	396	0	G	613	Serratia
0	135	99	S	615	Serratia marcescens
0	14	14	-	1249634	Serratia marcescens FGI94
0	8	8	-	1334564	Serratia marcescens SM39
0	7	7	-	435998	Serratia marcescens WW4
0	5	0	-	211759	Serratia marcescens subsp. marcescens
0	5	5	-	273526	Serratia marcescens subsp. marcescens Db11
0	60	40	S	614	Serratia liquefaciens
0	19	19	-	1346614	Serratia liquefaciens ATCC 27592
0	54	23	S	82996	Serratia plymuthica
0	14	14	-	1154756	Serratia plymuthica PRI-2C
0	5	5	-	682634	Serratia plymuthica 4Rx13
0	5	5	-	1348660	Serratia plymuthica S13
0	5	5	-	768492	Serratia plymuthica AS9
0	40	40	S	1759437	Serratia sp. YD25
0	29	29	S	61652	Serratia rubidaea
0	27	27	S	47917	Serratia fonticola
0	16	16	S	1327989	Serratia sp. FS14
0	12	0	S	28151	Serratia proteamaculans
0	12	12	-	399741	Serratia proteamaculans 568
0	6	6	S	488142	Serratia sp. SCBI
0	6	6	S	768490	Serratia sp. AS12
0	6	6	S	768493	Serratia sp. AS13
0	360	0	G	629	Yersinia
0	149	0	S	1649845	Yersinia pseudotuberculosis complex
0	68	17	S	633	Yersinia pseudotuberculosis
0	20	20	-	502801	Yersinia pseudotuberculosis PB1/+
0	17	0	-	109458	Yersinia pseudotuberculosis (type O:1b)
0	17	17	-	748672	Yersinia pseudotuberculosis str. PA3606
0	7	7	-	273123	Yersinia pseudotuberculosis IP 32953
0	3	3	-	502800	Yersinia pseudotuberculosis YPIII
0	2	2	-	349747	Yersinia pseudotuberculosis IP 31758
0	67	15	S	632	Yersinia pestis
0	49	49	-	349746	Yersinia pestis Angola
0	1	1	-	214092	Yersinia pestis CO92
0	1	1	-	1035377	Yersinia pestis A1122
0	0	0	-	360102	Yersinia pestis Antiqua
0	12	12	S	367190	Yersinia similis
0	71	71	S	631	Yersinia intermedia
0	66	47	S	630	Yersinia enterocolitica
0	7	0	-	150053	Yersinia enterocolitica subsp. palearctica
0	6	6	-	930944	Yersinia enterocolitica subsp. palearctica Y11
0	0	0	-	994476	Yersinia enterocolitica subsp. palearctica 105.5R(r)
0	5	0	-	34053	Yersinia enterocolitica (type O:5)
0	5	5	-	1262462	Yersinia enterocolitica (type O:5) str. YE53/03
0	5	0	-	150052	Yersinia enterocolitica subsp. enterocolitica
0	5	5	-	393305	Yersinia enterocolitica subsp. enterocolitica 8081
0	22	22	S	29486	Yersinia ruckeri
0	13	0	S	29484	Yersinia frederiksenii
0	13	13	-	1454377	Yersinia frederiksenii Y225
0	10	10	S	28152	Yersinia kristensenii
0	10	10	S	263819	Yersinia aleksiciae
0	8	8	S	29485	Yersinia rohdei
0	8	0	S	29483	Yersinia aldovae
0	8	8	-	1453495	Yersinia aldovae 670-83
0	29	0	G	34037	Rahnella
0	17	17	S	741091	Rahnella sp. Y9602
0	11	0	S	34038	Rahnella aquatilis
0	11	11	-	1151116	Rahnella aquatilis HX2
0	14	0	G	1745211	Chania
0	14	0	S	1639108	Chania multitudinisentens
0	14	14	-	1441930	Chania multitudinisentens RB-25
0	510	0	F	1903409	Erwiniaceae
0	324	0	G	53335	Pantoea
0	137	137	S	1484158	Pantoea sp. PSNIH1
0	65	0	S	1654067	Pantoea agglomerans group
0	65	65	S	549	Pantoea agglomerans
0	34	5	S	553	Pantoea ananatis
0	11	11	-	932677	Pantoea ananatis AJ13355
0	7	7	-	1123863	Pantoea ananatis LMG 5342
0	6	6	-	1095774	Pantoea ananatis PA13
0	4	4	-	706191	Pantoea ananatis LMG 20103
0	25	25	S	1484157	Pantoea sp. PSNIH2
0	20	0	S	470934	Pantoea vagans
0	20	20	-	712898	Pantoea vagans C9-1
0	17	17	S	592316	Pantoea sp. At-9b
0	14	14	S	1076550	Pantoea rwandensis
0	8	8	S	1235990	Candidatus Pantoea carbekii
0	120	0	G	551	Erwinia
0	33	0	S	182337	Erwinia billingiae
0	33	33	-	634500	Erwinia billingiae Eb661
0	27	27	S	1619313	Erwinia gerundensis
0	20	20	S	215689	Erwinia sp. Ejp617
0	16	0	S	552	Erwinia amylovora
0	10	10	-	716540	Erwinia amylovora ATCC 49946
0	6	6	-	665029	Erwinia amylovora CFBP1430
0	12	0	S	338565	Erwinia tasmaniensis
0	12	12	-	465817	Erwinia tasmaniensis Et1/99
0	9	0	S	79967	Erwinia pyrifoliae
0	9	9	-	634499	Erwinia pyrifoliae Ep1/96
0	43	0	G	32199	Buchnera
0	43	6	S	9	Buchnera aphidicola
0	10	0	-	118117	Buchnera aphidicola (Uroleucon ambrosiae)
0	10	10	-	1005057	Buchnera aphidicola str. Ua (Uroleucon ambrosiae)
0	7	0	-	135842	Buchnera aphidicola (Baizongia pistaciae)
0	7	7	-	224915	Buchnera aphidicola str. Bp (Baizongia pistaciae)
0	6	6	-	1265350	Buchnera aphidicola (Aphis glycines)
0	5	0	-	668607	Buchnera aphidicola (Acyrthosiphon kondoi)
0	5	5	-	1005090	Buchnera aphidicola str. Ak (Acyrthosiphon kondoi)
0	3	0	-	98795	Buchnera aphidicola (Myzus persicae)
0	0	0	-	1009856	Buchnera aphidicola str. USDA (Myzus persicae)
0	0	0	-	1009857	Buchnera aphidicola str. W106 (Myzus persicae)
0	0	0	-	1009858	Buchnera aphidicola str. G002 (Myzus persicae)
0	0	0	-	1009859	Buchnera aphidicola str. F009 (Myzus persicae)
0	2	2	-	261317	Buchnera aphidicola (Cinara tujafilina)
0	1	0	-	118099	Buchnera aphidicola (Acyrthosiphon pisum)
0	0	0	-	107806	Buchnera aphidicola str. APS (Acyrthosiphon pisum)
0	0	0	-	563178	Buchnera aphidicola str. 5A (Acyrthosiphon pisum)
0	0	0	-	713600	Buchnera aphidicola str. JF98 (Acyrthosiphon pisum)
0	0	0	-	713601	Buchnera aphidicola str. JF99 (Acyrthosiphon pisum)
0	0	0	-	98794	Buchnera aphidicola (Schizaphis graminum)
0	0	0	-	198804	Buchnera aphidicola str. Sg (Schizaphis graminum)
0	0	0	-	261318	Buchnera aphidicola (Cinara cedri)
0	0	0	-	372461	Buchnera aphidicola BCc
0	22	0	G	51228	Wigglesworthia
0	22	0	S	51229	Wigglesworthia glossinidia
0	17	17	-	36870	Wigglesworthia glossinidia endosymbiont of Glossina brevipalpis
0	5	0	-	36868	Wigglesworthia glossinidia endosymbiont of Glossina morsitans
0	5	5	-	1142511	Wigglesworthia glossinidia endosymbiont of Glossina morsitans morsitans (Yale colony)
0	493	0	F	1903412	Hafniaceae
0	304	0	G	568	Hafnia
0	304	186	S	569	Hafnia alvei
0	117	117	-	1453496	Hafnia alvei FB1
0	118	0	G	82982	Obesumbacterium
0	118	118	S	82983	Obesumbacterium proteus
0	70	0	G	635	Edwardsiella
0	17	13	S	636	Edwardsiella tarda
0	2	2	-	498217	Edwardsiella tarda EIB202
0	2	2	-	718251	Edwardsiella tarda FL6-60
0	15	15	S	93378	Edwardsiella hoshinae
0	14	14	S	1578828	Edwardsiella sp. EA181011
0	8	0	S	1821960	Edwardsiella anguillarum
0	8	8	-	667120	Edwardsiella anguillarum ET080813
0	7	4	S	1263550	Edwardsiella piscicida
0	3	3	-	1288122	Edwardsiella piscicida C07-087
0	7	0	S	67780	Edwardsiella ictaluri
0	7	7	-	634503	Edwardsiella ictaluri 93-146
0	305	0	F	1903414	Morganellaceae
0	121	0	G	626	Xenorhabdus
0	38	0	S	628	Xenorhabdus nematophila
0	38	38	-	1437823	Xenorhabdus nematophila AN6/1
0	27	27	S	351679	Xenorhabdus hominickii
0	26	16	S	40576	Xenorhabdus bovienii
0	9	9	-	406818	Xenorhabdus bovienii SS-2004
0	20	0	S	40577	Xenorhabdus poinarii
0	20	20	-	1354304	Xenorhabdus poinarii G6
0	8	8	S	351671	Xenorhabdus doucetiae
0	69	0	G	586	Providencia
0	45	29	S	588	Providencia stuartii
0	16	16	-	1157951	Providencia stuartii MRSN 2154
0	23	23	S	587	Providencia rettgeri
0	67	0	G	29487	Photorhabdus
0	27	27	S	291112	Photorhabdus asymbiotica
0	26	0	S	29488	Photorhabdus luminescens
0	26	0	-	141679	Photorhabdus luminescens subsp. laumondii
0	26	26	-	243265	Photorhabdus luminescens subsp. laumondii TTO1
0	13	0	S	574560	Photorhabdus temperata
0	13	13	-	230089	Photorhabdus temperata subsp. thracensis
0	33	0	G	583	Proteus
0	29	14	S	584	Proteus mirabilis
0	8	8	-	529507	Proteus mirabilis HI4320
0	6	6	-	1266738	Proteus mirabilis BB2000
0	4	4	S	585	Proteus vulgaris
0	8	0	G	581	Morganella
0	8	4	S	582	Morganella morganii
0	4	0	-	180434	Morganella morganii subsp. morganii
0	4	4	-	1124991	Morganella morganii subsp. morganii KT
0	4	0	G	637	Arsenophonus
0	4	4	S	634113	Arsenophonus symbiont of Lipoptena fortisetosa
0	208	0	F	1903410	Pectobacteriaceae
0	89	0	G	122277	Pectobacterium
0	28	20	S	1905730	Pectobacterium parmentieri
0	8	8	-	561231	Pectobacterium parmentieri WPP163
0	24	0	S	554	Pectobacterium carotovorum
0	24	0	-	555	Pectobacterium carotovorum subsp. carotovorum
0	16	16	-	1218933	Pectobacterium carotovorum subsp. carotovorum PCC21
0	8	8	-	561230	Pectobacterium carotovorum subsp. carotovorum PC1
0	14	9	S	29471	Pectobacterium atrosepticum
0	4	4	-	218491	Pectobacterium atrosepticum SCRI1043
0	12	0	S	55208	Pectobacterium wasabiae
0	12	12	-	1175631	Pectobacterium wasabiae CFBP 3304
0	10	10	S	1166016	Pectobacterium sp. SCC3193
0	60	0	G	84565	Sodalis
0	28	28	S	1239307	Sodalis praecaptivus
0	19	0	S	63612	Sodalis glossinidius
0	19	19	-	343509	Sodalis glossinidius str. 'morsitans'
0	12	0	S	1486991	Candidatus Sodalis pierantonius
0	12	12	-	2342	Candidatus Sodalis pierantonius str. SOPE
0	58	0	G	204037	Dickeya
0	29	0	S	204042	Dickeya zeae
0	15	15	-	590409	Dickeya zeae Ech586
0	14	14	-	1427366	Dickeya zeae EC1
0	19	0	S	1089444	Dickeya solani
0	19	19	-	1225786	Dickeya solani IPO 2222
0	9	0	S	204038	Dickeya dadantii
0	9	9	-	198628	Dickeya dadantii 3937
0	14	0	-	451511	unclassified Enterobacterales
0	14	0	G	702	Plesiomonas
0	14	14	S	703	Plesiomonas shigelloides
0	8	0	F	1903416	Budviciaceae
0	8	0	G	82984	Pragia
0	8	8	S	82985	Pragia fontium
0.02	3277	1	O	72274	Pseudomonadales
0.01	2522	1	F	135621	Pseudomonadaceae
0.01	2450	28	G	286	Pseudomonas
0	459	0	S	136843	Pseudomonas fluorescens group
0	349	238	S	294	Pseudomonas fluorescens
0	23	23	-	1334632	Pseudomonas fluorescens PICF7
0	21	21	-	216595	Pseudomonas fluorescens SBW25
0	19	19	-	1221522	Pseudomonas fluorescens NCIMB 11764
0	18	18	-	1037911	Pseudomonas fluorescens A506
0	15	15	-	1114970	Pseudomonas fluorescens F113
0	12	12	-	205922	Pseudomonas fluorescens Pf0-1
0	25	0	S	380021	Pseudomonas protegens
0	9	9	-	1124983	Pseudomonas protegens CHA0
0	8	8	-	1420599	Pseudomonas protegens Cab57
0	7	7	-	220664	Pseudomonas protegens Pf-5
0	21	0	S	200451	Pseudomonas poae
0	21	21	-	1282356	Pseudomonas poae RE*1-1-14
0	18	18	S	47878	Pseudomonas azotoformans
0	18	0	S	75612	Pseudomonas mandelii
0	18	18	-	1147786	Pseudomonas mandelii JR-1
0	16	16	S	200450	Pseudomonas trivialis
0	8	8	S	47879	Pseudomonas corrugata
0	356	0	S	136845	Pseudomonas putida group
0	221	63	S	303	Pseudomonas putida
0	30	30	-	1384061	Pseudomonas putida S13.1.2
0	21	21	-	390235	Pseudomonas putida W619
0	18	18	-	1215087	Pseudomonas putida S12
0	16	16	-	1331671	Pseudomonas putida H8234
0	14	14	-	1211579	Pseudomonas putida NBRC 14164
0	12	12	-	76869	Pseudomonas putida GB-1
0	8	8	-	160488	Pseudomonas putida KT2440
0	7	7	-	231023	Pseudomonas putida ND6
0	7	7	-	1081940	Pseudomonas putida B6-2
0	4	4	-	1042876	Pseudomonas putida S16
0	4	4	-	1150601	Pseudomonas putida JB
0	3	3	-	351746	Pseudomonas putida F1
0	3	3	-	931281	Pseudomonas putida BIRD-1
0	3	3	-	1193499	Pseudomonas putida SJTE-1
0	2	2	-	1215088	Pseudomonas putida HB3267
0	39	39	S	47885	Pseudomonas oryzihabitans
0	37	24	S	76759	Pseudomonas monteilii
0	7	7	-	1435044	Pseudomonas monteilii SB3078
0	6	6	-	1435058	Pseudomonas monteilii SB3101
0	22	0	S	78327	Pseudomonas mosselii
0	22	22	-	1388763	Pseudomonas mosselii SJ10
0	18	18	S	70775	Pseudomonas plecoglossicida
0	15	0	S	47880	Pseudomonas fulva
0	15	15	-	743720	Pseudomonas fulva 12-X
0	349	0	S	136841	Pseudomonas aeruginosa group
0	158	130	S	287	Pseudomonas aeruginosa
0	13	13	-	381754	Pseudomonas aeruginosa PA7
0	2	2	-	1400868	Pseudomonas aeruginosa VRFPA04
0	1	1	-	1411700	Pseudomonas aeruginosa DHS01
0	1	1	-	1415629	Pseudomonas aeruginosa MTB-1
0	1	1	-	1448140	Pseudomonas aeruginosa YL84
0	1	1	-	1089456	Pseudomonas aeruginosa NCGM2.S1
0	1	1	-	1123015	Pseudomonas aeruginosa DSM 50071
0	1	1	-	941193	Pseudomonas aeruginosa M18
0	0	0	-	557722	Pseudomonas aeruginosa LESB58
0	0	0	-	1408272	Pseudomonas aeruginosa LES431
0	0	0	-	1340851	Pseudomonas aeruginosa RP73
0	0	0	-	208963	Pseudomonas aeruginosa UCBPP-PA14
0	0	0	-	208964	Pseudomonas aeruginosa PAO1
0	0	0	-	1193501	Pseudomonas aeruginosa SJTD-1
0	0	0	-	1279007	Pseudomonas aeruginosa PA1
0	0	0	-	1000561	Pseudomonas aeruginosa AES-1R
0	0	0	-	1093787	Pseudomonas aeruginosa DK2
0	65	0	S	300	Pseudomonas mendocina
0	24	24	-	399739	Pseudomonas mendocina ymp
0	20	20	-	1225174	Pseudomonas mendocina S5.2
0	20	20	-	1001585	Pseudomonas mendocina NK-01
0	45	45	S	53408	Pseudomonas citronellolis
0	33	0	S	1232139	Pseudomonas oleovorans/pseudoalcaligenes group
0	33	17	S	330	Pseudomonas pseudoalcaligenes
0	15	15	-	1182590	Pseudomonas pseudoalcaligenes CECT 5344
0	24	0	S	53412	Pseudomonas resinovorans
0	24	24	-	1245471	Pseudomonas resinovorans NBRC 106553
0	22	22	S	43263	Pseudomonas alcaligenes
0	188	0	S	136846	Pseudomonas stutzeri group
0	175	0	S	578833	Pseudomonas stutzeri subgroup
0	175	99	S	316	Pseudomonas stutzeri
0	24	24	-	644801	Pseudomonas stutzeri RCH2
0	15	15	-	1123519	Pseudomonas stutzeri DSM 10701
0	13	13	-	379731	Pseudomonas stutzeri A1501
0	13	13	-	1196835	Pseudomonas stutzeri CCUG 29243
0	9	9	-	996285	Pseudomonas stutzeri DSM 4166
0	13	0	S	74829	Pseudomonas balearica
0	13	13	-	1123016	Pseudomonas balearica DSM 6083
0	154	0	S	136849	Pseudomonas syringae group
0	112	0	S	251695	Pseudomonas syringae group genomosp. 1
0	112	1	S	317	Pseudomonas syringae
0	34	34	-	1332075	Pseudomonas syringae UMAF0158
0	32	32	-	1357279	Pseudomonas syringae CC1557
0	25	0	-	321	Pseudomonas syringae pv. syringae
0	12	12	-	1324932	Pseudomonas syringae pv. syringae HS191
0	7	7	-	1324931	Pseudomonas syringae pv. syringae B301D
0	5	5	-	205918	Pseudomonas syringae pv. syringae B728a
0	10	0	-	264449	Pseudomonas syringae group pathovars incertae sedis
0	10	0	-	103796	Pseudomonas syringae pv. actinidiae
0	5	5	-	1095103	Pseudomonas syringae pv. actinidiae ICMP 18884
0	5	5	-	1104679	Pseudomonas syringae pv. actinidiae ICMP 18708
0	7	7	-	199201	Pseudomonas syringae pv. lapsa
0	19	0	S	251701	Pseudomonas syringae group genomosp. 3
0	19	0	-	323	Pseudomonas syringae pv. tomato
0	19	19	-	223283	[Pseudomonas syringae] pv. tomato str. DC3000
0	13	0	S	36746	Pseudomonas cichorii
0	13	13	-	1441629	Pseudomonas cichorii JBC1
0	9	0	S	251698	Pseudomonas syringae group genomosp. 2
0	9	0	S	29438	Pseudomonas savastanoi
0	9	0	-	319	Pseudomonas savastanoi pv. phaseolicola
0	9	9	-	264730	Pseudomonas savastanoi pv. phaseolicola 1448A
0	112	0	S	136842	Pseudomonas chlororaphis group
0	100	71	S	587753	Pseudomonas chlororaphis
0	29	29	-	86192	Pseudomonas chlororaphis subsp. aurantiaca
0	12	12	S	296	Pseudomonas fragi
0	73	0	S	65741	Pseudomonas knackmussii
0	73	73	-	1301098	Pseudomonas knackmussii B13
0	66	54	S	930166	Pseudomonas brassicacearum
0	12	0	-	86264	Pseudomonas brassicacearum subsp. brassicacearum
0	12	12	-	994484	Pseudomonas brassicacearum subsp. brassicacearum NFM421
0	53	53	S	216142	Pseudomonas rhizosphaerae
0	52	52	S	1283291	Pseudomonas sp. URMO17WK12:I11
0	49	49	S	237609	Pseudomonas alkylphenolia
0	33	33	S	1649877	Pseudomonas sp. CCOS 191
0	33	33	S	69328	Pseudomonas sp. VLB120
0	32	0	S	136844	Pseudomonas pertucinogena group
0	32	0	S	43306	Pseudomonas denitrificans
0	31	31	-	1294143	Pseudomonas denitrificans ATCC 13867
0	30	30	S	198620	Pseudomonas koreensis
0	27	27	S	157782	Pseudomonas parafulva
0	27	27	S	1415630	Pseudomonas sp. TKP
0	26	26	S	1611770	Pseudomonas sp. MRSN12121
0	26	26	S	1853130	Pseudomonas sp. A3(2016)
0	25	25	S	1028989	Pseudomonas sp. StFLB209
0	21	21	S	1785145	Pseudomonas sp. MS586
0	21	21	S	1500687	Pseudomonas sp. St29
0	20	20	S	1259844	Pseudomonas sp. FGI182
0	20	0	S	312306	Pseudomonas entomophila
0	20	20	-	384676	Pseudomonas entomophila L48
0	19	19	S	104087	Pseudomonas frederiksbergensis
0	17	17	S	1659194	Pseudomonas sp. GR 6-02
0	16	16	S	157783	Pseudomonas cremoricolorata
0	16	16	S	1500686	Pseudomonas sp. Os17
0	15	15	S	1788301	Pseudomonas sp. L10.10
0	14	14	S	219572	Pseudomonas antarctica
0	14	14	S	1856685	Pseudomonas sp. TCU-HL1
0	13	13	S	1338689	Pseudomonas sp. JY-Q
0	11	11	S	1534110	Pseudomonas sp. DR 5-09
0	10	10	S	1207075	Pseudomonas sp. UW4
0	9	9	S	1583341	Pseudomonas cerasi
0	44	0	-	351	Azotobacter group
0	44	0	G	352	Azotobacter
0	26	1	S	354	Azotobacter vinelandii
0	16	8	-	1283330	Azotobacter vinelandii CA
0	8	8	-	1283331	Azotobacter vinelandii CA6
0	8	8	-	322710	Azotobacter vinelandii DJ
0	18	0	S	353	Azotobacter chroococcum
0	18	18	-	1328314	Azotobacter chroococcum NCIMB 8003
0	25	0	G	1849530	Oblitimonas
0	25	25	S	1697053	Oblitimonas alkaliphila
0	753	0	F	468	Moraxellaceae
0	513	1	G	469	Acinetobacter
0	172	0	S	909768	Acinetobacter calcoaceticus/baumannii complex
0	128	98	S	470	Acinetobacter baumannii
0	6	6	-	1400867	Acinetobacter baumannii ZW85-1
0	5	5	-	509173	Acinetobacter baumannii AYE
0	4	4	-	945556	Acinetobacter baumannii D1279779
0	4	4	-	1096996	Acinetobacter baumannii BJAB0715
0	1	1	-	1455315	Acinetobacter baumannii LAC-4
0	1	1	-	557600	Acinetobacter baumannii AB307-0294
0	1	1	-	480119	Acinetobacter baumannii AB0057
0	1	1	-	497978	Acinetobacter baumannii MDR-ZJ06
0	0	0	-	1096995	Acinetobacter baumannii BJAB07104
0	0	0	-	1100841	Acinetobacter baumannii TYTH-1
0	0	0	-	1096997	Acinetobacter baumannii BJAB0868
0	0	0	-	696749	Acinetobacter baumannii 1656-2
0	0	0	-	889738	Acinetobacter baumannii MDR-TJ
0	0	0	-	1401639	Acinetobacter baumannii NCGM 237
0	34	27	S	48296	Acinetobacter pittii
0	7	7	-	871585	Acinetobacter pittii PHEA-2
0	9	9	S	106654	Acinetobacter nosocomialis
0	168	0	S	40214	Acinetobacter johnsonii
0	167	167	-	1242245	Acinetobacter johnsonii XBB1
0	36	36	S	62977	Acinetobacter sp. ADP1
0	27	27	S	1646498	Acinetobacter sp. TTH0-4
0	25	25	S	1789224	Acinetobacter sp. BRTC-1
0	22	22	S	1407071	Acinetobacter sp. TGL-Y2
0	21	21	S	1608473	Acinetobacter sp. NCu2D-2
0	21	0	S	1148157	Acinetobacter oleivorans
0	21	21	-	436717	Acinetobacter oleivorans DR1
0	17	17	S	1324350	Acinetobacter equi
0	128	7	G	475	Moraxella
0	68	0	-	46226	Branhamella
0	56	42	S	480	Moraxella catarrhalis
0	14	14	-	1236608	Moraxella catarrhalis BBH18
0	12	12	S	29433	Moraxella ovis
0	53	0	-	46225	Moraxella
0	53	53	S	34062	Moraxella osloensis
0	111	0	G	497	Psychrobacter
0	20	20	S	45610	Psychrobacter urativorans
0	16	16	S	1720344	Psychrobacter sp. AntiMn-1
0	15	15	S	261164	Psychrobacter alimentarius
0	11	0	S	334543	Psychrobacter arcticus
0	11	11	-	259536	Psychrobacter arcticus 273-4
0	11	11	S	1699622	Psychrobacter sp. P2G3
0	10	0	S	330922	Psychrobacter cryohalolentis
0	10	10	-	335284	Psychrobacter cryohalolentis K5
0	9	9	S	571800	Psychrobacter sp. G
0	8	8	S	1699624	Psychrobacter sp. P11G5
0	8	8	S	349106	Psychrobacter sp. PRwf-1
0.01	1189	0	O	135622	Alteromonadales
0	395	0	F	72275	Alteromonadaceae
0	177	0	G	226	Alteromonas
0	55	23	S	28108	Alteromonas macleodii
0	11	11	-	1004785	Alteromonas macleodii str. 'Black Sea 11'
0	9	9	-	1004788	Alteromonas macleodii str. 'English Channel 673'
0	5	5	-	1004787	Alteromonas macleodii str. 'Balearic Sea AD45'
0	5	5	-	529120	Alteromonas macleodii ATCC 27126
0	38	12	S	314275	Alteromonas mediterranea
0	12	12	-	1300257	Alteromonas mediterranea U8
0	6	6	-	1300254	Alteromonas mediterranea MED64
0	2	2	-	1300256	Alteromonas mediterranea U7
0	1	1	-	1004786	Alteromonas mediterranea DE1
0	1	1	-	1300258	Alteromonas mediterranea UM7
0	1	1	-	1300259	Alteromonas mediterranea UM4b
0	33	26	S	233316	Alteromonas stellipolaris
0	7	7	-	1160720	Alteromonas stellipolaris LMG 21856
0	21	21	S	589873	Alteromonas australica
0	12	12	S	715451	Alteromonas naphthalenivorans
0	9	9	S	287094	Alteromonas addita
0	7	7	S	1777491	Alteromonas sp. Mac1
0	110	0	G	2742	Marinobacter
0	20	0	S	2743	Marinobacter hydrocarbonoclasticus
0	11	11	-	1163748	Marinobacter hydrocarbonoclasticus ATCC 49840
0	9	9	-	351348	Marinobacter hydrocarbonoclasticus VT8
0	17	17	S	1420917	Marinobacter salarius
0	17	17	S	1874317	Marinobacter sp. Hb8
0	13	13	S	490759	Marinobacter sp. BSs20148
0	11	11	S	1420916	Marinobacter similis
0	10	10	S	1671721	Marinobacter sp. CP1
0	8	8	S	330734	Marinobacter psychrophilus
0	7	7	S	1749259	Marinobacter sp. LQ44
0	4	0	S	1033846	Marinobacter adhaerens
0	4	4	-	225937	Marinobacter adhaerens HP15
0	43	0	G	89404	Glaciecola
0	23	23	S	983545	Glaciecola sp. 4H-3-7+YE-5
0	20	0	S	300231	Glaciecola nitratireducens
0	20	20	-	1085623	Glaciecola nitratireducens FR1064
0	30	0	G	1621534	Paraglaciecola
0	30	0	S	326544	Paraglaciecola psychrophila
0	30	30	-	1129794	Paraglaciecola psychrophila 170
0	25	0	G	261825	Agarivorans
0	25	25	S	680279	Agarivorans gilvus
0	8	0	G	1751872	Lacimicrobium
0	8	8	S	1526571	Lacimicrobium alkaliphilum
0	383	0	F	267890	Shewanellaceae
0	383	0	G	22	Shewanella
0	73	0	S	24	Shewanella putrefaciens
0	57	57	-	399804	Shewanella putrefaciens 200
0	15	15	-	319224	Shewanella putrefaciens CN-32
0	61	5	S	62322	Shewanella baltica
0	18	18	-	693974	Shewanella baltica BA175
0	10	10	-	407976	Shewanella baltica OS223
0	7	7	-	402882	Shewanella baltica OS185
0	5	5	-	399599	Shewanella baltica OS195
0	5	5	-	693973	Shewanella baltica OS678
0	4	4	-	325240	Shewanella baltica OS155
0	4	4	-	693970	Shewanella baltica OS117
0	28	0	S	70863	Shewanella oneidensis
0	28	28	-	211586	Shewanella oneidensis MR-1
0	26	0	S	56812	Shewanella frigidimarina
0	26	26	-	318167	Shewanella frigidimarina NCIMB 400
0	25	0	S	70864	Shewanella pealeana
0	25	25	-	398579	Shewanella pealeana ATCC 700345
0	20	0	S	404011	Shewanella piezotolerans
0	20	20	-	225849	Shewanella piezotolerans WP3
0	19	0	S	60961	Shewanella woodyi
0	19	19	-	392500	Shewanella woodyi ATCC 51908
0	19	0	S	271097	Shewanella sediminis
0	19	19	-	425104	Shewanella sediminis HAW-EB3
0	18	0	S	60217	Shewanella violacea
0	18	18	-	637905	Shewanella violacea DSS12
0	17	17	S	94122	Shewanella sp. ANA-3
0	13	0	S	271098	Shewanella halifaxensis
0	13	13	-	458817	Shewanella halifaxensis HAW-EB4
0	12	12	S	351745	Shewanella sp. W3-18-1
0	12	0	S	60478	Shewanella amazonensis
0	12	12	-	326297	Shewanella amazonensis SB2B
0	10	0	S	359303	Shewanella loihica
0	10	10	-	323850	Shewanella loihica PV-4
0	10	10	S	60480	Shewanella sp. MR-4
0	9	9	S	60481	Shewanella sp. MR-7
0	8	0	S	192073	Shewanella denitrificans
0	8	8	-	318161	Shewanella denitrificans OS217
0	220	0	F	267888	Pseudoalteromonadaceae
0	220	0	G	53246	Pseudoalteromonas
0	33	33	S	43657	Pseudoalteromonas luteoviolacea
0	32	32	S	1348114	Pseudoalteromonas sp. OCN003
0	27	0	S	228	Pseudoalteromonas haloplanktis
0	27	27	-	326442	Pseudoalteromonas haloplanktis TAC125
0	26	0	S	166935	Pseudoalteromonas translucida
0	26	26	-	1315283	Pseudoalteromonas translucida KMM 520
0	25	25	S	283699	Pseudoalteromonas sp. Bsw20308
0	24	24	S	161398	Pseudoalteromonas phenolica
0	17	17	S	43658	Pseudoalteromonas rubra
0	14	0	S	288	Pseudoalteromonas atlantica
0	14	14	-	342610	Pseudoalteromonas atlantica T6c
0	10	10	S	152297	Pseudoalteromonas issachenkonii
0	10	10	S	234831	Pseudoalteromonas sp. SM9913
0	75	0	F	267889	Colwelliaceae
0	57	0	G	28228	Colwellia
0	24	0	S	28229	Colwellia psychrerythraea
0	24	24	-	167879	Colwellia psychrerythraea 34H
0	20	20	S	1816218	Colwellia sp. PAMC 20917
0	12	12	S	58049	Colwellia sp. MT41
0	17	0	G	1518149	Thalassotalea
0	17	17	S	1763536	Thalassotalea sp. LPB0090
0	70	0	F	267894	Psychromonadaceae
0	70	0	G	67572	Psychromonas
0	50	0	S	357794	Psychromonas ingrahamii
0	50	50	-	357804	Psychromonas ingrahamii 37
0	20	20	S	314282	Psychromonas sp. CNPT3
0	23	0	F	267891	Moritellaceae
0	23	0	G	58050	Moritella
0	23	23	S	80854	Moritella viscosa
0	13	0	F	267892	Ferrimonadaceae
0	13	0	G	44011	Ferrimonas
0	13	0	S	44012	Ferrimonas balearica
0	13	13	-	550540	Ferrimonas balearica DSM 9799
0	8	0	F	267893	Idiomarinaceae
0	8	0	G	135575	Idiomarina
0	8	0	S	135577	Idiomarina loihiensis
0	4	4	-	283942	Idiomarina loihiensis L2TR
0	4	4	-	1321370	Idiomarina loihiensis GSL 199
0.01	1156	0	O	135623	Vibrionales
0.01	1156	0	F	641	Vibrionaceae
0.01	993	1	G	662	Vibrio
0	403	0	S	717610	Vibrio harveyi group
0	231	0	S	680	Vibrio campbellii
0	231	231	-	338187	Vibrio campbellii ATCC BAA-1116
0	78	54	S	670	Vibrio parahaemolyticus
0	7	0	-	1338033	Vibrio parahaemolyticus O1:Kuk
0	7	7	-	1338034	Vibrio parahaemolyticus O1:Kuk str. FDA_R31
0	6	6	-	223926	Vibrio parahaemolyticus RIMD 2210633
0	4	0	-	1338031	Vibrio parahaemolyticus O1:K33
0	4	4	-	1338032	Vibrio parahaemolyticus O1:K33 str. CDC_K4557
0	3	3	-	1429044	Vibrio parahaemolyticus UCM-V493
0	2	2	-	1211705	Vibrio parahaemolyticus BB22OP
0	32	26	S	691	Vibrio natriegens
0	6	6	-	1219067	Vibrio natriegens NBRC 15636 = ATCC 14048 = DSM 759
0	30	23	S	663	Vibrio alginolyticus
0	7	7	-	1219076	Vibrio alginolyticus NBRC 15630 = ATCC 17749
0	17	17	S	669	Vibrio harveyi
0	12	12	S	150340	Vibrio antiquarius
0	155	139	S	666	Vibrio cholerae
0	9	0	-	127906	Vibrio cholerae O1
0	4	4	-	593588	Vibrio cholerae MJ-1236
0	1	1	-	1433144	Vibrio cholerae O1 str. KW3
0	1	1	-	686	Vibrio cholerae O1 biovar El Tor
0	1	1	-	914149	Vibrio cholerae O1 str. 2010EL-1786
0	3	3	-	345073	Vibrio cholerae O395
0	1	1	-	412614	Vibrio cholerae 2740-80
0	1	1	-	935297	Vibrio cholerae LMA3984-4
0	0	0	-	1420885	Vibrio cholerae MS6
0	87	87	S	674	Vibrio mimicus
0	62	39	S	672	Vibrio vulnificus
0	8	8	-	216895	Vibrio vulnificus CMCP6
0	7	7	-	196600	Vibrio vulnificus YJ016
0	6	6	-	914127	Vibrio vulnificus MO6-24/O
0	54	39	S	55601	Vibrio anguillarum
0	15	0	-	42323	Vibrio anguillarum serovar O1
0	8	8	-	882944	Vibrio anguillarum M3
0	7	7	-	882102	Vibrio anguillarum 775
0	52	52	S	190893	Vibrio coralliilyticus
0	28	28	S	45658	Vibrio scophthalmi
0	25	25	S	28173	Vibrio nigripulchritudo
0	24	0	S	29494	Vibrio furnissii
0	24	24	-	903510	Vibrio furnissii NCTC 11218
0	24	0	S	1891919	Vibrio oreintalis group
0	24	0	S	29498	Vibrio tubiashii
0	24	24	-	1051646	Vibrio tubiashii ATCC 19109
0	21	21	S	1435069	Vibrio tritonius
0	20	0	S	212663	Vibrio tasmaniensis
0	20	20	-	575788	Vibrio tasmaniensis LGP32
0	18	18	S	676	Vibrio fluvialis
0	9	9	S	553239	Vibrio breoganii
0	5	5	S	1116375	Vibrio sp. EJY3
0	74	0	G	511678	Aliivibrio
0	39	39	S	80852	Aliivibrio wodanis
0	23	0	S	40269	Aliivibrio salmonicida
0	23	23	-	316275	Aliivibrio salmonicida LFI1238
0	12	0	S	668	Aliivibrio fischeri
0	12	12	-	312309	Vibrio fischeri ES114
0	74	0	G	657	Photobacterium
0	54	0	S	74109	Photobacterium profundum
0	54	54	-	298386	Photobacterium profundum SS9
0	20	0	S	1295392	Photobacterium gaetbulicola
0	20	20	-	658445	Photobacterium gaetbulicola Gung47
0	12	0	G	246861	Grimontia
0	12	12	S	673	Grimontia hollisae
0.01	1056	0	O	135614	Xanthomonadales
0.01	921	0	F	32033	Xanthomonadaceae
0	396	3	G	338	Xanthomonas
0	112	48	S	339	Xanthomonas campestris
0	39	18	-	340	Xanthomonas campestris pv. campestris
0	12	12	-	190485	Xanthomonas campestris pv. campestris str. ATCC 33913
0	8	8	-	314565	Xanthomonas campestris pv. campestris str. 8004
0	24	0	-	359385	Xanthomonas campestris pv. raphani
0	24	24	-	990315	Xanthomonas campestris pv. raphani 756C
0	57	0	S	343	Xanthomonas translucens
0	32	32	-	487909	Xanthomonas translucens pv. undulosa
0	24	0	-	134875	Xanthomonas translucens pv. translucens
0	24	24	-	1261556	Xanthomonas translucens pv. translucens DSM 18974
0	51	23	S	347	Xanthomonas oryzae
0	14	9	-	64187	Xanthomonas oryzae pv. oryzae
0	1	1	-	360094	Xanthomonas oryzae pv. oryzae PXO99A
0	1	1	-	1458476	Xanthomonas oryzae pv. oryzae PXO86
0	0	0	-	291331	Xanthomonas oryzae pv. oryzae KACC 10331
0	0	0	-	342109	Xanthomonas oryzae pv. oryzae MAFF 311018
0	13	12	-	129394	Xanthomonas oryzae pv. oryzicola
0	1	1	-	383407	Xanthomonas oryzae pv. oryzicola BLS256
0	49	0	S	643453	Xanthomonas citri group
0	34	16	S	346	Xanthomonas citri
0	18	18	-	473422	Xanthomonas citri pv. malvacearum
0	14	0	S	366648	Xanthomonas fuscans
0	14	14	-	366649	Xanthomonas fuscans subsp. fuscans
0	31	31	S	56458	Xanthomonas sacchari
0	24	24	S	48664	Xanthomonas fragariae
0	23	1	S	456327	Xanthomonas euvesicatoria
0	21	21	-	316273	Xanthomonas campestris pv. vesicatoria str. 85-10
0	20	0	S	53413	Xanthomonas axonopodis
0	11	0	-	92830	Xanthomonas axonopodis pv. glycines
0	11	11	-	1401257	Xanthomonas axonopodis pv. glycines str. 8ra
0	8	8	-	1304892	Xanthomonas axonopodis Xac29-1
0	12	0	S	366650	Xanthomonas alfalfae
0	12	0	-	189396	Xanthomonas alfalfae subsp. citrumelonis
0	12	12	-	981368	Xanthomonas axonopodis pv. citrumelo F1
0	9	0	S	29447	Xanthomonas albilineans
0	9	9	-	380358	Xanthomonas albilineans GPE PC73
0	252	1	G	40323	Stenotrophomonas
0	120	0	-	995085	Stenotrophomonas maltophilia group
0	120	44	S	40324	Stenotrophomonas maltophilia
0	19	19	-	868597	Stenotrophomonas maltophilia JV3
0	19	19	-	391008	Stenotrophomonas maltophilia R551-3
0	19	19	-	522373	Stenotrophomonas maltophilia K279a
0	17	17	-	1163399	Stenotrophomonas maltophilia D457
0	40	40	S	216778	Stenotrophomonas rhizophila
0	25	25	S	1793721	Stenotrophomonas sp. KCTC 12332
0	24	24	S	1904944	Stenotrophomonas sp. LM091
0	23	23	S	128780	Stenotrophomonas acidaminiphila
0	16	16	S	83617	Stenotrophomonas nitritireducens
0	138	0	G	68	Lysobacter
0	54	54	S	262324	Lysobacter gummosus
0	44	44	S	84531	Lysobacter antibioticus
0	39	39	S	435897	Lysobacter capsici
0	99	0	G	83618	Pseudoxanthomonas
0	71	49	S	314722	Pseudoxanthomonas suwonensis
0	22	22	-	743721	Pseudoxanthomonas suwonensis 11-1
0	28	0	S	415229	Pseudoxanthomonas spadix
0	27	27	-	1045855	Pseudoxanthomonas spadix BD-a59
0	33	4	G	2370	Xylella
0	28	5	S	2371	Xylella fastidiosa
0	7	7	-	405440	Xylella fastidiosa M12
[truncated: 6,993 more rows]

## Sheet: Tubas_sheep_T4.1
% of fragments	Number of fragments covered by th clade	Number of fragments unique for his clade	Rank code	NCBI taxonomic ID number	Indented scientific name
[truncated: 7,864 more rows]

[truncated: 8 more sheets: Tubs_Sheep_T4.2, Ramallah_dog_T1.1, Ramallah_dog_T1.2, Nablus_dog_T1.1, Nablus_dog_T1.2, Tubas_dog_T2.1, Tubas_dog_T3.1, Tubas_Dog_T3.2]
