# Supplementary material for: Metagenomic profiling of ticks: Identification of novel rickettsial genomes and detection of tick-borne canine parvovirus
Source: PLoS Negl Trop Dis. 2019 Jan 14;13(1):e0006805. doi: 10.1371/journal.pntd.0006805 (PMC6347332; doi:10.1371/journal.pntd.0006805)
Supplement: S2 Data — (FASTA) [file pntd.0006805.s011.fasta]

>k141_131582_Tick6 flag=1 multi=2.0000 len=497
ttactactcagggaaaaaagagcctttcggttatataggaatagtatgagcaataatatctattgggtttttaggctttatcgtatgagctcaccatatgtttaccgtaggaatagatgtagacacacgagcgtactttacgtccgccactataattatcgctattccaacgggagtgaaagtatttagttgactggcaacacttcatggaggcaatattaaatgatctccagctatgctatgagctttagggtttattttcttatttacagtaggcgggttaacaggtattgtcctagctaattcgtccttagacatcgttcttcatgatacatattatgttgtggctcattttcactatgtgctttcaataggagcagtttttgccattatgggaggatttgcccactgattccctttattctcaggttatactcttaacgatacttgagcaaagattcactttacaattatgtttgtgggagtaaatataa
>k141_18115_TICK4 flag=1 multi=131.4979 len=16866
agccattttacctatgttcattaaccgatgactgttctccactaatcacaaggatattggtactttatacttactatttggagcatgagccggtatagtaggcactgccttgagcctcctcatccgagccgaactaggtcagcccggtactttactaggtgacgatcaaatttataatgtcatcgtaaccgcccatgctttcgtaataatcttcttcatagtcatgcccatcataattgggggctttggaaactgactagtgccgttaataattggtgctccggacatggcattcccccgaataaataacatgagcttctgactccttcctccatcctttcttctactattagcatcttctatggtagaagcaggtgcaggaacgggatgaaccgtataccccccactggctggcaatctggcccatgcaggagcatccgttgaccttacaattttctccttacacttagccggagtctcttctattttaggggcaattaatttcatcactactattatcaacataaaaccccctgcaatatcccagtatcaaactcccctgtttgtatgatcagtactaattacagcagttctactcttactatccctgcctgtactggctgctggaattacaatacttttaacagaccggaatcttaatacaacattttttgatcccgctggaggaggagaccctatcctatatcaacacctattctgattcttcgggcatcctgaagtttacattcttatcctgcccggattcggaataatttctcacattgtcacttactactcagggaaaaaagagcctttcggttatataggaatagtatgagcaataatatctattgggtttttaggctttatcgtatgagctcaccatatgtttaccgtaggaatagatgtagacacacgagcgtactttacgtccgccactataattatcgctattccaacgggagtaaaagtatttagttgactggcaacacttcatggaggcaatattaaatgatctccagctatgctatgagctttagggtttattttcttatttacagtaggcgggttaacaggtattgtcctagctaattcgtccttagacatcgttcttcatgatacatattatgttgtggctcattttcactatgtgctttcaataggagcagtttttgccattatgggaggatttgcccactgattccctttattctcaggttatactcttaacgatacttgagcaaagattcactttacaattatgtttgtgggagtaaatataactttcttccctcaacatttcctaggtttatctggaatacctcgtcgatactctgactacccagatgcatatactacctgaaataccgtctcctctataggatcgtttatctcgcttacagcggtgatgcttataatttttatgatctgggaagcctttgcatccaaacgagaagttgctatagtagaacttactacaactaacattgagtgactacatggatgtccccctccataccacacgttcgaagaacctacatatgtgatccaaaaataaga
>k141_274675_Tick2 flag=1 multi=3.0000 len=348
ggtataccagtaggtattatattgctcactcgtcaacatgaattctactcagtgaacagagattcaaaaggtacaccattcaaaaacagttttcatggcgcatagctctgtttaaccatctctgtgcttattggccactgctgaataactacgttgcgcatgttgttctctggcgcaaatgcctcagagtcacttgcgatagggcacgcaccatttagtaagaaggttggtattcgatgaagtaaccaagttacagtagtcattgacctattcaacgtgcttcacggcgcctctcatttcttgtgcgcgctttcaataaaaatgcgatattttaatacttca
>k141_533_As8 flag=1 multi=9.0000 len=9726
attttacctatgttcattaaccgatgattgttctccactaatcacaaggatattggtactttatacttactatttggagcatgagccggtatagtaggcactgccttgagcctcctcatccgagccgaactaggtcagcccggtactttactaggtgacgatcaaatttataatgtcatcgtaaccgcccatgctttcgtaataatcttcttcatagtcatgcccatcataattgggggctttggaaactgactagtgccgttaataattggtgctccggacatggcattcccccgaataaataacatgagcttctgactccttcctccatcctttcttctactattagcatcttctatggtagaagcaggtgcaggaacgggatgaaccgtataccccccactggctggcaatctggcccatgcaggagcatccgttgaccttacaattttctccttacacttagccggagtctcttctattttaggggcaattaatttcatcactactattatcaacataaaaccccctgcaatatcccagtatcaaactcccctgtttgtatgatcagtactaattacagcagttctactcttactatccctgcctgtactggctgctggaattacaatacttttaacagaccggaatcttaatacaacattttttgatcccgctggaggaggagaccctatcctatatcaacacctattctgattcttcgggcatcctgaagtttacattcttatcctgcccggattcggaataatttctcacattgtcacttactactcagggaaaaaagagcctttcggttatataggaatagtatgagcaataatatctattgggtttttaggctttatcgtatgagctcaccatatgtttaccgtaggaatagatgtagacacacgagcgtactttacgtccgccactataattatcgctattccaacgggagtaaaagtatttagttgactggcaacacttcatggaggcaatattaaatgatctccagctatgctatgagctttagggtttattttcttatttacagtaggtgggttaacaggtattgtcctagctaattcgtccttagacatcgttcttcatgatacatattatgttgtggctcattttcactatgtgctttcaataggagcagtttttgccattatgggaggatttgcccactgattccctttattctcaggctatactcttaacgatacttgagcaaagattcactttacaattatgtttgtgggagtaaatataactttcttccctcaacatttcctaggtttatctggaatacctcgtcgatactctgactacccagatgcatatactacctgaaataccgtctcctctataggatcgtttatctcgcttacagcggtgatgcttataatttttatgatctgggaagcctttgcatccaaacgagaagttgctatagtagaacttactacaactaacattgagtgactacatggatgtccccctccataccacacgttcgaagaacctacatatgtgatccaaaaataagaaa
>k141_83864_Tick12 flag=1 multi=19.0000 len=16472
cattttacctatgttcattaaccgatgattgttctccactaatcacaaggatattggtactttatacttactatttggagcatgagccggtatagtaggcactgccttgagcctcctcatccgagccgaactaggtcagcccggtactttactaggtgacgatcaaatttataatgtcatcgtaaccgcccatgctttcgtaataatcttcttcatagtcatgcccatcataattgggggctttggaaactgactagtgccgttaataattggtgctccggacatagcattcccccgaataaataacatgagcttctgactccttcctccatcctttcttctactattagcatcttctatggtagaagcaggtgcaggaacgggatgaaccgtataccccccactggctggcaatctggcccatgcaggagcatccgttgaccttacaattttctccttacacttagccggagtctcttctattttaggggcaattaatttcatcactactattatcaacataaaaccccctgcaatatcccagtatcaaactcccctgtttgtatgatcagtactaattacagcagttctactcttactatccctgcctgtactggctgctggaattacaatacttttaacagaccggaatcttaatacaacattttttgatcccgctggaggaggagaccctatcctatatcaacacctattctgattcttcgggcatcctgaagtttacattcttatcctgcccggattcggaataatttctcacattgtcacttactactcagggaaaaaagagcctttcggttatataggaatagtatgagcaataatatctattgggtttttaggctttatcgtatgagctcaccatatgtttaccgtaggaatagatgtagacacacgagcatactttacgtccgccactataattatcgctattccaacgggagtaaaagtatttagttgactggcaacacttcatggaggcaatattaaatgatctccagctatgctatgagctttagggtttattttcttatttacagtaggcgggttaacaggtattgtcctagctaattcgtccttagacatcgttcttcatgatacatattatgttgtagctcattttcactatgtgctttcaataggagcagtttttgccattatgggaggatttgcccactgattccctttattctcaggttatactcttaacgatacttgagcaaagattcactttacaattatgtttgtgggagtaaatataactttcttccctcaacatttcctaggtttatctggaatacctcgtcgatactctgactacccagatgcatatactacctgaaataccgtctccactataggatcgtttatctcgcttacagcagtaatgcttataatttttatgatctgggaagcctttgcatccaaacgagaagttgctatagtagaacttactacaactaacattgagtgactacatggatgtccccctccataccacacgtttgaagaacctacatatgtgatccaaaaataagaaaggaaggaatcgaaccccctaaaatt
>k141_9308_TICK2 flag=1 multi=2.0000 len=357
gatcagcgcagtgtaattcttttctgtggacattagagaataagttgagaacataggtggccgcaacgcgttgttaaattcctgtagtaaatcaatgcctagaccgtactcactagcctttgtttcccacacaagtgacttgcttaagttcgtgagctctagtgctgttgttgcagcggtcagttatctaaatgcacaacttgattgaagggaaccatgagctctgcgcgccgggtttgaaagcacggaaaagtaaaagtcgtttcgagaataagctgccagctctagacgtcgcgcgggcag
>k141_13542_TICK4 flag=0 multi=187.6882 len=5628
aggaatttattattcctcatttttttttaaaaacgtatgaatatctggggttttaattatttttgtattaatagctacagcctttttaggttatattttaccctgaggacaaatatctttttgaggagctactgtaattacaaacttaatttcagcaattccatatattggaatatcaattacttattggatttgaggaggattttcggtagataataatactttaattcgtttttttaccttacattttttattaccttttattttattattattagttattgttcatattactttaattcatgaaaaaggatctagaaatcctcttggtgtgacaataaatttagataaaattccttttcacccatattttactattaaagacttattaggagtcttagtagttttaatgattttttcttatactatcattattaatccttatggatttatagatgcagaaaatttcaatattgctaatcctataattactccccctcatattcagccagaatgatattttttatttgcttat
>k141_143694_Tick6 flag=0 multi=42.9794 len=3592
atttattattcctcatttttttttaaaaacgtatgaatatctggggttttaattatttttgtattaatagctacagcctttttaggttatattttaccctgaggacaaatatctttttgaggagctactgtaattacaaacttaatttcagcaattccatatattggaatatcaattacttattggatttgaggaggattttcggtagataataatactttaattcgtttttttaccttacattttttattaccttttattttattattattagttattgttcatattactttaattcatgaaaaaggatctagaaatcctcttggtgtgacaataaatttagataaaattccttttcacccatattttactattaaagacttattaggagtcttagtagttttaatgattttttcttatactatcattattaacccttatggatttatagatgcagaaaatttcaatattgctaatcctataattactccccctcatattcagccagaatgatattttttatttgct
>k141_14995_As5 flag=1 multi=32.2347 len=5603
aggaatttattattcctcatttttttttaaaaacgtatgaatatctggggttttaattatttttgtattaatagctacagcctttttaggttatattttaccctgaggacaaatatctttttgaggagctactgtaattacaaacttaatttcagcaattccatatattggaatatcaattacttattggatttgaggaggattttcggtagataataatactttaattcgtttttttaccttacattttttattaccttttattttattattattagttattgttcatattactttaattcatgaaaaaggatctagaaatcctcttggtgtgacaataaatttagataaaattccttttcacccatattttactattaaagacttattaggagtcttagtagttttaatgattttttcttatactatcattattaatccttatggatttatagatgcagaaaatttcaatattgctaatcctataattactccccctcatattcagccagaatgatattttttatttgctt
>k141_16999_TICK6 flag=1 multi=16.0000 len=2735
cagccattttaccgcgatgaatatattctactaatcacaaagacattggaacaatatatttaatttttggagcatgatccgggatattaggattaagaataagaatattaattcgaatagagttagggcaacctggaactttaattggaaatgatcaaatctataatgtaattgtaacagctcatgcatttattataattttttttatagtaataccaatcataattggaggatttggaaactgactagtgcccattatattaggagctccggacatagcatttccacgaataaataatataagattttgattacttcctccctcattattcttattaattaattcttcattgattgaatctggggcagggacaggatgaactgtctatcctcctttatcctcaaatttatcgcattatggaccatcagtagatttagctatcttctctcttcatctcgctggtgcttcttcaattttaggtgcaattaattttattacaactatcgtaaacatacgatccattggaataacaatagaacgaataccattattcgtttgatctgttttaatcaccgctattttattgcttctatctttacctgttttagcaggtgccattacgatattattaactgatcgaaatttcaacacttcattttttgacccttcaggaggaggtgacccaattttatatcaacatttattttgattttttggtcatcctgaagtatatattttaattttaccaggatttggtataatttctcaaattatctgctataatactggaaaaaaagagccttttggaaatctaggcataatttatgctatagcagcaattggattattaggatttattg
>k141_184_As8 flag=1 multi=19.0082 len=3661
aatttattattcctcatttttttttaaaaacgtatgaatatctggggttttaattatttttgtattaatagctacagcctttttaggttatattttaccctgaggacaaatatctttttgaggagctactgtaattacaaacttaatttcagcaattccatatattggaatatcaattacttattggatttgaggaggattttcggtagataataatactttaattcgtttttttactttacattttttattaccttttattttattattattagttattgttcatattactttaattcatgaaaaaggatctagaaatcctcttggtgtgacaataaatttagataaaattccttttcacccatattttactattaaagacttattaggagtcttagtagttttaatgattttttcttatactatcattattaatccttatggatttatagatgcagaaaatttcaatattgctaatcctataattactccccctcatattcagccagaatgatattttttatttgctt
>k141_44260_Tick12_1 flag=0 multi=64.6784 len=9262
aaagacattggaacaatatatttaatttttggagcatgatccggaatattaggattaagaataagaatactaattcgtatagaattaggccaacctggaaccctaattggtaatgatcaaatttataatgtaattgttacagctcatgcatttattataattttttttatagtaataccaatcataattggtggatttggaaactgattagttcctattatactaggagctccagatatagcattcccacgaataaataatataagattttgacttcttcctccctcattatttatattaattaattcttcattaattgagtcaggagcaggcacaggatgaacagtttatcctcccttatcctcaaatttatcacattatgggccatcagtagatttagctattttttctcttcatcttgctggtgcttcttcaattttaggtgcaattaattttattacaactattgtaaatatacgatctattggaataacaatagaacgaataccattatttgtatgatctgttttaattactgcaattttattactattatctttacctgttttagcaggtgccattacaatactattaaccgatcgaaattttaacacttcattttttgacccttcagggggaggggatccaattttatatcaacatttattttgatttttcggccatccagaagtatatattttaatccttccaggatttggtataatttctcaaattatttgttataatacaggtaaaaaagaaccttttgg
>k141_51436_TICK1 flag=1 multi=9.0000 len=1670
ttaccgcgatgaatatattctactaatcacaaagacattggaacaatatatttaatttttggagcatgatccgggatattaggattaagaataagaatattaattcgaatagagttagggcaacctggaactttaattggaaatgatcaaatctataatgtaattgtaacagctcatgcatttattataattttttttatagtaataccaatcataattggaggatttggaaactgactagtgcccattatattaggagctccggacatagcatttccacgaataaataatataagattttgattacttcctccctcattattcttattaattaattcttcactgattgaatctggggcagggacaggatgaactgtctatcctcctttatcctcaaatttatcgcattatggaccatcagtagatttagctatcttctctcttcatctcgctggtgcttcttcaattttaggtgcaattaatttcattacaactattgtaaacatacgatccattggaataacaatagaacgaataccattattcgtttgatctgttttaatcaccgctattttattgcttctatctctacctgttttagcaggtgccattacgatattattaactgatcgaaatttcaacacttcattttttgacccttcaggaggaggtgacccaattttatatcaacatttattttgattttttggtcatcctgaagtatatattttaattttaccaggatttggtataatttctcaaatcatctgctataatactggaaaaaaagagccttttggaaatctaggcataatttatgctatagcagcaattggattattaggatttattg
>k141_51593(TICK2) flag=0 multi=232.1546 len=9147
taccgcgatgaatatattctactaatcacaaagacattggaacaatatatttaatttttggagcatgatccggaatattaggattaagaataagaatactaattcgtatagaattaggccaacctggaaccctaattggtaatgatcaaatttataatgtaattgttacagctcatgcatttattataattttttttatagtaataccaattataattggtggatttggaaactgattagttcctattatactaggagctccagatatagcattcccacgaataaataatataagattttgacttcttcctccctcattatttatattaattaattcttcattaattgagtcaggagcaggtacaggatgaacagtttatcctcccttatcctcaaatttatcacattatgggccatcagtagatttagctattttttctcttcatcttgctggtgcttcttcaattttaggtgcaattaattttattacaactattgtaaatatacgatctattggaataacaatagaacgaataccattatttgtatgatctgttttaattactgcaattttattactattatctttacctgttttagcaggtgccattacaatattattaaccgatcgaaattttaacacttcattttttgacccttcagggggaggggatccaattttatatcaacatttattttgatttttcggccatccagaagtatatattttaatccttccaggatttggtataatttctcaaattatttgttataatacaggtaaaaaagaaccttttggaaatctaggtataatttatgctatagcagcaattgggttattaggatttattgt
>k141_53933_TICK5 flag=1 multi=67.1252 len=7760
ttaccgcgatgaatatattctactaatcacaaagacattggaacaatatatttaatttttggagcatgatccgggatattaggattaagaataagaatattaattcgaatagagttagggcaacctggaactttaattggaaatgatcaaatctataatgtaattgtaacagctcatgcatttattataattttttttatagtaataccaatcataattggaggatttggaaactgactagtgcccattatattaggagctccggacatagcatttccacgaataaataatataagattttgattacttcctccctcattattcttattaattaattcttcactgattgaatctggggcagggacaggatgaactgtctatcctcctttatcctcaaatttatcgcattatggaccatcagtagatttagctatcttctctcttcatctcgctggtgcttcttcaattttaggtgcaattaatttcattacaactattgtaaacatacgatccattggaataacaatagaacgaataccattattcgtttgatctgttttaatcaccactattttattgcttctatctctacctgttttagcaggtgccattacgatattattaactgatcgaaatttcaacacttcattttttgacccttcaggaggaggtgacccaattttatatcaacatttattttgattttttggtcatcctgaagtatatattttaattttaccaggatttggtataatttctcaaatcatctgctataatactggaaaaaaagagccttttggaaatctaggcataatttatgctatagcagcaattggattattaggatttatt
>k141_5745_As13 flag=1 multi=178.6481 len=9070
atatttaatttttggatcttgagctgggatattaggtcttagaataagactgttaattcggatggaactagcacatcctgggactttaattggtaatgatcaaatttataatgtaattgtaacagctcatgctttcgttataattttcttcatagttataccaattataattggaggttttggaaattggctagttccaattatattaggggctccagatatagcattccctcgaataaataatataagattttgacttttacccccatctctttttcttctccttaattcatcattaattgaatcaggagctggaactggatgaacagtttacccaccactttcttcaaatttatctcattatggcccttcagtagatatggctattttctcacttcatttagcaggtgcttcttcaattcttggagctattaattttattaccacaatcattaatatacgatcaactggattaagcttagaacgaatacctttatttgtttgatctgtattaattacagcattcttacttttactttctttaccagttttagctggagcaattacaatattattaacagatcgaaattttaatacttctttttttgacccttctggaggaggagacccaattttatatcaacatttattttgattctttggacatcctgaagtgtatattttaattctccccggatttggaataatttctcaaatt
>k141_6597_As3 flag=1 multi=18.0000 len=3163
tactcaaccaatcacaaagacattggaacaatatacttaatctttggaacctgagctgggatactaggactaagaataagaattttaattcgaatagaacttggacaacctggtacacttattggaaatgatcaaatttataatgtaatcgtaactgctcatgcgtttattataattttttttatggtaatacccattataattggaggatttggaaattgattaattcccctaatattaggggctccagatatagcatttcctcgaataaacaatataagattttgattacttcccccatctttatttttattaattaattcttctttagtagaaagaggagctggaacagggtgaactgtatatcctccattatcatcaaatttatctcactatggtccctctgttgatatagcaattttttctcttcacttagctggagcatcctcaattcttggagctattaattttattacaactattatcaacatacgatcattaggaataacattagaacgaatacccttatttgtttgatctgttttaattactgcaattttacttttactatcactacctgttttagcaggggcaattactatattattaacagatcgaaattttaatacttcattttttgacccctcagggggaggtgacccaattttataccaacatttattctgattttttggccacccagaagtgtatattttaattttaccaggatttggtataatttctcaaattatttgctttcatacggggaaaaaagaaccttttggaaatttaggaataatttatgccatattagcaatcggactattaggtttcattgtatgggcacatcacatatttacagtaggaatagacattgatacccgagcatattttacttcagccactataattattgctgtacctacaggtattaaaatttttagttgattagctacacttcatggaacaaaattaaaatttaatactccaattttatgagctttaggttttgtatttttatttactgtaggaggtttaactggaattatattagctaattcatctattgatattattctccatgatacatattatgttgtagctcattttcattatgttctttctataggagcagtttttgcaattataggggctattattcattgatttccattattttttggattaaattttaattctattttaactaagagtcaattcttcattacctttattggagttaatataacattttttccccaacattttttaggattaagaggaatgcctcgacgatactctgattatccagactttttttcaaaatgaaatataatttcatcgattggttctgtaattagaataattggaacaattttaataatttttattatctgatcctcaataattgaaaaaaagaaaatcataattactcaatttaacaattcatcaattgaatgaatattaaattttcccccatccgagcatacttttaatcaaaataacattatttta
>k141_75618_Tick2 flag=1 multi=138.0000 len=7713
ctcaaccaatcacaaagacattggaacaatatacttaatctttggaacctgagctgggatactaggactaagaataagaattttaattcgaatagaacttggacaacctggtacacttattggaaatgatcaaatttataatgtaatcgtaactgctcatgcgtttattataattttttttatggtaatacccattataattggaggatttggaaattgattaattcccctaatattaggggctccagatatagcatttcctcgaataaacaatataagattttgattacttcccccatctttatttttattaattaattcttctttagtagaaagaggagctggaacagggtgaactgtatatcctccattatcatcaaatttatctcactatggtccctctgttgatatagcaattttttctcttcacttagctggagcatcctcaattcttggagctattaattttattacaactattatcaacatacgatcattaggaataacattagaacgaatacccttatttgtttgatctgttttaattactgcaattttacttttactatcactacctgttttagcaggggcaattactatattattaacagatcgaaattttaatacttcattttttgacccctcagggggaggtgacccaattttataccaacatttattctgattttttggccacccagaagtgtatattttaattttaccaggatttggtataatttctcaaattatttgctttcatacggggaaaaaagaaccttttggaaatttaggaataatttatgccatattagcaatcggactattaggttttattgtatgggcacatcacatatttacagtaggaatagacattgatactcgagcatattttacttcagccactataattattgctgtacctacaggtattaaaatttttagttgattagctacacttcatggaacaaaattaaaatttaatactccaattttatgagctttaggttttgtatttttatttactgtaggaggtttaactggaattatattagctaattcatctattgatattattctccatgatacatattatgttgtagctcattttcattatgttctttctataggagcagtttttgcaattataggggctattattcattgatttccattattttttggattaaattttaattctattttaactaagagtcaattcttcattacctttattggagttaatataacattttttccccaacattttttaggattaagaggaatgcctcgacgatactctgattatccagactttttttcaaaatgaaatataatttcatcgattggttctgtaattagaataattggaacaattttaataatttttattatctgatcctcaataattgaaaaaaagaaaatcataattactcaatttaacaattcatcaattgaatgaatattaaattttcccccatccgagcatacttttaatcaaaataaca
>k141_8161_TICK3 flag=1 multi=13.0000 len=3791
agccattttaccgcgatgaatatattctactaatcacaaagacattggaacaatatatttaatttttggagcatgatccgggatattaggattaagaataagaatattaattcgaatagagttagggcaacctggaactttaattggaaatgatcaaatctataatgtaattgtaacagctcatgcatttattataattttttttatagtaataccaatcataattggaggatttggaaactgactagtgcccattatattaggagctccggacatagcatttccacgaataaataatataagattttgattacttcctccctcattattcttattaattaattcttcactgattgaatctggggcagggacaggatgaactgtctatcctcctttatcctcaaatttatcgcattatggaccatcagtagatttagctatcttctctcttcatctcgctggtgcttcttcaattttaggtgcaattaatttcattacaactattgtaaacatacgatccattggaataacaatagaacgaataccattattcgtttgatctgttttaatcaccgctattttattgcttctatctctacctgttttagcaggtgccattacgatattattaactgatcgaaatttcaacacttcattttttgacccttcaggaggaggtgacccaattttatatcaacatttattttgattttttggtcatcctgaagtatatattttaattttaccaggatttggtataatttctcaaatcatctgctataatactggaaaaaaagagccttttggaaatctaggcataatttatgctatagcagcaattggattattaggatt
>k141_86603_Tick10 flag=0 multi=218.6282 len=9269
cattttaccgcgatgaatatactctactaaccacaaagacattgggacaatatacttaatttttggagcatgatctggaatattaggattaagaataagaatactaattcgtatagaattaggccaacctggaactttaattggaaatgaccaaatttataatgtaattgtaacagcacatgcatttattataattttttttatagtaataccaattataattggaggatttggaaattgattagtccctattatattaggggctccagatatagcatttccacgaataaataatataagattttgattacttcctccttcattatttttattaattaattcttcattaattgaatcaggagcgggcacaggatgaacagtttatcctcccttatcatcaaatctatcacactatggtccatcagtagatttagctattttttctcttcatcttgctggtgcttcttcaattttaggtgcaatcaatttcattacaaccattgtaaacatacgatctattggaataacaatagaacgaatacctttatttgtatgatctgttttaattactgcaattttattattattatctttaccagttttagctggtgcaattacaatattattaactgatcgaaattttaatacctctttctttgatccttcaggaggaggggatccaattttatatcaacatttattttgattttttggccatccagaagtatacattttaattttaccaggatttggtataatttctcaaattatttgttataatacaggaaaaaaagaaccctttggaaatttaggtatgatttatgctatagcagcaattggattattaggtttcat
